# Supplementary material for: Genome-wide analyses of the bHLH superfamily in crustaceans: reappraisal of higher-order groupings and evidence for lineage-specific duplications
Source: R Soc Open Sci. 2018 Mar 14;5(3):172433. doi: 10.1098/rsos.172433 (PMC5882748; doi:10.1098/rsos.172433)
Supplement: Supplementary table 1 [file rsos172433supp1.xlsx]

## Sheet: accessions
Order	Species	TSA sequence set	Accession	Number of coding sequences	Data type	Tissue type	References
Amphipoda	Acanthogammarus godlewskii	GEPE01000000	GEPE01000001-GEPE01057210	57210	Transcriptome	mesosome cross-section (all tissues)	Naumenko, Sergey A., et al. "Transcriptome‐based phylogeny of endemic Lake Baikal amphipod species flock: fast speciation accompanied by frequent episodes of positive selection." Molecular ecology 26.2 (2017): 536-553.
Amphipoda	Asprogammarus rhodophthalmus	GEPK01000000	GEPK01000001-GEPK01082235	82235	Transcriptome	mesosome cross-section (all tissues)	Naumenko, Sergey A., et al. "Transcriptome‐based phylogeny of endemic Lake Baikal amphipod species flock: fast speciation accompanied by frequent episodes of positive selection." Molecular ecology 26.2 (2017): 536-553.
Amphipoda	Boeckaxelia potanini	GEPH01000000	GEPH01000001-GEPH01049609	49609	Transcriptome	mesosome cross-section (all tissues)	Naumenko, Sergey A., et al. "Transcriptome‐based phylogeny of endemic Lake Baikal amphipod species flock: fast speciation accompanied by frequent episodes of positive selection." Molecular ecology 26.2 (2017): 536-553.
Amphipoda	Brachyuropus grewingkii	GEPD01000000	GEPD01000001-GEPD01060989	60989	Transcriptome	mesosome cross-section (all tissues)	Naumenko, Sergey A., et al. "Transcriptome‐based phylogeny of endemic Lake Baikal amphipod species flock: fast speciation accompanied by frequent episodes of positive selection." Molecular ecology 26.2 (2017): 536-553.
Amphipoda	Brandtia latissima	GEPJ01000000	GEPJ01000001-GEPJ01060148	60148	Transcriptome	mesosome cross-section (all tissues)	Naumenko, Sergey A., et al. "Transcriptome‐based phylogeny of endemic Lake Baikal amphipod species flock: fast speciation accompanied by frequent episodes of positive selection." Molecular ecology 26.2 (2017): 536-553.
Amphipoda	Carinurus bicarinatus	GEPL01000000	GEPL01000001-GEPL01062533	62533	Transcriptome	mesosome cross-section (all tissues)	Naumenko, Sergey A., et al. "Transcriptome‐based phylogeny of endemic Lake Baikal amphipod species flock: fast speciation accompanied by frequent episodes of positive selection." Molecular ecology 26.2 (2017): 536-553.
Amphipoda	Cornugammarus maximus	GEPF01000000	GEPF01000001-GEPF01061779	61779	Transcriptome	mesosome cross-section (all tissues)	Naumenko, Sergey A., et al. "Transcriptome‐based phylogeny of endemic Lake Baikal amphipod species flock: fast speciation accompanied by frequent episodes of positive selection." Molecular ecology 26.2 (2017): 536-553.
Amphipoda	Crypturopus inflatus	GEPM01000000	GEPM01000001-GEPM01043044	43044	Transcriptome	mesosome cross-section (all tissues)	Naumenko, Sergey A., et al. "Transcriptome‐based phylogeny of endemic Lake Baikal amphipod species flock: fast speciation accompanied by frequent episodes of positive selection." Molecular ecology 26.2 (2017): 536-553.
Amphipoda	Dorogostaiskia parasitica	GERM01000000	GERM01000001-GERM01050850	50850	Transcriptome	mesosome cross-section (all tissues)	Naumenko, Sergey A., et al. "Transcriptome‐based phylogeny of endemic Lake Baikal amphipod species flock: fast speciation accompanied by frequent episodes of positive selection." Molecular ecology 26.2 (2017): 536-553.
Amphipoda	Echinogammarus veneris	GARO01000000	GARO01000001-GARO01031520	31520	Transcriptome	Not available
Amphipoda	Echiuropus macronychus	GEPN01000000	GEPN01000001-GEPN01055725	55725	Transcriptome	mesosome cross-section (all tissues)	Naumenko, Sergey A., et al. "Transcriptome‐based phylogeny of endemic Lake Baikal amphipod species flock: fast speciation accompanied by frequent episodes of positive selection." Molecular ecology 26.2 (2017): 536-553.
Amphipoda	Eucarinogammarus wagii	GEPO01000000	GEPO01000001-GEPO01065100	65100	Transcriptome	mesosome cross-section (all tissues)	Naumenko, Sergey A., et al. "Transcriptome‐based phylogeny of endemic Lake Baikal amphipod species flock: fast speciation accompanied by frequent episodes of positive selection." Molecular ecology 26.2 (2017): 536-553.
Amphipoda	Eulimnogammarus cruentus	GEPW01000000	GEPW01000001-GEPW01068917	68917	Transcriptome	mesosome cross-section (all tissues)	Naumenko, Sergey A., et al. "Transcriptome‐based phylogeny of endemic Lake Baikal amphipod species flock: fast speciation accompanied by frequent episodes of positive selection." Molecular ecology 26.2 (2017): 536-553.
Amphipoda	Eulimnogammarus cyaneus	GEPS01000000	GEPS01000001-GEPS01081924	81924	Transcriptome	mesosome cross-section (all tissues)	Naumenko, Sergey A., et al. "Transcriptome‐based phylogeny of endemic Lake Baikal amphipod species flock: fast speciation accompanied by frequent episodes of positive selection." Molecular ecology 26.2 (2017): 536-553.
Amphipoda	Eulimnogammarus czerskii	GEPY01000000	GEPY01000001-GEPY01092162	92162	Transcriptome	mesosome cross-section (all tissues)	Naumenko, Sergey A., et al. "Transcriptome‐based phylogeny of endemic Lake Baikal amphipod species flock: fast speciation accompanied by frequent episodes of positive selection." Molecular ecology 26.2 (2017): 536-553.
Amphipoda	Eulimnogammarus marituji	GEPT01000000	GEPT01000001-GEPT01104970	104970	Transcriptome	mesosome cross-section (all tissues)	Naumenko, Sergey A., et al. "Transcriptome‐based phylogeny of endemic Lake Baikal amphipod species flock: fast speciation accompanied by frequent episodes of positive selection." Molecular ecology 26.2 (2017): 536-553.
Amphipoda	Eulimnogammarus messerschmidtii	GEPZ01000000	GEPZ01000001-GEPZ01065348	65348	Transcriptome	mesosome cross-section (all tissues)	Naumenko, Sergey A., et al. "Transcriptome‐based phylogeny of endemic Lake Baikal amphipod species flock: fast speciation accompanied by frequent episodes of positive selection." Molecular ecology 26.2 (2017): 536-553.
Amphipoda	Eulimnogammarus similis	GEPQ01000000	GEPQ01000001-GEPQ01089696	89696	Transcriptome	mesosome cross-section (all tissues)	Naumenko, Sergey A., et al. "Transcriptome‐based phylogeny of endemic Lake Baikal amphipod species flock: fast speciation accompanied by frequent episodes of positive selection." Molecular ecology 26.2 (2017): 536-553.
Amphipoda	Eulimnogammarus testaceus	GERC01000000	GERC01000001-GERC01078203	78203	Transcriptome	mesosome cross-section (all tissues)	Naumenko, Sergey A., et al. "Transcriptome‐based phylogeny of endemic Lake Baikal amphipod species flock: fast speciation accompanied by frequent episodes of positive selection." Molecular ecology 26.2 (2017): 536-553.
Amphipoda	Eulimnogammarus ussolzewii	GESQ01000000	GESQ01000001-GESQ01061853	61853	Transcriptome	mesosome cross-section (all tissues)	Naumenko, Sergey A., et al. "Transcriptome‐based phylogeny of endemic Lake Baikal amphipod species flock: fast speciation accompanied by frequent episodes of positive selection." Molecular ecology 26.2 (2017): 536-553.
Amphipoda	Eulimnogammarus verrucosus	GEQC01000000	GEQC01000001-GEQC01102148	102148	Transcriptome	mesosome cross-section (all tissues)	Naumenko, Sergey A., et al. "Transcriptome‐based phylogeny of endemic Lake Baikal amphipod species flock: fast speciation accompanied by frequent episodes of positive selection." Molecular ecology 26.2 (2017): 536-553.
Amphipoda	Eulimnogammarus violaceus	GESR01000000	GESR01000001-GESR01060764	60764	Transcriptome	mesosome cross-section (all tissues)	Naumenko, Sergey A., et al. "Transcriptome‐based phylogeny of endemic Lake Baikal amphipod species flock: fast speciation accompanied by frequent episodes of positive selection." Molecular ecology 26.2 (2017): 536-553.
Amphipoda	Eulimnogammarus viridulus	GEPU01000000	GEPU01000001-GEPU01068141	68141	Transcriptome	mesosome cross-section (all tissues)	Naumenko, Sergey A., et al. "Transcriptome‐based phylogeny of endemic Lake Baikal amphipod species flock: fast speciation accompanied by frequent episodes of positive selection." Molecular ecology 26.2 (2017): 536-553.
Amphipoda	Eulimnogammarus vittatus	GEPV01000000	GEPV01000001-GEPV01061812	61812	Transcriptome	mesosome cross-section (all tissues)	Naumenko, Sergey A., et al. "Transcriptome‐based phylogeny of endemic Lake Baikal amphipod species flock: fast speciation accompanied by frequent episodes of positive selection." Molecular ecology 26.2 (2017): 536-553.
Amphipoda	Gammarus chevreuxi	HADC01000000	HADC01000001-HADC01040391	40391	Transcriptome	embryo	Truebano, Manuela, Oliver Tills, and John I. Spicer. "Embryonic transcriptome of the brackishwater amphipod Gammarus chevreuxi." Marine genomics 28 (2016): 5-6.
Amphipoda	Gammarus lacustris	GERD01000000	GERD01000001-GERD01073338	73338	Transcriptome	mesosome cross-section (all tissues)	Naumenko, Sergey A., et al. "Transcriptome‐based phylogeny of endemic Lake Baikal amphipod species flock: fast speciation accompanied by frequent episodes of positive selection." Molecular ecology 26.2 (2017): 536-553.
Amphipoda	Gammarus pulex	HAFM01000000	HAFM01000001-HAFM01010860	10860	Transcriptome	hepatopancreas	Gismondi, Eric, and Jean-Pierre Thomé. "Transcriptome of the freshwater amphipod Gammarus pulex hepatopancreas." Genomics data 8 (2016): 91-92.
Amphipoda	Garjajewia dershawini	GEQD01000000	GEQD01000001-GEQD01047196	47196	Transcriptome	mesosome cross-section (all tissues)	Naumenko, Sergey A., et al. "Transcriptome‐based phylogeny of endemic Lake Baikal amphipod species flock: fast speciation accompanied by frequent episodes of positive selection." Molecular ecology 26.2 (2017): 536-553.
Amphipoda	Gmelinoides fasciatus	GEQE01000000	GEQE01000001-GEQE01091594	91594	Transcriptome	mesosome cross-section (all tissues)	Naumenko, Sergey A., et al. "Transcriptome‐based phylogeny of endemic Lake Baikal amphipod species flock: fast speciation accompanied by frequent episodes of positive selection." Molecular ecology 26.2 (2017): 536-553.
Amphipoda	Heterogammarus sophianosii	GEPR01000000	GEPR01000001-GEPR01088213	88213	Transcriptome	mesosome cross-section (all tissues)	Naumenko, Sergey A., et al. "Transcriptome‐based phylogeny of endemic Lake Baikal amphipod species flock: fast speciation accompanied by frequent episodes of positive selection." Molecular ecology 26.2 (2017): 536-553.
Amphipoda	Homalogammarus brandtii	GERE01000000	GERE01000001-GERE01040605	40605	Transcriptome	mesosome cross-section (all tissues)	Naumenko, Sergey A., et al. "Transcriptome‐based phylogeny of endemic Lake Baikal amphipod species flock: fast speciation accompanied by frequent episodes of positive selection." Molecular ecology 26.2 (2017): 536-553.
Amphipoda	Hyalella azteca	GEHV01000000	GEHV01000001-GEHV01133409	133409	Transcriptome	whole animal	Christie, A. E. (2014). Identification of the first neuropeptides from the Amphipoda (Arthropoda, Crustacea). General and comparative endocrinology, 206, 96-110.
Amphipoda	Hyalellopsis carinata	GEQF01000000	GEQF01000001-GEQF01093510	93510	Transcriptome	mesosome cross-section (all tissues)	Naumenko, Sergey A., et al. "Transcriptome‐based phylogeny of endemic Lake Baikal amphipod species flock: fast speciation accompanied by frequent episodes of positive selection." Molecular ecology 26.2 (2017): 536-553.
Amphipoda	Hyalellopsis costata	GEQG01000000	GEQG01000001-GEQG01130017	130017	Transcriptome	mesosome cross-section (all tissues)	Naumenko, Sergey A., et al. "Transcriptome‐based phylogeny of endemic Lake Baikal amphipod species flock: fast speciation accompanied by frequent episodes of positive selection." Molecular ecology 26.2 (2017): 536-553.
Amphipoda	Hyalellopsis grisea	GEQH01000000	GEQH01000001-GEQH01084161	84161	Transcriptome	mesosome cross-section (all tissues)	Naumenko, Sergey A., et al. "Transcriptome‐based phylogeny of endemic Lake Baikal amphipod species flock: fast speciation accompanied by frequent episodes of positive selection." Molecular ecology 26.2 (2017): 536-553.
Amphipoda	Hyalellopsis setosa	GEQI01000000	GEQI01000001-GEQI01089036	89036	Transcriptome	mesosome cross-section (all tissues)	Naumenko, Sergey A., et al. "Transcriptome‐based phylogeny of endemic Lake Baikal amphipod species flock: fast speciation accompanied by frequent episodes of positive selection." Molecular ecology 26.2 (2017): 536-553.
Amphipoda	Hyalellopsis stebbingi	GEQJ01000000	GEQJ01000001-GEQJ01093004	93004	Transcriptome	mesosome cross-section (all tissues)	Naumenko, Sergey A., et al. "Transcriptome‐based phylogeny of endemic Lake Baikal amphipod species flock: fast speciation accompanied by frequent episodes of positive selection." Molecular ecology 26.2 (2017): 536-553.
Amphipoda	Linevichella vortex	GERH01000000	GERH01000001-GERH01096060	96060	Transcriptome	mesosome cross-section (all tissues)	Naumenko, Sergey A., et al. "Transcriptome‐based phylogeny of endemic Lake Baikal amphipod species flock: fast speciation accompanied by frequent episodes of positive selection." Molecular ecology 26.2 (2017): 536-553.
Amphipoda	Macrohectopus branickii	GEQK01000000	GEQK01000001-GEQK01046294	46294	Transcriptome	mesosome cross-section (all tissues)	Naumenko, Sergey A., et al. "Transcriptome‐based phylogeny of endemic Lake Baikal amphipod species flock: fast speciation accompanied by frequent episodes of positive selection." Molecular ecology 26.2 (2017): 536-553.
Amphipoda	Macropereiopus parvus	GEQM01000000	GEQM01000001-GEQM01081031	81031	Transcriptome	mesosome cross-section (all tissues)	Naumenko, Sergey A., et al. "Transcriptome‐based phylogeny of endemic Lake Baikal amphipod species flock: fast speciation accompanied by frequent episodes of positive selection." Molecular ecology 26.2 (2017): 536-553.
Amphipoda	Macropereiopus wagneri	GEQL01000000	GEQL01000001-GEQL01041466	41466	Transcriptome	mesosome cross-section (all tissues)	Naumenko, Sergey A., et al. "Transcriptome‐based phylogeny of endemic Lake Baikal amphipod species flock: fast speciation accompanied by frequent episodes of positive selection." Molecular ecology 26.2 (2017): 536-553.
Amphipoda	Melita plumulosa	GAKD01000000	GAKD01000001-GAKD01025449	25449	Transcriptome	whole animal	Hook, Sharon E., et al. "454 pyrosequencing-based analysis of gene expression profiles in the amphipod Melita plumulosa: transcriptome assembly and toxicant induced changes." Aquatic toxicology 153 (2014): 73-88.
Amphipoda	Micruropus glaber	GEQN01000000	GEQN01000001-GEQN01074065	74065	Transcriptome	mesosome cross-section (all tissues)	Naumenko, Sergey A., et al. "Transcriptome‐based phylogeny of endemic Lake Baikal amphipod species flock: fast speciation accompanied by frequent episodes of positive selection." Molecular ecology 26.2 (2017): 536-553.
Amphipoda	Micruropus parvulus	GEQO01000000	GEQO01000001-GEQO01069983	69983	Transcriptome	mesosome cross-section (all tissues)	Naumenko, Sergey A., et al. "Transcriptome‐based phylogeny of endemic Lake Baikal amphipod species flock: fast speciation accompanied by frequent episodes of positive selection." Molecular ecology 26.2 (2017): 536-553.
Amphipoda	Micruropus wahlii	GEQP01000000	GEQP01000001-GEQP01117751	117751	Transcriptome	mesosome cross-section (all tissues)	Naumenko, Sergey A., et al. "Transcriptome‐based phylogeny of endemic Lake Baikal amphipod species flock: fast speciation accompanied by frequent episodes of positive selection." Molecular ecology 26.2 (2017): 536-553.
Amphipoda	Odontogammarus calcaratus	GEQQ01000000	GEQQ01000001-GEQQ01073340	73340	Transcriptome	mesosome cross-section (all tissues)	Naumenko, Sergey A., et al. "Transcriptome‐based phylogeny of endemic Lake Baikal amphipod species flock: fast speciation accompanied by frequent episodes of positive selection." Molecular ecology 26.2 (2017): 536-553.
Amphipoda	Ommatogammarus albinus	GEQR01000000	GEQR01000001-GEQR01098971	98971	Transcriptome	mesosome cross-section (all tissues)	Naumenko, Sergey A., et al. "Transcriptome‐based phylogeny of endemic Lake Baikal amphipod species flock: fast speciation accompanied by frequent episodes of positive selection." Molecular ecology 26.2 (2017): 536-553.
Amphipoda	Ommatogammarus flavus	GEQS01000000	GEQS01000001-GEQS01079231	79231	Transcriptome	mesosome cross-section (all tissues)	Naumenko, Sergey A., et al. "Transcriptome‐based phylogeny of endemic Lake Baikal amphipod species flock: fast speciation accompanied by frequent episodes of positive selection." Molecular ecology 26.2 (2017): 536-553.
Amphipoda	Oxyacanthus curtus	GEPA01000000	GEPA01000001-GEPA01054576	54576	Transcriptome	mesosome cross-section (all tissues)	Naumenko, Sergey A., et al. "Transcriptome‐based phylogeny of endemic Lake Baikal amphipod species flock: fast speciation accompanied by frequent episodes of positive selection." Molecular ecology 26.2 (2017): 536-553.
Amphipoda	Oxyacanthus flavus	GEPB01000000	GEPB01000001-GEPB01078246	78246	Transcriptome	mesosome cross-section (all tissues)	Naumenko, Sergey A., et al. "Transcriptome‐based phylogeny of endemic Lake Baikal amphipod species flock: fast speciation accompanied by frequent episodes of positive selection." Molecular ecology 26.2 (2017): 536-553.
Amphipoda	Oxyacanthus sowinskii	GEPC01000000	GEPC01000001-GEPC01056984	56984	Transcriptome	mesosome cross-section (all tissues)	Naumenko, Sergey A., et al. "Transcriptome‐based phylogeny of endemic Lake Baikal amphipod species flock: fast speciation accompanied by frequent episodes of positive selection." Molecular ecology 26.2 (2017): 536-553.
Amphipoda	Pachyschesis branchialis	GEQT01000000	GEQT01000001-GEQT01069305	69305	Transcriptome	mesosome cross-section (all tissues)	Naumenko, Sergey A., et al. "Transcriptome‐based phylogeny of endemic Lake Baikal amphipod species flock: fast speciation accompanied by frequent episodes of positive selection." Molecular ecology 26.2 (2017): 536-553.
Amphipoda	Palicarinus puzyllii	GEQW01000000	GEQW01000001-GEQW01074618	74618	Transcriptome	mesosome cross-section (all tissues)	Naumenko, Sergey A., et al. "Transcriptome‐based phylogeny of endemic Lake Baikal amphipod species flock: fast speciation accompanied by frequent episodes of positive selection." Molecular ecology 26.2 (2017): 536-553.
Amphipoda	Pallasea cancelloides	GEQX01000000	GEQX01000001-GEQX01056537	56537	Transcriptome	mesosome cross-section (all tissues)	Naumenko, Sergey A., et al. "Transcriptome‐based phylogeny of endemic Lake Baikal amphipod species flock: fast speciation accompanied by frequent episodes of positive selection." Molecular ecology 26.2 (2017): 536-553.
Amphipoda	Pallasea cancellus	GERI01000000	GERI01000001-GERI01078967	78967	Transcriptome	mesosome cross-section (all tissues)	Naumenko, Sergey A., et al. "Transcriptome‐based phylogeny of endemic Lake Baikal amphipod species flock: fast speciation accompanied by frequent episodes of positive selection." Molecular ecology 26.2 (2017): 536-553.
Amphipoda	Pallasea grubei	GERJ01000000	GERJ01000001-GERJ01065648	65648	Transcriptome	mesosome cross-section (all tissues)	Naumenko, Sergey A., et al. "Transcriptome‐based phylogeny of endemic Lake Baikal amphipod species flock: fast speciation accompanied by frequent episodes of positive selection." Molecular ecology 26.2 (2017): 536-553.
Amphipoda	Pallaseopsis kessleri	GEQY01000000	GEQY01000001-GEQY01044671	44671	Transcriptome	mesosome cross-section (all tissues)	Naumenko, Sergey A., et al. "Transcriptome‐based phylogeny of endemic Lake Baikal amphipod species flock: fast speciation accompanied by frequent episodes of positive selection." Molecular ecology 26.2 (2017): 536-553.
Amphipoda	Pandorites podoceroides	GERA01000000	GERA01000001-GERA01045003	45003	Transcriptome	mesosome cross-section (all tissues)	Naumenko, Sergey A., et al. "Transcriptome‐based phylogeny of endemic Lake Baikal amphipod species flock: fast speciation accompanied by frequent episodes of positive selection." Molecular ecology 26.2 (2017): 536-553.
Amphipoda	Parapallasea borowskii	GERK01000000	GERK01000001-GERK01068616	68616	Transcriptome	mesosome cross-section (all tissues)	Naumenko, Sergey A., et al. "Transcriptome‐based phylogeny of endemic Lake Baikal amphipod species flock: fast speciation accompanied by frequent episodes of positive selection." Molecular ecology 26.2 (2017): 536-553.
Amphipoda	Parapallasea wosnessenskii	GERB01000000	GERB01000001-GERB01086037	86037	Transcriptome	mesosome cross-section (all tissues)	Naumenko, Sergey A., et al. "Transcriptome‐based phylogeny of endemic Lake Baikal amphipod species flock: fast speciation accompanied by frequent episodes of positive selection." Molecular ecology 26.2 (2017): 536-553.
Amphipoda	Parhyale hawaiensis	NA	NA	28666	Genome	whole animal	Kao, D., Lai, A. G., Stamataki, E., Rosic, S., Konstantinides, N., Jarvis, E., ... & Bruce, H. (2016). The genome of the crustacean Parhyale hawaiensis, a model for animal development, regeneration, immunity and lignocellulose digestion. elife, 5.
Amphipoda	Pentagonurus dawydowi	GEQV01000000	GEQV01000001-GEQV01072401	72401	Transcriptome	mesosome cross-section (all tissues)	Naumenko, Sergey A., et al. "Transcriptome‐based phylogeny of endemic Lake Baikal amphipod species flock: fast speciation accompanied by frequent episodes of positive selection." Molecular ecology 26.2 (2017): 536-553.
Amphipoda	Poekilogammarus pictoides	GERL01000000	GERL01000001-GERL01081354	81354	Transcriptome	mesosome cross-section (all tissues)	Naumenko, Sergey A., et al. "Transcriptome‐based phylogeny of endemic Lake Baikal amphipod species flock: fast speciation accompanied by frequent episodes of positive selection." Molecular ecology 26.2 (2017): 536-553.
Amphipoda	Talitrus saltator	GDUJ01000000	GDUJ01000001-GDUJ01156706	156706	Transcriptome	brain	O’Grady, Joseph F., et al. "Identification and temporal expression of putative circadian clock transcripts in the amphipod crustacean Talitrus saltator." PeerJ 4 (2016): e2555.
Calanoida	Calanus finmarchicus	GAXK01000000	GAXK01000001-GAXK01206012	206012	Transcriptome	whole animal	Lenz, Petra H., et al. "De novo assembly of a transcriptome for Calanus finmarchicus (Crustacea, Copepoda)–the dominant zooplankter of the North Atlantic Ocean." PloS one 9.2 (2014): e88589.
Calanoida	Calanus glacialis	GBXT01000000	GBXT01000001-GBXT01036880	36880	Transcriptome	whole animal	Smolina, I., et al. "Transcriptome response to thermal stress in two key zooplankton species, Calanus finmarchicus and C. Glacialis." 2014 Ocean Sciences Meeting. 2014.
Calanoida	Eurytemora affinis	GBGO01000000	GBGO01000001-GBGO01138088	138088	Transcriptome	whole animal	Almada, Amalia A., and Ann M. Tarrant. "Vibrio elicits targeted transcriptional responses from copepod hosts." FEMS microbiology ecology 92.6 (2016).
Cladocera	Daphnia galeata	HAFN01000000	HAFN01000001-HAFN01032903	32903	Transcriptome	whole animal	Huylmans, Ann Kathrin, et al. "De novo transcriptome assembly and sex-biased gene expression in the cyclical parthenogenetic Daphnia galeata." Genome biology and evolution 8.10 (2016): 3120-3139.
Cladocera	Daphnia magna	GDIQ01000000	GDIQ01000001-GDIQ01271331	271331	Transcriptome	whole animal	Orsini, Luisa, et al. "Daphnia magna transcriptome by RNA-Seq across 12 environmental stressors." Scientific data 3 (2016): 160030.
Cyclopoida	Eucyclops serrulatus	GARW01000000	GARW01000001-GARW01051528	51528	Transcriptome	Not available
Cyclopoida	Paracyclopina nana	GCJT01000000	GCJT01000001-GCJT01060687	60687	Transcriptome	whole animal	Lee, Bo-Young, et al. "RNA-seq based whole transcriptome analysis of the cyclopoid copepod Paracyclopina nana focusing on xenobiotics metabolism." Comparative Biochemistry and Physiology Part D: Genomics and Proteomics 15 (2015): 12-19.
Decapoda	Astacus astacus	GEDF01000000	GEDF01000001-GEDF01045338	45338	Transcriptome	hepatopancreas, ovaries, green glands, abdominal musculature	Theissinger, Kathrin, et al. "De Novo assembly and annotation of the freshwater crayfish Astacus astacus transcriptome." Marine genomics 28 (2016): 7-10.
Decapoda	Astacus leptodactylus	GBEI01000000	GBEI01000001-GBEI01106362	106362	Transcriptome	hypodermis, Y organ, hepatopancreas, gills, hematocytes, muscle	Tom, Moshe, et al. "Different transcription regulation routes are exerted by l-and d-amino acid enantiomers of peptide hormones." Journal of Experimental Biology 217.24 (2014): 4337-4346.
Decapoda	Callinectes sapidus	GEID01000000	GEID01000001-GEID01229686	229686	Transcriptome	gills	Havird, Justin C., et al. "Salinity-induced changes in gene expression from anterior and posterior gills of Callinectes sapidus (Crustacea: Portunidae) with implications for crustacean ecological genomics." Comparative Biochemistry and Physiology Part D: Genomics and Proteomics 19 (2016): 34-44.
Decapoda	Cancer borealis	GEFB01000000	GEFB01000001-GEFB01043216	43216	Transcriptome	nervous system	Northcutt, Adam J., et al. "Deep sequencing of transcriptomes from the nervous systems of two decapod crustaceans to characterize genes important for neural circuit function and modulation." BMC genomics 17.1 (2016): 868.
Decapoda	Carcinus maenas	GBXE01000000	GBXE01000001-GBXE01212322	212322	Transcriptome	whole animal	Verbruggen, Bas, et al. "De novo assembly of the Carcinus maenas transcriptome and characterization of innate immune system pathways." BMC genomics 16.1 (2015): 458.
Decapoda	Cherax quadricarinatus	HACK01000000	HACK01000001-HACK01075424	75424	Transcriptome	heart, kidney, liver, nerve, testis	Tan, Mun Hua, et al. "First comprehensive multi-tissue transcriptome of Cherax quadricarinatus (Decapoda: Parastacidae) reveals unexpected diversity of endogenous cellulase." Organisms Diversity & Evolution 16.1 (2016): 185-200.
Decapoda	Eriocheir sinensis	GBUF01000000	GBUF01000001-GBUF01018686	18686	Transcriptome	whole animal	Li, Yingdong, et al. "Comparative transcriptomic analysis provides insights into the molecular basis of the metamorphosis and nutrition metabolism change from zoeae to megalopae in Eriocheir sinensis." Comparative Biochemistry and Physiology Part D: Genomics and Proteomics 13 (2015): 1-9.
Decapoda	Farfantepenaeus aztecus	GEUA01000000	GEUA01000001-GEUA01127810	127810	Transcriptome	hepatopancreas	Johnson, Jillian G., Louis E. Burnett, and Karen G. Burnett. "Uncovering hemocyanin subunit heterogeneity in penaeid shrimp using RNA-Seq." Integrative and comparative biology 56.6 (2016): 1080-1091.
Decapoda	Homarus americanus	GEBG01000000	GEBG01000001-GEBG01067690	67690	Transcriptome	nervous system	Christie, Andrew E., et al. "Neuropeptidergic signaling in the American lobster Homarus americanus: new insights from high-throughput nucleotide sequencing." PloS one 10.12 (2015): e0145964.
Decapoda	Hyas araneus	HACH01000000	HACH01000001-HACH01064504	64504	Transcriptome	gills	Harms, Lars, et al. "Characterization and analysis of a transcriptome from the boreal spider crab Hyas araneus." Comparative Biochemistry and Physiology Part D: Genomics and Proteomics 8.4 (2013): 344-351.
Decapoda	Litopenaeus vannamei	NA	NA	110474	Transcriptome	whole animal	Ghaffari, Noushin, et al. "Novel transcriptome assembly and improved annotation of the whiteleg shrimp (Litopenaeus vannamei), a dominant crustacean in global seafood mariculture." Scientific reports 4 (2014): 7081.
Decapoda	Macrobrachium nipponense	GCVG01000000	GCVG01000001-GCVG01062604	62604	Transcriptome	hepatopancreas, muscles, gills	Sun, Shengming, et al. "Transciptomic and histological analysis of hepatopancreas, muscle and gill tissues of oriental river prawn (Macrobrachium nipponense) in response to chronic hypoxia." BMC genomics 16.1 (2015): 491.
Decapoda	Pacifastacus leniusculus	GBYW01000000	GBYW01000001-GBYW01075939	75939	Transcriptome	brain, HPT, Hemocyte, Hepatopancreas	Not available
Decapoda	Palaemon argentinus	GEFN01000000	GEFN01000001-GEFN01024378	24378	Transcriptome	whole animal	García, C. Fernando, et al. "De novo assembly and transcriptome characterization of the freshwater prawn Palaemonetes argentinus: Implications for a detoxification response." Marine genomics (2017).
Decapoda	Penaeus monodon	GEEP01000000	GEEP01000001-GEEP01087484	87484	Transcriptome	hepatopancreas	Not available
Decapoda	Portunus trituberculatus	GFFJ01000000	GFFJ01000001-GFFJ01130438	130438	Transcriptome	eyestalk	Lv, Jianjian, et al. "Transcriptomic variation of eyestalk reveals the genes and biological processes associated with molting in Portunus trituberculatus." PloS one 12.4 (2017): e0175315.
Decapoda	Procambarus clarkii	GBEV01000000	GBEV01000001-GBEV01254561	254561	Transcriptome	Eyestalk, brain, hemocytes, gills, testis, ovary, hepatopancreas, heart, green gland, ventralganglia, Y-organ, hypodermis, muscle	Tom, Moshe, et al. "Expression of cytoskeletal and molt-related genes is temporally scheduled in the hypodermis of the crayfish Procambarus clarkii during premolt." Journal of Experimental Biology 217.23 (2014): 4193-4202.
Decapoda	Scylla olivacea	GDRN01000000	GDRN01000001-GDRN01159835	159835	Transcriptome	testis	Waiho, Khor, et al. "Transcriptome analysis and differential gene expression on the testis of orange mud crab, Scylla olivacea, during sexual maturation." PloS one 12.1 (2017): e0171095.
Decapoda	Scylla paramamosain	GEUT01000000	GEUT01000001-GEUT01013856	13856	Transcriptome	Not available
Euphausiacea	Euphausia superba	HACF01000000	HACF01000001-HACF01058581	58581	Transcriptome	whole animal	Meyer, Bettina, et al. "Pyrosequencing and de novo assembly of Antarctic krill (Euphausia superba) transcriptome to study the adaptability of krill to climate‐induced environmental changes." Molecular ecology resources 15.6 (2015): 1460-1471.
Euphausiacea	Meganyctiphanes norvegica	GETT01000000	GETT01000001-GETT01405497	405497	Transcriptome	whole animal	Blanco-Bercial, Leocadio, and Amy E. Maas. "A transcriptomic resource for the northern krill Meganyctiphanes norvegica based on a short-term temperature exposure experiment." Marine genomics (2017).
Harpacticoida	Tigriopus californicus	GBSZ01000000	GBSZ01000001-GBSZ01012067	12067	Transcriptome	whole animal	Barreto, Felipe S., Ricardo J. Pereira, and Ronald S. Burton. "Hybrid dysfunction and physiological compensation in gene expression." Molecular biology and evolution 32.3 (2014): 613-622.
Harpacticoida	Tigriopus japonicus	GCHA01000000	GCHA01000001-GCHA01054758	54758	Transcriptome	whole animal	Kim, Hui-Su, et al. "Identification of xenobiotic biodegradation and metabolism-related genes in the copepod Tigriopus japonicus whole transcriptome analysis." Marine genomics 24 (2015): 207-208.
Harpacticoida	Tigriopus kingsejongensis	GDFW01000000	GDFW01000001-GDFW01038250	38250	Transcriptome	Not available
Isopoda	Asellus aquaticus	GDKY01000000	GDKY01000001-GDKY01021684	21684	Transcriptome	whole animal	Stahl, Bethany A., et al. "A transcriptomic analysis of cave, surface, and hybrid isopod crustaceans of the species Asellus aquaticus." PloS one 10.10 (2015): e0140484.
Isopoda	Bragasellus molinai	HAEM01000000	HAEM01000001-HAEM01209410	209410	Transcriptome	whole animal	Francois, Clémentine M., et al. "No evidence that nitrogen limitation influences the elemental composition of isopod transcriptomes and proteomes." Molecular biology and evolution 33.10 (2016): 2605-2620. Lefébure, Tristan, et al. "Less effective selection leads to larger genomes." Genome research 27.6 (2017): 1016-1028.
Isopoda	Bragasellus peltatus	HAEN01000000	HAEN01000001-HAEN01107461	107461	Transcriptome	whole animal	Francois, Clémentine M., et al. "No evidence that nitrogen limitation influences the elemental composition of isopod transcriptomes and proteomes." Molecular biology and evolution 33.10 (2016): 2605-2620. Lefébure, Tristan, et al. "Less effective selection leads to larger genomes." Genome research 27.6 (2017): 1016-1028.
Isopoda	Proasellus aragonensis	HAEO01000000	HAEO01000001-HAEO01094268	94268	Transcriptome	whole animal	Francois, Clémentine M., et al. "No evidence that nitrogen limitation influences the elemental composition of isopod transcriptomes and proteomes." Molecular biology and evolution 33.10 (2016): 2605-2620. Lefébure, Tristan, et al. "Less effective selection leads to larger genomes." Genome research 27.6 (2017): 1016-1028.
Isopoda	Proasellus arthrodilus	HAEQ01000000	HAEQ01000001-HAEQ01125375	125375	Transcriptome	whole animal	Francois, Clémentine M., et al. "No evidence that nitrogen limitation influences the elemental composition of isopod transcriptomes and proteomes." Molecular biology and evolution 33.10 (2016): 2605-2620. Lefébure, Tristan, et al. "Less effective selection leads to larger genomes." Genome research 27.6 (2017): 1016-1028.
Isopoda	Proasellus assaforensis	HAEP01000000	HAEP01000001-HAEP01092692	92692	Transcriptome	whole animal	Francois, Clémentine M., et al. "No evidence that nitrogen limitation influences the elemental composition of isopod transcriptomes and proteomes." Molecular biology and evolution 33.10 (2016): 2605-2620. Lefébure, Tristan, et al. "Less effective selection leads to larger genomes." Genome research 27.6 (2017): 1016-1028.
Isopoda	Proasellus beticus	HAFL01000000	HAFL01000001-HAFL01228024	228024	Transcriptome	whole animal	Francois, Clémentine M., et al. "No evidence that nitrogen limitation influences the elemental composition of isopod transcriptomes and proteomes." Molecular biology and evolution 33.10 (2016): 2605-2620. Lefébure, Tristan, et al. "Less effective selection leads to larger genomes." Genome research 27.6 (2017): 1016-1028.
Isopoda	Proasellus cantabricus	HAER01000000	HAER01000001-HAER01089661	89661	Transcriptome	whole animal	Francois, Clémentine M., et al. "No evidence that nitrogen limitation influences the elemental composition of isopod transcriptomes and proteomes." Molecular biology and evolution 33.10 (2016): 2605-2620. Lefébure, Tristan, et al. "Less effective selection leads to larger genomes." Genome research 27.6 (2017): 1016-1028.
Isopoda	Proasellus cavaticus	HAES01000000	HAES01000001-HAES01150764	150764	Transcriptome	whole animal	Francois, Clémentine M., et al. "No evidence that nitrogen limitation influences the elemental composition of isopod transcriptomes and proteomes." Molecular biology and evolution 33.10 (2016): 2605-2620. Lefébure, Tristan, et al. "Less effective selection leads to larger genomes." Genome research 27.6 (2017): 1016-1028.
Isopoda	Proasellus coiffaiti	HAEU01000000	HAEU01000001-HAEU01125332	125332	Transcriptome	whole animal	Francois, Clémentine M., et al. "No evidence that nitrogen limitation influences the elemental composition of isopod transcriptomes and proteomes." Molecular biology and evolution 33.10 (2016): 2605-2620. Lefébure, Tristan, et al. "Less effective selection leads to larger genomes." Genome research 27.6 (2017): 1016-1028.
Isopoda	Proasellus coxalis	HAET01000000	HAET01000001-HAET01106655	106655	Transcriptome	whole animal	Francois, Clémentine M., et al. "No evidence that nitrogen limitation influences the elemental composition of isopod transcriptomes and proteomes." Molecular biology and evolution 33.10 (2016): 2605-2620. Lefébure, Tristan, et al. "Less effective selection leads to larger genomes." Genome research 27.6 (2017): 1016-1028.
Isopoda	Proasellus ebrensis	HAEW01000000	HAEW01000001-HAEW01102589	102589	Transcriptome	whole animal	Francois, Clémentine M., et al. "No evidence that nitrogen limitation influences the elemental composition of isopod transcriptomes and proteomes." Molecular biology and evolution 33.10 (2016): 2605-2620. Lefébure, Tristan, et al. "Less effective selection leads to larger genomes." Genome research 27.6 (2017): 1016-1028.
Isopoda	Proasellus escolai	HAEV01000000	HAEV01000001-HAEV01182024	182024	Transcriptome	whole animal	Francois, Clémentine M., et al. "No evidence that nitrogen limitation influences the elemental composition of isopod transcriptomes and proteomes." Molecular biology and evolution 33.10 (2016): 2605-2620. Lefébure, Tristan, et al. "Less effective selection leads to larger genomes." Genome research 27.6 (2017): 1016-1028.
Isopoda	Proasellus grafi	HAEX01000000	HAEX01000001-HAEX01093309	93309	Transcriptome	whole animal	Francois, Clémentine M., et al. "No evidence that nitrogen limitation influences the elemental composition of isopod transcriptomes and proteomes." Molecular biology and evolution 33.10 (2016): 2605-2620. Lefébure, Tristan, et al. "Less effective selection leads to larger genomes." Genome research 27.6 (2017): 1016-1028.
Isopoda	Proasellus granadensis	HAEY01000000	HAEY01000001-HAEY01147352	147352	Transcriptome	whole animal	Francois, Clémentine M., et al. "No evidence that nitrogen limitation influences the elemental composition of isopod transcriptomes and proteomes." Molecular biology and evolution 33.10 (2016): 2605-2620. Lefébure, Tristan, et al. "Less effective selection leads to larger genomes." Genome research 27.6 (2017): 1016-1028.
Isopoda	Proasellus hercegovinensis	HAEZ01000000	HAEZ01000001-HAEZ01152457	152457	Transcriptome	whole animal	Francois, Clémentine M., et al. "No evidence that nitrogen limitation influences the elemental composition of isopod transcriptomes and proteomes." Molecular biology and evolution 33.10 (2016): 2605-2620. Lefébure, Tristan, et al. "Less effective selection leads to larger genomes." Genome research 27.6 (2017): 1016-1028.
Isopoda	Proasellus ibericus	HAFA01000000	HAFA01000001-HAFA01150785	150785	Transcriptome	whole animal	Francois, Clémentine M., et al. "No evidence that nitrogen limitation influences the elemental composition of isopod transcriptomes and proteomes." Molecular biology and evolution 33.10 (2016): 2605-2620. Lefébure, Tristan, et al. "Less effective selection leads to larger genomes." Genome research 27.6 (2017): 1016-1028.
Isopoda	Proasellus jaloniacus	HAFB01000000	HAFB01000001-HAFB01105212	105212	Transcriptome	whole animal	Francois, Clémentine M., et al. "No evidence that nitrogen limitation influences the elemental composition of isopod transcriptomes and proteomes." Molecular biology and evolution 33.10 (2016): 2605-2620. Lefébure, Tristan, et al. "Less effective selection leads to larger genomes." Genome research 27.6 (2017): 1016-1028.
Isopoda	Proasellus karamani	HAFC01000000	HAFC01000001-HAFC01177517	177517	Transcriptome	whole animal	Francois, Clémentine M., et al. "No evidence that nitrogen limitation influences the elemental composition of isopod transcriptomes and proteomes." Molecular biology and evolution 33.10 (2016): 2605-2620. Lefébure, Tristan, et al. "Less effective selection leads to larger genomes." Genome research 27.6 (2017): 1016-1028.
Isopoda	Proasellus margalefi	HAFD01000000	HAFD01000001-HAFD01098107	98107	Transcriptome	whole animal	Francois, Clémentine M., et al. "No evidence that nitrogen limitation influences the elemental composition of isopod transcriptomes and proteomes." Molecular biology and evolution 33.10 (2016): 2605-2620. Lefébure, Tristan, et al. "Less effective selection leads to larger genomes." Genome research 27.6 (2017): 1016-1028.
Isopoda	Proasellus meridianus	HAFE01000000	HAFE01000001-HAFE01157215	157215	Transcriptome	whole animal	Francois, Clémentine M., et al. "No evidence that nitrogen limitation influences the elemental composition of isopod transcriptomes and proteomes." Molecular biology and evolution 33.10 (2016): 2605-2620. Lefébure, Tristan, et al. "Less effective selection leads to larger genomes." Genome research 27.6 (2017): 1016-1028.
Isopoda	Proasellus ortizi	HAFF01000000	HAFF01000001-HAFF01088335	88335	Transcriptome	whole animal	Francois, Clémentine M., et al. "No evidence that nitrogen limitation influences the elemental composition of isopod transcriptomes and proteomes." Molecular biology and evolution 33.10 (2016): 2605-2620. Lefébure, Tristan, et al. "Less effective selection leads to larger genomes." Genome research 27.6 (2017): 1016-1028.
Isopoda	Proasellus parvulus	HAFG01000000	HAFG01000001-HAFG01215610	215610	Transcriptome	whole animal	Francois, Clémentine M., et al. "No evidence that nitrogen limitation influences the elemental composition of isopod transcriptomes and proteomes." Molecular biology and evolution 33.10 (2016): 2605-2620. Lefébure, Tristan, et al. "Less effective selection leads to larger genomes." Genome research 27.6 (2017): 1016-1028.
Isopoda	Proasellus racovitzai	HAFH01000000	HAFH01000001-HAFH01127707	127707	Transcriptome	whole animal	Francois, Clémentine M., et al. "No evidence that nitrogen limitation influences the elemental composition of isopod transcriptomes and proteomes." Molecular biology and evolution 33.10 (2016): 2605-2620. Lefébure, Tristan, et al. "Less effective selection leads to larger genomes." Genome research 27.6 (2017): 1016-1028.
Isopoda	Proasellus rectus	HAFI01000000	HAFI01000001-HAFI01134529	134529	Transcriptome	whole animal	Francois, Clémentine M., et al. "No evidence that nitrogen limitation influences the elemental composition of isopod transcriptomes and proteomes." Molecular biology and evolution 33.10 (2016): 2605-2620. Lefébure, Tristan, et al. "Less effective selection leads to larger genomes." Genome research 27.6 (2017): 1016-1028.
Isopoda	Proasellus solanasi	HAFJ01000000	HAFJ01000001-HAFJ01117044	117044	Transcriptome	whole animal	Francois, Clémentine M., et al. "No evidence that nitrogen limitation influences the elemental composition of isopod transcriptomes and proteomes." Molecular biology and evolution 33.10 (2016): 2605-2620. Lefébure, Tristan, et al. "Less effective selection leads to larger genomes." Genome research 27.6 (2017): 1016-1028.
Isopoda	Proasellus spelaeus	HAFK01000000	HAFK01000001-HAFK01083849	83849	Transcriptome	whole animal	Francois, Clémentine M., et al. "No evidence that nitrogen limitation influences the elemental composition of isopod transcriptomes and proteomes." Molecular biology and evolution 33.10 (2016): 2605-2620. Lefébure, Tristan, et al. "Less effective selection leads to larger genomes." Genome research 27.6 (2017): 1016-1028.
Mysida	Neomysis awatschensis	GDFV01000000	GDFV01000001-GDFV01022141	22141	Transcriptome	whole animal	Kim, Hui-Su, et al. "De novo assembly and annotation of the marine mysid (Neomysis awatschensis) transcriptome." Marine genomics 28 (2016): 41-43.
Notostraca	Triops newberryi	GEHY01000000	GEHY01000001-GEHY01012960	12960	Transcriptome	whole animal	Horn, Rebekah L., et al. "De novo assembly of a tadpole shrimp (Triops newberryi) transcriptome and preliminary differential gene expression analysis." Molecular ecology resources 17.2 (2017): 161-171.
Siphonostomatoida	Caligus rogercresseyi	GAZX01000000	GAZX01000001-GAZX01044089	44089	Transcriptome	whole animal	Not available
Siphonostomatoida	Lepeophtheirus salmonis	HACA01000000	HACA01000001-HACA01033933	33933	Transcriptome	whole animal	Not available
6 non-crustacean datasets
Class (subphylum)	Species	Accession	Number of coding sequences	Data type	Tissue type	References
Insecta	Drosophila melanogaster	UP000000803 (GCA_000001215.4 from ENA/EMBL)	22017	Genome	whole animal	Adams, Mark D., et al. "The genome sequence of Drosophila melanogaster." Science 287.5461 (2000): 2185-2195.
Insecta	Anopheles gambiae	UP000007062 (GCA_000005575.1 from ENA/EMBL)	13072	Genome	whole animal	Holt, Robert A., et al. "The genome sequence of the malaria mosquito Anopheles gambiae." science 298.5591 (2002): 129-149.
Insecta	Aedes aegypti	UP000008820 (GCA_000004015.3 from ENA/EMBL)	16654	Genome	whole animal	Nene, Vishvanath, et al. "Genome sequence of Aedes aegypti, a major arbovirus vector." Science 316.5832 (2007): 1718-1723.
Chilopoda (Myriapoda)	Strigamia maritima	UP000014500 (GCA_000239455.1 from EnsemblMetazoa)	14972	Genome	whole animal	Chipman, Ariel D., et al. "The first myriapod genome sequence reveals conservative arthropod gene content and genome organisation in the centipede Strigamia maritima." PLoS biology 12.11 (2014): e1002005.
Arachnida (Chelicerata)	Ixodes scapularis	UP000001555 (GCA_000208615.1 from ENA/EMBL)	20473	Genome	whole animal	Gulia-Nuss, Monika, et al. "Genomic insights into the Ixodes scapularis tick vector of Lyme disease." Nature communications 7 (2016): 10507.
Arachnida (Chelicerata)	Mesobuthus martensii	NA	http://lifecenter.sgst.cn/main/en/scorpion.jsp	Genome	whole animal	Cao, Zhijian, et al. "The genome of Mesobuthus martensii reveals a unique adaptation model of arthropods." Nature communications 4 (2013): 2602.
