# Supplementary material for: Genome-wide analyses of the bHLH superfamily in crustaceans: reappraisal of higher-order groupings and evidence for lineage-specific duplications
Source: R Soc Open Sci. 2018 Mar 14;5(3):172433. doi: 10.1098/rsos.172433 (PMC5882748; doi:10.1098/rsos.172433)
Supplement: Supplementary table 2 [file rsos172433supp2.xlsx]

## Sheet: Sheet1
Pfam accession	Species IDs	e-value
PF00010.21	acanthogammarus_godlewskii.25942	1.5e-12
PF00010.21	acanthogammarus_godlewskii.29377	2.9e-15
PF00010.21	acanthogammarus_godlewskii.41203	3.2e-09
PF00010.21	acanthogammarus_godlewskii.48179	5.1e-13
PF00010.21	acanthogammarus_godlewskii.9364	7.2e-14
PF00010.21	asellus_aquaticus.15879	3.1e-12
PF00010.21	asprogammarus_rhodophthalmus.1111	4.2e-11
PF00010.21	asprogammarus_rhodophthalmus.22399	6.1e-11
PF00010.21	asprogammarus_rhodophthalmus.26027	3e-15
PF00010.21	asprogammarus_rhodophthalmus.26028	8e-15
PF00010.21	asprogammarus_rhodophthalmus.40064	1.8e-12
PF00010.21	asprogammarus_rhodophthalmus.40065	1.6e-12
PF00010.21	asprogammarus_rhodophthalmus.46410	1.5e-12
PF00010.21	asprogammarus_rhodophthalmus.57140	2.5e-08
PF00010.21	asprogammarus_rhodophthalmus.59780	1.4e-13
PF00010.21	asprogammarus_rhodophthalmus.61965	2.8e-15
PF00010.21	asprogammarus_rhodophthalmus.61966	2.8e-15
PF00010.21	asprogammarus_rhodophthalmus.61967	2.8e-15
PF00010.21	asprogammarus_rhodophthalmus.66368	8.9e-14
PF00010.21	asprogammarus_rhodophthalmus.74826	2.1e-11
PF00010.21	asprogammarus_rhodophthalmus.7742	3.4e-13
PF00010.21	astacus_astacus.18162	5.2e-13
PF00010.21	astacus_astacus.19757	1e-15
PF00010.21	astacus_astacus.19758	1.1e-15
PF00010.21	astacus_astacus.20335	1.5e-14
PF00010.21	astacus_astacus.21971	7.2e-11
PF00010.21	astacus_astacus.21972	8.8e-11
PF00010.21	astacus_astacus.21973	8.6e-11
PF00010.21	astacus_astacus.21974	8.3e-11
PF00010.21	astacus_astacus.21975	8.4e-11
PF00010.21	astacus_astacus.24400	9.9e-13
PF00010.21	astacus_astacus.24401	8.3e-13
PF00010.21	astacus_astacus.24736	1.2e-15
PF00010.21	astacus_astacus.24737	1.1e-15
PF00010.21	astacus_astacus.27040	1e-16
PF00010.21	astacus_astacus.271	8.9e-14
PF00010.21	astacus_astacus.28123	6.7e-10
PF00010.21	astacus_astacus.34848	4.1e-19
PF00010.21	astacus_astacus.34849	1.9e-11
PF00010.21	astacus_astacus.34850	1.9e-18
PF00010.21	astacus_astacus.34851	1.9e-11
PF00010.21	astacus_astacus.34852	1.9e-18
PF00010.21	astacus_astacus.44830	8.6e-13
PF00010.21	astacus_astacus.5560	6.8e-05
PF00010.21	astacus_astacus.6271	6.3e-17
PF00010.21	astacus_astacus.6272	3.3e-17
PF00010.21	astacus_astacus.8538	6.6e-11
PF00010.21	astacus_leptodactylus_3.10846	2.5e-15
PF00010.21	astacus_leptodactylus_3.11486	1.2e-13
PF00010.21	astacus_leptodactylus_3.11526	8.9e-14
PF00010.21	astacus_leptodactylus_3.12456	3.8e-05
PF00010.21	astacus_leptodactylus_3.13890	4.3e-13
PF00010.21	astacus_leptodactylus_3.14661	2e-14
PF00010.21	astacus_leptodactylus_3.18439	8e-06
PF00010.21	astacus_leptodactylus_3.18615	2.6e-09
PF00010.21	astacus_leptodactylus_3.23580	1.5e-15
PF00010.21	astacus_leptodactylus_3.25017	7.9e-10
PF00010.21	astacus_leptodactylus_3.3114	8e-11
PF00010.21	astacus_leptodactylus_3.31161	2.7e-11
PF00010.21	astacus_leptodactylus_3.36241	1.2e-19
PF00010.21	astacus_leptodactylus_3.37458	4.8e-10
PF00010.21	astacus_leptodactylus_3.4049	1.8e-14
PF00010.21	astacus_leptodactylus_3.4723	2.4e-15
PF00010.21	astacus_leptodactylus_3.48569	7.8e-17
PF00010.21	astacus_leptodactylus_3.48689	3.3e-15
PF00010.21	astacus_leptodactylus_3.5085	9.4e-13
PF00010.21	astacus_leptodactylus_3.52333	5.2e-06
PF00010.21	astacus_leptodactylus_3.60039	7.2e-17
PF00010.21	astacus_leptodactylus_3.62653	1.9e-18
PF00010.21	astacus_leptodactylus_3.64246	1.1e-15
PF00010.21	astacus_leptodactylus_3.64263	4.5e-15
PF00010.21	astacus_leptodactylus_3.70642	1e-12
PF00010.21	astacus_leptodactylus_3.7647	2.3e-16
PF00010.21	astacus_leptodactylus_3.77749	2.5e-14
PF00010.21	astacus_leptodactylus_3.79069	3.5e-09
PF00010.21	astacus_leptodactylus_3.79455	2.5e-17
PF00010.21	astacus_leptodactylus_3.79566	4.7e-13
PF00010.21	astacus_leptodactylus_3.79704	8.8e-12
PF00010.21	astacus_leptodactylus_3.79931	1.6e-17
PF00010.21	astacus_leptodactylus_3.79987	6.6e-13
PF00010.21	astacus_leptodactylus_3.82553	1.7e-16
PF00010.21	astacus_leptodactylus_3.83009	6.3e-14
PF00010.21	astacus_leptodactylus_3.83087	8.2e-16
PF00010.21	astacus_leptodactylus_3.83539	1.7e-17
PF00010.21	astacus_leptodactylus_3.85864	4.8e-16
PF00010.21	astacus_leptodactylus_3.87793	3.5e-15
PF00010.21	astacus_leptodactylus_3.88474	6.3e-16
PF00010.21	astacus_leptodactylus_3.91593	5.1e-10
PF00010.21	boeckaxelia_potanini.24920	1.3e-15
PF00010.21	boeckaxelia_potanini.25161	1.5e-12
PF00010.21	boeckaxelia_potanini.28715	3.4e-12
PF00010.21	boeckaxelia_potanini.3231	4.2e-11
PF00010.21	boeckaxelia_potanini.38888	2e-12
PF00010.21	boeckaxelia_potanini.39121	3.5e-14
PF00010.21	boeckaxelia_potanini.46094	1.1e-15
PF00010.21	boeckaxelia_potanini.47573	4.6e-12
PF00010.21	boeckaxelia_potanini.5823	3.6e-13
PF00010.21	brachyuropus_grewingkii.14455	2e-12
PF00010.21	brachyuropus_grewingkii.16089	5.5e-18
PF00010.21	brachyuropus_grewingkii.16464	2.9e-12
PF00010.21	brachyuropus_grewingkii.16465	1.6e-11
PF00010.21	brachyuropus_grewingkii.21285	1.4e-12
PF00010.21	brachyuropus_grewingkii.24112	1.5e-12
PF00010.21	brachyuropus_grewingkii.40601	7e-15
PF00010.21	brachyuropus_grewingkii.46702	1.9e-14
PF00010.21	brachyuropus_grewingkii.7196	2.4e-09
PF00010.21	brachyuropus_grewingkii.8625	2e-12
PF00010.21	bragasellus_molinai.13581	4.6e-16
PF00010.21	bragasellus_molinai.15304	2.5e-18
PF00010.21	bragasellus_molinai.17282	1.3e-13
PF00010.21	bragasellus_molinai.17838	5.4e-14
PF00010.21	bragasellus_molinai.18784	1e-14
PF00010.21	bragasellus_molinai.36080	1.1e-17
PF00010.21	bragasellus_molinai.47544	4.2e-07
PF00010.21	bragasellus_molinai.47545	4.5e-15
PF00010.21	bragasellus_molinai.50400	1.5e-16
PF00010.21	bragasellus_molinai.54687	4.2e-12
PF00010.21	bragasellus_molinai.54688	4.2e-12
PF00010.21	bragasellus_molinai.57595	3e-13
PF00010.21	bragasellus_molinai.61071	9.7e-13
PF00010.21	bragasellus_molinai.61072	6.9e-13
PF00010.21	bragasellus_molinai.61073	7.7e-13
PF00010.21	bragasellus_molinai.61074	1.1e-12
PF00010.21	bragasellus_molinai.63831	1.9e-19
PF00010.21	bragasellus_molinai.67699	1.1e-07
PF00010.21	bragasellus_molinai.67700	8.4e-08
PF00010.21	bragasellus_molinai.67703	1.1e-07
PF00010.21	bragasellus_molinai.67704	8.4e-08
PF00010.21	bragasellus_molinai.67707	7.6e-08
PF00010.21	bragasellus_molinai.67708	7.6e-08
PF00010.21	bragasellus_molinai.69176	2.8e-10
PF00010.21	bragasellus_molinai.69177	1.6e-10
PF00010.21	bragasellus_molinai.73308	2.2e-16
PF00010.21	bragasellus_molinai.74089	7.8e-15
PF00010.21	bragasellus_molinai.74090	3.9e-14
PF00010.21	bragasellus_molinai.74091	6.3e-15
PF00010.21	bragasellus_molinai.74092	4.1e-14
PF00010.21	bragasellus_molinai.76155	2.3e-11
PF00010.21	bragasellus_molinai.77107	1e-18
PF00010.21	bragasellus_molinai.96010	4e-12
PF00010.21	bragasellus_molinai.96011	3e-11
PF00010.21	bragasellus_molinai.96012	1.8e-11
PF00010.21	bragasellus_molinai.96014	1.8e-11
PF00010.21	bragasellus_molinai.96016	1.8e-11
PF00010.21	bragasellus_molinai.96024	3e-11
PF00010.21	bragasellus_molinai.96025	3e-11
PF00010.21	bragasellus_molinai.96027	3.2e-12
PF00010.21	bragasellus_molinai.96032	3e-11
PF00010.21	bragasellus_molinai.96035	4e-12
PF00010.21	bragasellus_molinai.96037	1.8e-11
PF00010.21	bragasellus_molinai.96038	3.2e-12
PF00010.21	bragasellus_peltatus.1031	6.6e-07
PF00010.21	bragasellus_peltatus.10750	5e-10
PF00010.21	bragasellus_peltatus.1238	2e-14
PF00010.21	bragasellus_peltatus.12898	5.2e-16
PF00010.21	bragasellus_peltatus.13525	6.8e-06
PF00010.21	bragasellus_peltatus.1380	4.7e-13
PF00010.21	bragasellus_peltatus.14089	8.7e-12
PF00010.21	bragasellus_peltatus.16931	1.8e-18
PF00010.21	bragasellus_peltatus.17186	1.9e-18
PF00010.21	bragasellus_peltatus.20270	4.9e-09
PF00010.21	bragasellus_peltatus.20500	8e-15
PF00010.21	bragasellus_peltatus.25013	1e-16
PF00010.21	bragasellus_peltatus.25423	4.1e-18
PF00010.21	bragasellus_peltatus.25851	3.6e-16
PF00010.21	bragasellus_peltatus.28540	4.5e-16
PF00010.21	bragasellus_peltatus.28910	9.1e-15
PF00010.21	bragasellus_peltatus.2988	9.4e-07
PF00010.21	bragasellus_peltatus.30531	2.9e-13
PF00010.21	bragasellus_peltatus.30532	1.4e-13
PF00010.21	bragasellus_peltatus.33785	9.4e-11
PF00010.21	bragasellus_peltatus.33786	9.9e-10
PF00010.21	bragasellus_peltatus.33793	3e-10
PF00010.21	bragasellus_peltatus.33794	3e-10
PF00010.21	bragasellus_peltatus.33795	3e-10
PF00010.21	bragasellus_peltatus.33796	3e-10
PF00010.21	bragasellus_peltatus.34636	3e-13
PF00010.21	bragasellus_peltatus.34637	1.3e-12
PF00010.21	bragasellus_peltatus.34768	8.3e-10
PF00010.21	bragasellus_peltatus.37130	5.4e-12
PF00010.21	bragasellus_peltatus.37131	3.2e-12
PF00010.21	bragasellus_peltatus.40712	6.5e-12
PF00010.21	bragasellus_peltatus.40835	1e-14
PF00010.21	bragasellus_peltatus.41055	2.4e-14
PF00010.21	bragasellus_peltatus.43138	1.1e-10
PF00010.21	bragasellus_peltatus.43183	1.1e-17
PF00010.21	bragasellus_peltatus.43184	6.1e-18
PF00010.21	bragasellus_peltatus.44033	2.2e-07
PF00010.21	bragasellus_peltatus.44038	2e-07
PF00010.21	bragasellus_peltatus.44041	2e-07
PF00010.21	bragasellus_peltatus.44043	2e-07
PF00010.21	bragasellus_peltatus.44044	2.1e-07
PF00010.21	bragasellus_peltatus.44045	2e-07
PF00010.21	bragasellus_peltatus.44047	2.2e-07
PF00010.21	bragasellus_peltatus.44059	2.8e-07
PF00010.21	bragasellus_peltatus.44060	2e-07
PF00010.21	bragasellus_peltatus.44061	3.1e-07
PF00010.21	bragasellus_peltatus.44660	7.1e-16
PF00010.21	bragasellus_peltatus.44680	7.8e-12
PF00010.21	bragasellus_peltatus.44683	1.8e-11
PF00010.21	bragasellus_peltatus.44684	1.1e-11
PF00010.21	bragasellus_peltatus.48406	3.4e-17
PF00010.21	bragasellus_peltatus.48407	4e-17
PF00010.21	bragasellus_peltatus.48843	2.2e-09
PF00010.21	bragasellus_peltatus.49949	7.6e-12
PF00010.21	bragasellus_peltatus.49950	8.4e-12
PF00010.21	bragasellus_peltatus.49951	7.8e-12
PF00010.21	bragasellus_peltatus.49952	8.5e-12
PF00010.21	bragasellus_peltatus.50159	3.8e-13
PF00010.21	bragasellus_peltatus.50161	9.1e-14
PF00010.21	bragasellus_peltatus.50162	1e-13
PF00010.21	bragasellus_peltatus.50164	8e-06
PF00010.21	bragasellus_peltatus.50167	3.8e-13
PF00010.21	bragasellus_peltatus.50168	4.1e-13
PF00010.21	bragasellus_peltatus.50169	8e-06
PF00010.21	bragasellus_peltatus.50170	4.2e-13
PF00010.21	bragasellus_peltatus.50172	8e-06
PF00010.21	bragasellus_peltatus.50173	8e-06
PF00010.21	bragasellus_peltatus.50175	8e-14
PF00010.21	bragasellus_peltatus.50176	8.8e-14
PF00010.21	bragasellus_peltatus.50432	7e-13
PF00010.21	bragasellus_peltatus.50434	1.9e-12
PF00010.21	bragasellus_peltatus.51092	3.7e-12
PF00010.21	bragasellus_peltatus.51094	3.8e-12
PF00010.21	bragasellus_peltatus.51096	2.2e-12
PF00010.21	bragasellus_peltatus.51097	3.1e-12
PF00010.21	bragasellus_peltatus.51098	3.7e-12
PF00010.21	bragasellus_peltatus.51099	4.7e-12
PF00010.21	bragasellus_peltatus.51103	4.7e-12
PF00010.21	bragasellus_peltatus.51104	4.8e-12
PF00010.21	bragasellus_peltatus.61714	1.5e-07
PF00010.21	bragasellus_peltatus.70036	8.6e-14
PF00010.21	bragasellus_peltatus.74000	6.2e-07
PF00010.21	bragasellus_peltatus.78692	1.3e-13
PF00010.21	bragasellus_peltatus.84037	1.6e-18
PF00010.21	brandtia_latissima.18858	1.5e-12
PF00010.21	brandtia_latissima.22740	3.1e-14
PF00010.21	brandtia_latissima.27341	2.9e-15
PF00010.21	brandtia_latissima.43753	4.6e-15
PF00010.21	brandtia_latissima.53368	4.7e-12
PF00010.21	brandtia_latissima.54056	3.9e-15
PF00010.21	brandtia_latissima.56908	1.7e-13
PF00010.21	calanus_finmarchicus_1.1005	8.1e-15
PF00010.21	calanus_finmarchicus_1.1006	8.8e-15
PF00010.21	calanus_finmarchicus_1.1009	8.1e-15
PF00010.21	calanus_finmarchicus_1.1010	8.1e-15
PF00010.21	calanus_finmarchicus_1.1011	8.1e-15
PF00010.21	calanus_finmarchicus_1.1012	8.1e-15
PF00010.21	calanus_finmarchicus_1.11320	2.7e-16
PF00010.21	calanus_finmarchicus_1.11321	2.7e-16
PF00010.21	calanus_finmarchicus_1.11322	2.7e-16
PF00010.21	calanus_finmarchicus_1.11323	2.7e-16
PF00010.21	calanus_finmarchicus_1.11324	2.7e-16
PF00010.21	calanus_finmarchicus_1.11325	2.7e-16
PF00010.21	calanus_finmarchicus_1.1285	3.2e-07
PF00010.21	calanus_finmarchicus_1.16285	4.6e-15
PF00010.21	calanus_finmarchicus_1.16286	4.4e-15
PF00010.21	calanus_finmarchicus_1.18595	2.6e-06
PF00010.21	calanus_finmarchicus_1.19221	5.7e-10
PF00010.21	calanus_finmarchicus_1.23198	5.6e-15
PF00010.21	calanus_finmarchicus_1.23199	5.6e-15
PF00010.21	calanus_finmarchicus_1.23200	5.6e-15
PF00010.21	calanus_finmarchicus_1.23201	5.6e-15
PF00010.21	calanus_finmarchicus_1.25794	4e-14
PF00010.21	calanus_finmarchicus_1.29004	5.1e-15
PF00010.21	calanus_finmarchicus_1.3672	5.2e-12
PF00010.21	calanus_finmarchicus_1.3673	5.3e-12
PF00010.21	calanus_finmarchicus_1.42179	2.2e-16
PF00010.21	calanus_finmarchicus_1.42918	8.3e-13
PF00010.21	calanus_finmarchicus_1.43432	2.5e-14
PF00010.21	calanus_finmarchicus_1.43433	2.4e-14
PF00010.21	calanus_finmarchicus_1.43434	2.5e-14
PF00010.21	calanus_finmarchicus_1.43435	2.4e-14
PF00010.21	calanus_finmarchicus_1.46110	4.7e-13
PF00010.21	calanus_finmarchicus_1.5068	6.6e-11
PF00010.21	calanus_finmarchicus_1.52789	7.3e-14
PF00010.21	calanus_finmarchicus_1.55503	4.4e-10
PF00010.21	calanus_finmarchicus_1.55504	4.4e-10
PF00010.21	calanus_finmarchicus_1.58936	2e-17
PF00010.21	calanus_finmarchicus_1.58937	2e-17
PF00010.21	calanus_finmarchicus_1.59736	7.3e-13
PF00010.21	calanus_finmarchicus_1.59737	6.3e-13
PF00010.21	calanus_finmarchicus_1.59738	7.2e-12
PF00010.21	calanus_finmarchicus_1.59739	1.8e-08
PF00010.21	calanus_finmarchicus_1.62752	5.8e-18
PF00010.21	calanus_finmarchicus_1.62753	5.8e-18
PF00010.21	calanus_finmarchicus_1.62764	4.4e-17
PF00010.21	calanus_finmarchicus_1.65117	4.1e-12
PF00010.21	calanus_finmarchicus_1.65118	3.8e-12
PF00010.21	calanus_finmarchicus_1.65119	2.8e-12
PF00010.21	calanus_finmarchicus_1.65120	2.9e-12
PF00010.21	calanus_finmarchicus_1.66186	7.7e-16
PF00010.21	calanus_finmarchicus_1.67186	7.6e-16
PF00010.21	calanus_finmarchicus_1.71790	1.6e-13
PF00010.21	calanus_finmarchicus_1.72848	3.4e-14
PF00010.21	calanus_finmarchicus_1.73153	1.7e-15
PF00010.21	calanus_finmarchicus_1.76501	1.5e-16
PF00010.21	calanus_finmarchicus_1.76965	5.9e-14
PF00010.21	calanus_finmarchicus_1.80737	1.2e-15
PF00010.21	calanus_finmarchicus_1.80802	7.6e-17
PF00010.21	calanus_finmarchicus_1.80803	1.8e-17
PF00010.21	calanus_finmarchicus_1.81455	1.4e-14
PF00010.21	calanus_finmarchicus_1.88509	7.5e-08
PF00010.21	calanus_finmarchicus_1.89153	1.7e-07
PF00010.21	calanus_finmarchicus_1.89154	4.2e-07
PF00010.21	calanus_finmarchicus_1.89306	1.4e-13
PF00010.21	calanus_finmarchicus_1.89307	1.2e-13
PF00010.21	calanus_finmarchicus_1.89365	5.4e-14
PF00010.21	calanus_finmarchicus_1.90302	2.3e-13
PF00010.21	calanus_finmarchicus_1.91891	2.9e-15
PF00010.21	calanus_finmarchicus_1.9322	1.1e-05
PF00010.21	calanus_finmarchicus_1.9324	2.8e-06
PF00010.21	calanus_finmarchicus_1.951	1.8e-11
PF00010.21	calanus_finmarchicus_1.96231	7.4e-08
PF00010.21	calanus_finmarchicus_1.96232	3.4e-08
PF00010.21	calanus_finmarchicus_1.96239	7.5e-08
PF00010.21	calanus_finmarchicus_1.96241	3.5e-08
PF00010.21	calanus_finmarchicus_1.96242	3.3e-08
PF00010.21	calanus_finmarchicus_1.96243	3.3e-08
PF00010.21	calanus_finmarchicus_1.99518	8.2e-15
PF00010.21	calanus_glacialis_1.1502	1.3e-05
PF00010.21	calanus_glacialis_1.15651	1.1e-05
PF00010.21	calanus_glacialis_1.19737	9.3e-11
PF00010.21	calanus_glacialis_1.20239	3.3e-16
PF00010.21	calanus_glacialis_1.20929	8e-14
PF00010.21	calanus_glacialis_1.23941	5.3e-08
PF00010.21	calanus_glacialis_1.27824	5.3e-07
PF00010.21	calanus_glacialis_1.7306	2.2e-12
PF00010.21	caligus_rogercresseyi.10586	7.3e-16
PF00010.21	caligus_rogercresseyi.10901	8.2e-15
PF00010.21	caligus_rogercresseyi.11717	6e-17
PF00010.21	caligus_rogercresseyi.13397	6.4e-12
PF00010.21	caligus_rogercresseyi.13398	7.2e-12
PF00010.21	caligus_rogercresseyi.14007	3.2e-17
PF00010.21	caligus_rogercresseyi.1419	4e-14
PF00010.21	caligus_rogercresseyi.16061	2.7e-17
PF00010.21	caligus_rogercresseyi.16104	1e-09
PF00010.21	caligus_rogercresseyi.17372	1.7e-15
PF00010.21	caligus_rogercresseyi.18220	3.7e-15
PF00010.21	caligus_rogercresseyi.18965	1.1e-10
PF00010.21	caligus_rogercresseyi.19257	6.6e-14
PF00010.21	caligus_rogercresseyi.19356	1.6e-05
PF00010.21	caligus_rogercresseyi.19890	1.3e-15
PF00010.21	caligus_rogercresseyi.19891	1.9e-15
PF00010.21	caligus_rogercresseyi.19892	2.8e-15
PF00010.21	caligus_rogercresseyi.19893	2.2e-15
PF00010.21	caligus_rogercresseyi.19894	2e-15
PF00010.21	caligus_rogercresseyi.19895	9.8e-16
PF00010.21	caligus_rogercresseyi.19896	8.8e-16
PF00010.21	caligus_rogercresseyi.19897	3.1e-15
PF00010.21	caligus_rogercresseyi.19898	1.7e-15
PF00010.21	caligus_rogercresseyi.21354	1.5e-14
PF00010.21	caligus_rogercresseyi.21355	1.4e-14
PF00010.21	caligus_rogercresseyi.21624	3.2e-15
PF00010.21	caligus_rogercresseyi.21625	2.8e-15
PF00010.21	caligus_rogercresseyi.21674	1.6e-14
PF00010.21	caligus_rogercresseyi.21675	1.6e-14
PF00010.21	caligus_rogercresseyi.22756	3.9e-08
PF00010.21	caligus_rogercresseyi.22757	4.9e-08
PF00010.21	caligus_rogercresseyi.23904	1.8e-12
PF00010.21	caligus_rogercresseyi.23905	1.8e-12
PF00010.21	caligus_rogercresseyi.24749	8.9e-15
PF00010.21	caligus_rogercresseyi.24785	7e-09
PF00010.21	caligus_rogercresseyi.24787	9.4e-10
PF00010.21	caligus_rogercresseyi.24789	3.2e-10
PF00010.21	caligus_rogercresseyi.24790	3.4e-09
PF00010.21	caligus_rogercresseyi.2523	2.6e-12
PF00010.21	caligus_rogercresseyi.25318	2.6e-15
PF00010.21	caligus_rogercresseyi.25319	2.6e-15
PF00010.21	caligus_rogercresseyi.25629	3.5e-10
PF00010.21	caligus_rogercresseyi.2750	8.2e-14
PF00010.21	caligus_rogercresseyi.27647	4.4e-17
PF00010.21	caligus_rogercresseyi.27648	4.4e-17
PF00010.21	caligus_rogercresseyi.27714	3.5e-17
PF00010.21	caligus_rogercresseyi.2830	8.8e-14
PF00010.21	caligus_rogercresseyi.30336	2.1e-15
PF00010.21	caligus_rogercresseyi.30337	2.1e-15
PF00010.21	caligus_rogercresseyi.30420	2.1e-08
PF00010.21	caligus_rogercresseyi.30421	2.1e-08
PF00010.21	caligus_rogercresseyi.31986	2.3e-16
PF00010.21	caligus_rogercresseyi.3318	1.3e-14
PF00010.21	caligus_rogercresseyi.34742	1.8e-10
PF00010.21	caligus_rogercresseyi.35153	1.4e-06
PF00010.21	caligus_rogercresseyi.35154	1.4e-06
PF00010.21	caligus_rogercresseyi.35202	7.4e-14
PF00010.21	caligus_rogercresseyi.35205	7.5e-14
PF00010.21	caligus_rogercresseyi.36539	7.1e-17
PF00010.21	caligus_rogercresseyi.36545	7.1e-17
PF00010.21	caligus_rogercresseyi.36551	7.1e-17
PF00010.21	caligus_rogercresseyi.36554	7.1e-17
PF00010.21	caligus_rogercresseyi.36560	7.1e-17
PF00010.21	caligus_rogercresseyi.36562	7.1e-17
PF00010.21	caligus_rogercresseyi.36563	7.1e-17
PF00010.21	caligus_rogercresseyi.36564	7.1e-17
PF00010.21	caligus_rogercresseyi.36937	1.7e-09
PF00010.21	caligus_rogercresseyi.36938	7.8e-09
PF00010.21	caligus_rogercresseyi.36939	2.1e-09
PF00010.21	caligus_rogercresseyi.6132	4.5e-12
PF00010.21	caligus_rogercresseyi.6212	3e-15
PF00010.21	caligus_rogercresseyi.6772	5.5e-15
PF00010.21	caligus_rogercresseyi.9398	5e-13
PF00010.21	callinectes_sapidus.14818	5e-18
PF00010.21	callinectes_sapidus.41919	1e-14
PF00010.21	callinectes_sapidus.41920	7.6e-15
PF00010.21	callinectes_sapidus.41921	4.3e-15
PF00010.21	callinectes_sapidus.53034	1.6e-16
PF00010.21	callinectes_sapidus.53035	1.6e-16
PF00010.21	callinectes_sapidus.53065	2.4e-10
PF00010.21	callinectes_sapidus.53066	2.2e-10
PF00010.21	callinectes_sapidus.60098	8.4e-13
PF00010.21	callinectes_sapidus.60099	2.6e-13
PF00010.21	callinectes_sapidus.65162	1e-13
PF00010.21	callinectes_sapidus.65164	6.6e-14
PF00010.21	callinectes_sapidus.65166	1.7e-14
PF00010.21	callinectes_sapidus.65170	3.7e-13
PF00010.21	callinectes_sapidus.65709	1.4e-05
PF00010.21	callinectes_sapidus.65712	1.4e-05
PF00010.21	callinectes_sapidus.68566	1.4e-14
PF00010.21	callinectes_sapidus.68567	4.6e-15
PF00010.21	callinectes_sapidus.68569	2.2e-14
PF00010.21	callinectes_sapidus.68571	2.7e-15
PF00010.21	callinectes_sapidus.69569	1.3e-15
PF00010.21	callinectes_sapidus.69570	1.3e-15
PF00010.21	callinectes_sapidus.70008	2.2e-12
PF00010.21	callinectes_sapidus.74354	1.5e-14
PF00010.21	callinectes_sapidus.80023	1e-12
PF00010.21	callinectes_sapidus.80025	1e-12
PF00010.21	callinectes_sapidus.88971	1.5e-09
PF00010.21	callinectes_sapidus.88974	3.4e-15
PF00010.21	callinectes_sapidus.88976	4.3e-15
PF00010.21	callinectes_sapidus.88979	1.5e-09
PF00010.21	callinectes_sapidus.91500	3.2e-12
PF00010.21	callinectes_sapidus.91501	3.2e-12
PF00010.21	callinectes_sapidus.91502	1.8e-17
PF00010.21	callinectes_sapidus.91504	1.8e-17
PF00010.21	callinectes_sapidus.91505	9.7e-13
PF00010.21	callinectes_sapidus.91506	7.3e-18
PF00010.21	callinectes_sapidus.93489	2.6e-11
PF00010.21	callinectes_sapidus.93493	2.6e-11
PF00010.21	callinectes_sapidus.93494	2.6e-11
PF00010.21	callinectes_sapidus.93498	2.6e-11
PF00010.21	callinectes_sapidus.93500	5.9e-12
PF00010.21	callinectes_sapidus.93501	2.6e-11
PF00010.21	callinectes_sapidus.93502	2.6e-11
PF00010.21	callinectes_sapidus.93503	2.6e-11
PF00010.21	callinectes_sapidus.93504	2.6e-11
PF00010.21	callinectes_sapidus.93505	2.6e-11
PF00010.21	callinectes_sapidus.93506	2.6e-11
PF00010.21	callinectes_sapidus.93507	2.6e-11
PF00010.21	callinectes_sapidus.93508	2.6e-11
PF00010.21	cancer_borealis.10370	1e-15
PF00010.21	cancer_borealis.13061	1.4e-13
PF00010.21	cancer_borealis.14983	6.7e-11
PF00010.21	cancer_borealis.15094	2.1e-14
PF00010.21	cancer_borealis.1731	1.4e-09
PF00010.21	cancer_borealis.18238	8.6e-14
PF00010.21	cancer_borealis.20374	1.2e-13
PF00010.21	cancer_borealis.20448	1.7e-14
PF00010.21	cancer_borealis.20898	7.1e-15
PF00010.21	cancer_borealis.21064	7.8e-11
PF00010.21	cancer_borealis.21710	1.6e-19
PF00010.21	cancer_borealis.24643	2e-13
PF00010.21	cancer_borealis.26477	4.6e-17
PF00010.21	cancer_borealis.28294	2.5e-10
PF00010.21	cancer_borealis.28559	1.2e-14
PF00010.21	cancer_borealis.29603	5.2e-16
PF00010.21	cancer_borealis.2991	8.9e-17
PF00010.21	cancer_borealis.32264	4.9e-15
PF00010.21	cancer_borealis.32869	1.7e-12
PF00010.21	cancer_borealis.3535	1.4e-15
PF00010.21	cancer_borealis.35979	3.1e-17
PF00010.21	cancer_borealis.390	6.6e-16
PF00010.21	cancer_borealis.4210	7.7e-13
PF00010.21	cancer_borealis.4443	1.4e-05
PF00010.21	cancer_borealis.6002	3.4e-12
PF00010.21	cancer_borealis.6530	9.4e-14
PF00010.21	cancer_borealis.6669	3.1e-11
PF00010.21	cancer_borealis.7417	1.7e-17
PF00010.21	carcinus_maenas.15812	7.2e-14
PF00010.21	carcinus_maenas.16260	3.1e-15
PF00010.21	carcinus_maenas.17650	2.3e-10
PF00010.21	carcinus_maenas.17839	2.3e-15
PF00010.21	carcinus_maenas.35401	3.4e-09
PF00010.21	carcinus_maenas.38026	1.1e-13
PF00010.21	carcinus_maenas.39942	2.4e-08
PF00010.21	carcinus_maenas.45554	2.9e-17
PF00010.21	carcinus_maenas.49608	1.3e-14
PF00010.21	carcinus_maenas.51650	1.1e-11
PF00010.21	carcinus_maenas.53100	1.8e-12
PF00010.21	carcinus_maenas.56829	7.9e-18
PF00010.21	carcinus_maenas.57072	4.6e-16
PF00010.21	carcinus_maenas.57073	6.9e-17
PF00010.21	carcinus_maenas.57074	6e-16
PF00010.21	carcinus_maenas.57075	5.4e-17
PF00010.21	carcinus_maenas.5879	2.4e-06
PF00010.21	carcinus_maenas.60026	1.5e-14
PF00010.21	carcinus_maenas.63709	6.1e-07
PF00010.21	carcinus_maenas.63710	5.5e-11
PF00010.21	carcinus_maenas.63711	1.6e-07
PF00010.21	carcinus_maenas.67078	1.6e-11
PF00010.21	carcinus_maenas.67082	9.6e-12
PF00010.21	carcinus_maenas.68653	6.5e-12
PF00010.21	carcinus_maenas.69646	4.9e-05
PF00010.21	carcinus_maenas.74846	3e-14
PF00010.21	carcinus_maenas.74847	3.1e-14
PF00010.21	carcinus_maenas.78174	9.6e-14
PF00010.21	carcinus_maenas.78189	6.9e-11
PF00010.21	carcinus_maenas.81175	5.5e-12
PF00010.21	carcinus_maenas.87437	2e-06
PF00010.21	carcinus_maenas.88004	8.3e-14
PF00010.21	carcinus_maenas.88005	7.8e-14
PF00010.21	carcinus_maenas.88006	7.2e-14
PF00010.21	carcinus_maenas.88655	2.4e-11
PF00010.21	carcinus_maenas.88656	2.9e-11
PF00010.21	carcinus_maenas.88658	2.9e-11
PF00010.21	carcinus_maenas.88659	2.9e-11
PF00010.21	carcinus_maenas.88660	2.9e-11
PF00010.21	carcinus_maenas.89341	5.4e-13
PF00010.21	carcinus_maenas.89342	8.4e-13
PF00010.21	carcinus_maenas.96003	2.1e-06
PF00010.21	carcinus_maenas.96004	2e-06
PF00010.21	carcinus_maenas.96647	3.2e-16
PF00010.21	carinurus_bicarinatus.13562	3.2e-15
PF00010.21	carinurus_bicarinatus.26721	1.5e-12
PF00010.21	carinurus_bicarinatus.26992	5.6e-15
PF00010.21	carinurus_bicarinatus.38065	5.7e-13
PF00010.21	carinurus_bicarinatus.44166	2.9e-15
PF00010.21	cherax_quadricarinatus_3.10100	1.9e-10
PF00010.21	cherax_quadricarinatus_3.10495	9.2e-05
PF00010.21	cherax_quadricarinatus_3.10496	9.1e-05
PF00010.21	cherax_quadricarinatus_3.11321	1.8e-15
PF00010.21	cherax_quadricarinatus_3.13423	1.8e-15
PF00010.21	cherax_quadricarinatus_3.13424	1.8e-15
PF00010.21	cherax_quadricarinatus_3.13425	1.8e-15
PF00010.21	cherax_quadricarinatus_3.13426	1.8e-15
PF00010.21	cherax_quadricarinatus_3.13427	9.5e-11
PF00010.21	cherax_quadricarinatus_3.13428	9.4e-11
PF00010.21	cherax_quadricarinatus_3.13446	1.2e-15
PF00010.21	cherax_quadricarinatus_3.13746	1.3e-14
PF00010.21	cherax_quadricarinatus_3.15899	1.3e-11
PF00010.21	cherax_quadricarinatus_3.15900	1.1e-11
PF00010.21	cherax_quadricarinatus_3.15901	7.9e-12
PF00010.21	cherax_quadricarinatus_3.15902	9e-12
PF00010.21	cherax_quadricarinatus_3.15903	1.1e-11
PF00010.21	cherax_quadricarinatus_3.15904	1.3e-11
PF00010.21	cherax_quadricarinatus_3.15905	1.1e-11
PF00010.21	cherax_quadricarinatus_3.15906	7.8e-12
PF00010.21	cherax_quadricarinatus_3.15907	8.9e-12
PF00010.21	cherax_quadricarinatus_3.15908	1e-11
PF00010.21	cherax_quadricarinatus_3.15909	1.4e-12
PF00010.21	cherax_quadricarinatus_3.17485	1.1e-06
PF00010.21	cherax_quadricarinatus_3.18280	7.3e-10
PF00010.21	cherax_quadricarinatus_3.18281	1e-09
PF00010.21	cherax_quadricarinatus_3.18282	7.4e-10
PF00010.21	cherax_quadricarinatus_3.18283	7.5e-10
PF00010.21	cherax_quadricarinatus_3.19253	7.5e-13
PF00010.21	cherax_quadricarinatus_3.23008	1.7e-14
PF00010.21	cherax_quadricarinatus_3.23540	2.4e-18
PF00010.21	cherax_quadricarinatus_3.23541	1.9e-18
PF00010.21	cherax_quadricarinatus_3.23741	4.3e-11
PF00010.21	cherax_quadricarinatus_3.23742	4.1e-11
PF00010.21	cherax_quadricarinatus_3.24700	1.1e-13
PF00010.21	cherax_quadricarinatus_3.24701	1.1e-13
PF00010.21	cherax_quadricarinatus_3.24703	6.5e-14
PF00010.21	cherax_quadricarinatus_3.24704	6.2e-14
PF00010.21	cherax_quadricarinatus_3.27537	1.7e-14
PF00010.21	cherax_quadricarinatus_3.27538	7.5e-15
PF00010.21	cherax_quadricarinatus_3.28323	2e-14
PF00010.21	cherax_quadricarinatus_3.29860	1.9e-18
PF00010.21	cherax_quadricarinatus_3.29861	4.1e-19
PF00010.21	cherax_quadricarinatus_3.30332	1.7e-06
PF00010.21	cherax_quadricarinatus_3.30493	1.5e-14
PF00010.21	cherax_quadricarinatus_3.32742	8.7e-14
PF00010.21	cherax_quadricarinatus_3.32892	3.1e-13
PF00010.21	cherax_quadricarinatus_3.36517	1.2e-16
PF00010.21	cherax_quadricarinatus_3.36518	9.2e-16
PF00010.21	cherax_quadricarinatus_3.37945	1.9e-16
PF00010.21	cherax_quadricarinatus_3.37946	2.3e-16
PF00010.21	cherax_quadricarinatus_3.37947	1.3e-16
PF00010.21	cherax_quadricarinatus_3.42212	4e-18
PF00010.21	cherax_quadricarinatus_3.48382	7.7e-17
PF00010.21	cherax_quadricarinatus_3.52998	9e-15
PF00010.21	cherax_quadricarinatus_3.56378	4.3e-07
PF00010.21	cherax_quadricarinatus_3.57805	1.7e-13
PF00010.21	cherax_quadricarinatus_3.57806	1.4e-05
PF00010.21	cherax_quadricarinatus_3.59444	5.3e-05
PF00010.21	cherax_quadricarinatus_3.65506	6.6e-19
PF00010.21	cherax_quadricarinatus_3.68349	3.3e-18
PF00010.21	cherax_quadricarinatus_3.70625	3.9e-12
PF00010.21	cherax_quadricarinatus_3.8227	1.4e-10
PF00010.21	cherax_quadricarinatus_3.8228	1.2e-10
PF00010.21	cherax_quadricarinatus_3.9075	3.2e-10
PF00010.21	cornugammarus_maximus.1309	1.1e-15
PF00010.21	cornugammarus_maximus.17439	8.9e-13
PF00010.21	cornugammarus_maximus.21876	8.6e-17
PF00010.21	cornugammarus_maximus.22698	1.1e-11
PF00010.21	cornugammarus_maximus.24790	9.6e-14
PF00010.21	cornugammarus_maximus.44421	4.5e-15
PF00010.21	cornugammarus_maximus.45556	3e-10
PF00010.21	cornugammarus_maximus.58905	8e-13
PF00010.21	cornugammarus_maximus.743	1.5e-12
PF00010.21	crypturopus_inflatus.11914	5.4e-13
PF00010.21	crypturopus_inflatus.12417	5.2e-17
PF00010.21	crypturopus_inflatus.13778	2.1e-12
PF00010.21	crypturopus_inflatus.4032	1.5e-14
PF00010.21	daphnia_galeata.10068	2.9e-17
PF00010.21	daphnia_galeata.10073	3.2e-14
PF00010.21	daphnia_galeata.10148	1.1e-09
PF00010.21	daphnia_galeata.10784	2.1e-15
PF00010.21	daphnia_galeata.11461	2.7e-14
PF00010.21	daphnia_galeata.12335	1e-10
PF00010.21	daphnia_galeata.12711	7.4e-19
PF00010.21	daphnia_galeata.12768	8.7e-19
PF00010.21	daphnia_galeata.13376	2.1e-13
PF00010.21	daphnia_galeata.15020	9.5e-14
PF00010.21	daphnia_galeata.15145	7.9e-17
PF00010.21	daphnia_galeata.15592	8.5e-12
PF00010.21	daphnia_galeata.15837	6e-14
PF00010.21	daphnia_galeata.16854	2.8e-17
PF00010.21	daphnia_galeata.17816	4.8e-16
PF00010.21	daphnia_galeata.18719	2.1e-17
PF00010.21	daphnia_galeata.19634	2.2e-13
PF00010.21	daphnia_galeata.24122	1.9e-15
PF00010.21	daphnia_galeata.2444	7.4e-13
PF00010.21	daphnia_galeata.24635	2.4e-16
PF00010.21	daphnia_galeata.25165	1.7e-13
PF00010.21	daphnia_galeata.25397	3.6e-18
PF00010.21	daphnia_galeata.25452	6.9e-17
PF00010.21	daphnia_galeata.25648	1.2e-15
PF00010.21	daphnia_galeata.26421	1.1e-09
PF00010.21	daphnia_galeata.26582	3.3e-14
PF00010.21	daphnia_galeata.27298	9.5e-12
PF00010.21	daphnia_galeata.28542	1.4e-11
PF00010.21	daphnia_galeata.29175	5.9e-16
PF00010.21	daphnia_galeata.466	3.3e-09
PF00010.21	daphnia_galeata.7362	1.4e-15
PF00010.21	daphnia_galeata.783	1.1e-27
PF00010.21	daphnia_galeata.7933	2.9e-11
PF00010.21	daphnia_galeata.8015	7.3e-11
PF00010.21	daphnia_galeata.8278	1.6e-12
PF00010.21	daphnia_galeata.8296	5.4e-08
PF00010.21	daphnia_galeata.8612	2.5e-13
PF00010.21	daphnia_galeata.9030	3.5e-10
PF00010.21	daphnia_galeata.98	7e-15
PF00010.21	daphnia_magna.10867	4.5e-14
PF00010.21	daphnia_magna.10967	1.6e-11
PF00010.21	daphnia_magna.11261	3.6e-16
PF00010.21	daphnia_magna.11304	3.7e-10
PF00010.21	daphnia_magna.14606	9.1e-18
PF00010.21	daphnia_magna.16214	1.4e-09
PF00010.21	daphnia_magna.16406	3.2e-12
PF00010.21	daphnia_magna.16667	2.4e-11
PF00010.21	daphnia_magna.17058	8.3e-12
PF00010.21	daphnia_magna.17535	6.5e-15
PF00010.21	daphnia_magna.17971	1.9e-15
PF00010.21	daphnia_magna.18073	2.3e-17
PF00010.21	daphnia_magna.1878	6.8e-17
PF00010.21	daphnia_magna.18942	8.9e-16
PF00010.21	daphnia_magna.18988	2e-15
PF00010.21	daphnia_magna.20074	3.2e-13
PF00010.21	daphnia_magna.20832	5.5e-14
PF00010.21	daphnia_magna.20940	1.7e-11
PF00010.21	daphnia_magna.2340	2.7e-12
PF00010.21	daphnia_magna.24039	9.4e-10
PF00010.21	daphnia_magna.25263	3.3e-11
PF00010.21	daphnia_magna.25511	1e-09
PF00010.21	daphnia_magna.25814	3.5e-18
PF00010.21	daphnia_magna.25815	2.2e-12
PF00010.21	daphnia_magna.26155	3.5e-13
PF00010.21	daphnia_magna.26273	3.5e-14
PF00010.21	daphnia_magna.27749	3.3e-14
PF00010.21	daphnia_magna.27918	1.7e-13
PF00010.21	daphnia_magna.27962	1.6e-17
PF00010.21	daphnia_magna.2977	4.9e-13
PF00010.21	daphnia_magna.30981	1.7e-13
PF00010.21	daphnia_magna.31621	1.3e-14
PF00010.21	daphnia_magna.31857	1.1e-09
PF00010.21	daphnia_magna.32463	3e-10
PF00010.21	daphnia_magna.33017	1.4e-14
PF00010.21	daphnia_magna.34098	2.9e-14
PF00010.21	daphnia_magna.34099	2.7e-14
PF00010.21	daphnia_magna.34699	1.9e-15
PF00010.21	daphnia_magna.34932	1.5e-15
PF00010.21	daphnia_magna.3523	9.9e-10
PF00010.21	daphnia_magna.35586	9.8e-11
PF00010.21	daphnia_magna.35781	4.6e-13
PF00010.21	daphnia_magna.35788	4.7e-14
PF00010.21	daphnia_magna.36004	3.2e-10
PF00010.21	daphnia_magna.36086	1.7e-15
PF00010.21	daphnia_magna.36316	1.3e-15
PF00010.21	daphnia_magna.37195	8.8e-15
PF00010.21	daphnia_magna.3820	4.3e-19
PF00010.21	daphnia_magna.38856	3.2e-14
PF00010.21	daphnia_magna.38857	1.5e-15
PF00010.21	daphnia_magna.3929	3.5e-11
PF00010.21	daphnia_magna.39961	1.2e-15
PF00010.21	daphnia_magna.4075	2.3e-13
PF00010.21	daphnia_magna.41755	2.1e-14
PF00010.21	daphnia_magna.43176	1.5e-10
PF00010.21	daphnia_magna.43882	1.1e-11
PF00010.21	daphnia_magna.45359	2.9e-18
PF00010.21	daphnia_magna.46156	3.2e-14
PF00010.21	daphnia_magna.4625	2.4e-13
PF00010.21	daphnia_magna.46451	2.7e-08
PF00010.21	daphnia_magna.4683	5.8e-18
PF00010.21	daphnia_magna.47057	7.5e-15
PF00010.21	daphnia_magna.47102	3.5e-14
PF00010.21	daphnia_magna.47808	1.2e-14
PF00010.21	daphnia_magna.4822	7.9e-19
PF00010.21	daphnia_magna.48616	7.8e-19
PF00010.21	daphnia_magna.48702	9.1e-12
PF00010.21	daphnia_magna.50069	4e-17
PF00010.21	daphnia_magna.50214	6e-21
PF00010.21	daphnia_magna.50215	3.8e-18
PF00010.21	daphnia_magna.51500	2.3e-11
PF00010.21	daphnia_magna.51511	7.7e-19
PF00010.21	daphnia_magna.52365	1e-12
PF00010.21	daphnia_magna.52654	2.9e-13
PF00010.21	daphnia_magna.52930	4.9e-15
PF00010.21	daphnia_magna.53215	1.7e-17
PF00010.21	daphnia_magna.541	7.4e-11
PF00010.21	daphnia_magna.54590	4.8e-08
PF00010.21	daphnia_magna.54700	6.8e-14
PF00010.21	daphnia_magna.55252	1.6e-15
PF00010.21	daphnia_magna.55699	2.8e-14
PF00010.21	daphnia_magna.55700	3.2e-14
PF00010.21	daphnia_magna.5678	1.1e-17
PF00010.21	daphnia_magna.56995	8.2e-14
PF00010.21	daphnia_magna.57223	1.1e-11
PF00010.21	daphnia_magna.57838	2.2e-11
PF00010.21	daphnia_magna.57839	3.9e-16
PF00010.21	daphnia_magna.5923	1.1e-12
PF00010.21	daphnia_magna.60252	1.4e-15
PF00010.21	daphnia_magna.61300	3.1e-10
PF00010.21	daphnia_magna.61887	4.6e-08
PF00010.21	daphnia_magna.61888	2.7e-08
PF00010.21	daphnia_magna.62094	1.1e-15
PF00010.21	daphnia_magna.62193	2.9e-11
PF00010.21	daphnia_magna.62593	2.8e-14
PF00010.21	daphnia_magna.62594	1.1e-14
PF00010.21	daphnia_magna.62595	3.1e-14
PF00010.21	daphnia_magna.62978	3.2e-14
PF00010.21	daphnia_magna.64141	1.1e-14
PF00010.21	daphnia_magna.64702	2e-13
PF00010.21	daphnia_magna.66324	1.1e-11
PF00010.21	daphnia_magna.66660	3.7e-17
PF00010.21	daphnia_magna.6720	3.3e-08
PF00010.21	daphnia_magna.67417	1.3e-15
PF00010.21	daphnia_magna.677	1.6e-14
PF00010.21	daphnia_magna.67959	1.7e-15
PF00010.21	daphnia_magna.6875	3.5e-14
PF00010.21	daphnia_magna.6876	3.5e-14
PF00010.21	daphnia_magna.68869	1.5e-15
PF00010.21	daphnia_magna.69858	7.2e-21
PF00010.21	daphnia_magna.69865	9.9e-17
PF00010.21	daphnia_magna.70461	8.4e-16
PF00010.21	daphnia_magna.71024	5.1e-15
PF00010.21	daphnia_magna.71121	3.6e-16
PF00010.21	daphnia_magna.71142	5.6e-18
PF00010.21	daphnia_magna.71333	2.3e-14
PF00010.21	daphnia_magna.71519	1.3e-15
PF00010.21	daphnia_magna.72496	2.9e-13
PF00010.21	daphnia_magna.72497	2.1e-13
PF00010.21	daphnia_magna.72498	1.7e-12
PF00010.21	daphnia_magna.73533	4.2e-08
PF00010.21	daphnia_magna.74142	5.1e-15
PF00010.21	daphnia_magna.74143	6.7e-15
PF00010.21	daphnia_magna.74193	5.4e-16
PF00010.21	daphnia_magna.7567	8.7e-14
PF00010.21	daphnia_magna.7586	1.2e-18
PF00010.21	daphnia_magna.7590	1.1e-14
PF00010.21	daphnia_magna.76328	4.6e-08
PF00010.21	daphnia_magna.76341	3e-15
PF00010.21	daphnia_magna.76385	1.7e-10
PF00010.21	daphnia_magna.76837	9.5e-15
PF00010.21	daphnia_magna.76889	5.2e-16
PF00010.21	daphnia_magna.76900	6.4e-17
PF00010.21	daphnia_magna.80885	1.5e-14
PF00010.21	daphnia_magna.8334	7.6e-14
PF00010.21	daphnia_magna.83819	4.1e-17
PF00010.21	daphnia_magna.84181	2.8e-14
PF00010.21	daphnia_magna.85157	2e-13
PF00010.21	daphnia_magna.85412	8.9e-17
PF00010.21	daphnia_magna.86044	2.4e-13
PF00010.21	daphnia_magna.86542	2.3e-13
PF00010.21	daphnia_magna.86653	2.8e-17
PF00010.21	daphnia_magna.87035	8.1e-14
PF00010.21	daphnia_magna.87302	1.6e-15
PF00010.21	daphnia_magna.87718	1.9e-12
PF00010.21	daphnia_magna.88359	2.2e-11
PF00010.21	daphnia_magna.88693	1.1e-08
PF00010.21	daphnia_magna.88712	1.6e-11
PF00010.21	daphnia_magna.89107	2.7e-14
PF00010.21	daphnia_magna.89115	3.4e-13
PF00010.21	daphnia_magna.89877	1.9e-15
PF00010.21	daphnia_magna.91406	1.9e-12
PF00010.21	daphnia_magna.93060	5e-15
PF00010.21	daphnia_magna.9561	1.4e-15
PF00010.21	daphnia_magna.95740	7.9e-15
PF00010.21	daphnia_magna.95978	1e-14
PF00010.21	daphnia_magna.97070	4.7e-08
PF00010.21	daphnia_magna.97548	9.5e-11
PF00010.21	daphnia_magna.979	7.1e-16
PF00010.21	daphnia_magna.98435	1.2e-11
PF00010.21	daphnia_magna.98436	1.3e-11
PF00010.21	daphnia_magna.98437	1.1e-09
PF00010.21	daphnia_magna.98438	1.5e-11
PF00010.21	daphnia_magna.98994	3.9e-16
PF00010.21	daphnia_magna.99644	1.6e-15
PF00010.21	dorogostaiskia_parasitica.12775	7e-16
PF00010.21	dorogostaiskia_parasitica.30384	6.9e-13
PF00010.21	dorogostaiskia_parasitica.32377	1.2e-12
PF00010.21	echinogammarus_veneris.15461	7.7e-11
PF00010.21	echinogammarus_veneris.27357	8.2e-17
PF00010.21	echinogammarus_veneris.60	1.1e-14
PF00010.21	echinogammarus_veneris.6705	1.9e-11
PF00010.21	echiuropus_macronychus.23096	6.2e-15
PF00010.21	echiuropus_macronychus.23097	6.2e-15
PF00010.21	echiuropus_macronychus.32569	9e-17
PF00010.21	echiuropus_macronychus.32570	3.1e-15
PF00010.21	echiuropus_macronychus.32571	9e-17
PF00010.21	echiuropus_macronychus.39169	1.9e-12
PF00010.21	echiuropus_macronychus.5026	3.3e-13
PF00010.21	echiuropus_macronychus.8464	3.7e-12
PF00010.21	eriocheir_sinensis_1.10243	2.3e-13
PF00010.21	eriocheir_sinensis_1.10346	1.3e-14
PF00010.21	eriocheir_sinensis_1.11205	4.4e-17
PF00010.21	eriocheir_sinensis_1.11876	1.5e-13
PF00010.21	eriocheir_sinensis_1.11877	5.8e-13
PF00010.21	eriocheir_sinensis_1.11931	1.4e-14
PF00010.21	eriocheir_sinensis_1.11932	1.1e-07
PF00010.21	eriocheir_sinensis_1.1199	4.2e-16
PF00010.21	eriocheir_sinensis_1.1299	2.9e-14
PF00010.21	eriocheir_sinensis_1.1376	5.2e-09
PF00010.21	eriocheir_sinensis_1.13806	7.2e-10
PF00010.21	eriocheir_sinensis_1.14400	6.6e-14
PF00010.21	eriocheir_sinensis_1.14651	1.2e-16
PF00010.21	eriocheir_sinensis_1.14652	8.8e-17
PF00010.21	eriocheir_sinensis_1.1470	5.1e-12
PF00010.21	eriocheir_sinensis_1.15181	7.9e-14
PF00010.21	eriocheir_sinensis_1.16209	2.4e-18
PF00010.21	eriocheir_sinensis_1.16350	1.6e-16
PF00010.21	eriocheir_sinensis_1.16461	2.5e-16
PF00010.21	eriocheir_sinensis_1.16952	1.3e-16
PF00010.21	eriocheir_sinensis_1.17327	2e-17
PF00010.21	eriocheir_sinensis_1.17432	1.7e-12
PF00010.21	eriocheir_sinensis_1.1811	4e-17
PF00010.21	eriocheir_sinensis_1.2780	5.5e-05
PF00010.21	eriocheir_sinensis_1.2847	2.3e-18
PF00010.21	eriocheir_sinensis_1.2945	5.3e-13
PF00010.21	eriocheir_sinensis_1.3073	1.4e-15
PF00010.21	eriocheir_sinensis_1.3099	1.5e-11
PF00010.21	eriocheir_sinensis_1.3100	1.1e-11
PF00010.21	eriocheir_sinensis_1.3566	3.9e-18
PF00010.21	eriocheir_sinensis_1.3790	8.1e-14
PF00010.21	eriocheir_sinensis_1.3989	5.7e-12
PF00010.21	eriocheir_sinensis_1.446	1.1e-11
PF00010.21	eriocheir_sinensis_1.5179	6.5e-15
PF00010.21	eriocheir_sinensis_1.5254	9.2e-11
PF00010.21	eriocheir_sinensis_1.5381	6.4e-18
PF00010.21	eriocheir_sinensis_1.5507	6.1e-13
PF00010.21	eriocheir_sinensis_1.5535	6.8e-11
PF00010.21	eriocheir_sinensis_1.5855	9.6e-14
PF00010.21	eriocheir_sinensis_1.6319	1.2e-17
PF00010.21	eriocheir_sinensis_1.638	1.7e-18
PF00010.21	eriocheir_sinensis_1.6833	2.6e-11
PF00010.21	eriocheir_sinensis_1.6834	2.6e-11
PF00010.21	eriocheir_sinensis_1.6954	3.7e-14
PF00010.21	eriocheir_sinensis_1.8432	1e-15
PF00010.21	eriocheir_sinensis_1.8434	7.4e-05
PF00010.21	eriocheir_sinensis_1.8684	1.6e-05
PF00010.21	eriocheir_sinensis_1.9676	2e-17
PF00010.21	eucarinogammarus_wagii.15773	5.2e-15
PF00010.21	eucarinogammarus_wagii.2046	8.1e-16
PF00010.21	eucarinogammarus_wagii.22808	1.8e-16
PF00010.21	eucarinogammarus_wagii.27086	5.6e-16
PF00010.21	eucarinogammarus_wagii.28060	5e-12
PF00010.21	eucarinogammarus_wagii.39890	4e-13
PF00010.21	eucarinogammarus_wagii.43661	2.9e-15
PF00010.21	eucarinogammarus_wagii.54714	1.2e-17
PF00010.21	eucarinogammarus_wagii.890	1.5e-15
PF00010.21	eucyclops_serrulatus.11098	2.9e-14
PF00010.21	eucyclops_serrulatus.11150	1.4e-12
PF00010.21	eucyclops_serrulatus.11415	1.1e-14
PF00010.21	eucyclops_serrulatus.14321	6.5e-09
PF00010.21	eucyclops_serrulatus.14783	1.6e-16
PF00010.21	eucyclops_serrulatus.19084	4.2e-13
PF00010.21	eucyclops_serrulatus.256	5.1e-11
PF00010.21	eucyclops_serrulatus.29093	6.5e-11
PF00010.21	eucyclops_serrulatus.30267	4.6e-16
PF00010.21	eucyclops_serrulatus.3140	1.9e-16
PF00010.21	eucyclops_serrulatus.3146	1.3e-11
PF00010.21	eucyclops_serrulatus.34599	8.4e-16
PF00010.21	eucyclops_serrulatus.35276	2.1e-16
PF00010.21	eucyclops_serrulatus.36048	2.5e-07
PF00010.21	eucyclops_serrulatus.36735	2.4e-13
PF00010.21	eucyclops_serrulatus.3934	2.2e-09
PF00010.21	eucyclops_serrulatus.39747	3.2e-11
PF00010.21	eucyclops_serrulatus.4077	1.6e-10
PF00010.21	eucyclops_serrulatus.42382	1.9e-18
PF00010.21	eucyclops_serrulatus.476	3.6e-14
PF00010.21	eucyclops_serrulatus.6033	7.2e-14
PF00010.21	eucyclops_serrulatus.7103	2.6e-10
PF00010.21	eucyclops_serrulatus.7265	4.9e-16
PF00010.21	eucyclops_serrulatus.7790	3.6e-17
PF00010.21	eulimnogammarus_cruentus.11253	6.9e-12
PF00010.21	eulimnogammarus_cruentus.16202	2.2e-15
PF00010.21	eulimnogammarus_cruentus.16397	1.4e-12
PF00010.21	eulimnogammarus_cruentus.1797	1.5e-15
PF00010.21	eulimnogammarus_cruentus.29244	2.5e-17
PF00010.21	eulimnogammarus_cruentus.36791	1.5e-12
PF00010.21	eulimnogammarus_cruentus.38413	8.6e-17
PF00010.21	eulimnogammarus_cruentus.55836	9.6e-08
PF00010.21	eulimnogammarus_cruentus.57567	1.1e-13
PF00010.21	eulimnogammarus_cruentus.8323	5.7e-15
PF00010.21	eulimnogammarus_cyaneus.40423	1.5e-12
PF00010.21	eulimnogammarus_cyaneus.46757	6.7e-14
PF00010.21	eulimnogammarus_cyaneus.49492	1e-08
PF00010.21	eulimnogammarus_cyaneus.49829	2e-12
PF00010.21	eulimnogammarus_cyaneus.53070	2.9e-15
PF00010.21	eulimnogammarus_cyaneus.53071	2.9e-15
PF00010.21	eulimnogammarus_cyaneus.77625	2.8e-09
PF00010.21	eulimnogammarus_cyaneus.78977	1.3e-12
PF00010.21	eulimnogammarus_cyaneus.80656	4.5e-15
PF00010.21	eulimnogammarus_czerskii.26173	1.7e-08
PF00010.21	eulimnogammarus_czerskii.32463	1.5e-12
PF00010.21	eulimnogammarus_czerskii.33201	2e-12
PF00010.21	eulimnogammarus_czerskii.42120	2.3e-15
PF00010.21	eulimnogammarus_czerskii.47316	2.4e-05
PF00010.21	eulimnogammarus_czerskii.52689	1.7e-11
PF00010.21	eulimnogammarus_czerskii.52691	1.6e-12
PF00010.21	eulimnogammarus_czerskii.52692	1.6e-12
PF00010.21	eulimnogammarus_czerskii.52693	1.6e-11
PF00010.21	eulimnogammarus_czerskii.54698	1.1e-09
PF00010.21	eulimnogammarus_czerskii.57714	2.9e-15
PF00010.21	eulimnogammarus_czerskii.57715	2.9e-15
PF00010.21	eulimnogammarus_czerskii.58273	9.7e-11
PF00010.21	eulimnogammarus_czerskii.62044	5.6e-14
PF00010.21	eulimnogammarus_czerskii.62047	6.3e-14
PF00010.21	eulimnogammarus_czerskii.62050	6.5e-14
PF00010.21	eulimnogammarus_czerskii.67243	7.1e-18
PF00010.21	eulimnogammarus_czerskii.72312	3.2e-16
PF00010.21	eulimnogammarus_czerskii.7629	9.7e-13
PF00010.21	eulimnogammarus_marituji.29234	2.7e-17
PF00010.21	eulimnogammarus_marituji.55471	1.9e-12
PF00010.21	eulimnogammarus_marituji.68441	2.9e-15
PF00010.21	eulimnogammarus_marituji.68444	2.9e-15
PF00010.21	eulimnogammarus_marituji.68561	8.2e-15
PF00010.21	eulimnogammarus_marituji.69559	7.7e-12
PF00010.21	eulimnogammarus_marituji.69561	7.7e-12
PF00010.21	eulimnogammarus_marituji.70938	2.8e-12
PF00010.21	eulimnogammarus_marituji.81019	3.7e-11
PF00010.21	eulimnogammarus_messerschmidtii.32067	1.5e-12
PF00010.21	eulimnogammarus_messerschmidtii.39069	2.4e-13
PF00010.21	eulimnogammarus_messerschmidtii.43070	2.3e-15
PF00010.21	eulimnogammarus_messerschmidtii.43071	2.3e-15
PF00010.21	eulimnogammarus_messerschmidtii.52307	2.9e-15
PF00010.21	eulimnogammarus_messerschmidtii.52309	2.9e-15
PF00010.21	eulimnogammarus_messerschmidtii.5665	1.4e-11
PF00010.21	eulimnogammarus_similis.10808	2.1e-16
PF00010.21	eulimnogammarus_similis.24723	1.5e-12
PF00010.21	eulimnogammarus_similis.26010	5.8e-14
PF00010.21	eulimnogammarus_similis.33472	7.4e-15
PF00010.21	eulimnogammarus_similis.42062	2.4e-13
PF00010.21	eulimnogammarus_similis.42448	2e-12
PF00010.21	eulimnogammarus_similis.42958	2.1e-12
PF00010.21	eulimnogammarus_similis.43723	9.9e-15
PF00010.21	eulimnogammarus_similis.45065	8.6e-15
PF00010.21	eulimnogammarus_similis.46788	8.7e-12
PF00010.21	eulimnogammarus_similis.53477	2.9e-15
PF00010.21	eulimnogammarus_similis.53478	2.9e-15
PF00010.21	eulimnogammarus_similis.5729	6.3e-11
PF00010.21	eulimnogammarus_similis.62409	1.4e-13
PF00010.21	eulimnogammarus_similis.65992	8.8e-12
PF00010.21	eulimnogammarus_similis.78135	3.1e-11
PF00010.21	eulimnogammarus_testaceus.10994	1.4e-09
PF00010.21	eulimnogammarus_testaceus.17199	8.7e-12
PF00010.21	eulimnogammarus_testaceus.21219	5.1e-16
PF00010.21	eulimnogammarus_testaceus.24584	1.8e-06
PF00010.21	eulimnogammarus_testaceus.35463	2.1e-12
PF00010.21	eulimnogammarus_testaceus.42613	8e-17
PF00010.21	eulimnogammarus_testaceus.42616	2.7e-15
PF00010.21	eulimnogammarus_testaceus.47113	1.5e-12
PF00010.21	eulimnogammarus_testaceus.52024	1.4e-15
PF00010.21	eulimnogammarus_testaceus.60405	7.1e-14
PF00010.21	eulimnogammarus_testaceus.6239	3e-14
PF00010.21	eulimnogammarus_ussolzewii.17388	2.1e-12
PF00010.21	eulimnogammarus_ussolzewii.22557	4.6e-12
PF00010.21	eulimnogammarus_ussolzewii.27211	5.4e-14
PF00010.21	eulimnogammarus_ussolzewii.29397	4.8e-12
PF00010.21	eulimnogammarus_ussolzewii.3052	2.3e-15
PF00010.21	eulimnogammarus_ussolzewii.39121	1.5e-12
PF00010.21	eulimnogammarus_ussolzewii.42748	2.8e-15
PF00010.21	eulimnogammarus_ussolzewii.42750	2.9e-15
PF00010.21	eulimnogammarus_ussolzewii.42751	2.9e-15
PF00010.21	eulimnogammarus_ussolzewii.43207	7.9e-15
PF00010.21	eulimnogammarus_ussolzewii.60528	3.4e-13
PF00010.21	eulimnogammarus_verrucosus.25313	1.3e-07
PF00010.21	eulimnogammarus_verrucosus.359	8.9e-15
PF00010.21	eulimnogammarus_verrucosus.4301	4.8e-07
PF00010.21	eulimnogammarus_verrucosus.43503	4.7e-12
PF00010.21	eulimnogammarus_verrucosus.43504	7.3e-12
PF00010.21	eulimnogammarus_verrucosus.44761	3.9e-17
PF00010.21	eulimnogammarus_verrucosus.48583	6.7e-13
PF00010.21	eulimnogammarus_verrucosus.54015	2.1e-15
PF00010.21	eulimnogammarus_verrucosus.62110	2.6e-16
PF00010.21	eulimnogammarus_verrucosus.71003	7.3e-12
PF00010.21	eulimnogammarus_verrucosus.73655	1.4e-13
PF00010.21	eulimnogammarus_verrucosus.76114	2.9e-15
PF00010.21	eulimnogammarus_violaceus.29911	4.4e-12
PF00010.21	eulimnogammarus_violaceus.29912	9.6e-12
PF00010.21	eulimnogammarus_violaceus.30549	1.5e-12
PF00010.21	eulimnogammarus_violaceus.36918	2.1e-15
PF00010.21	eulimnogammarus_violaceus.46376	5.5e-15
PF00010.21	eulimnogammarus_violaceus.50087	5.4e-07
PF00010.21	eulimnogammarus_violaceus.51569	1.9e-12
PF00010.21	eulimnogammarus_violaceus.8762	8.2e-15
PF00010.21	eulimnogammarus_viridulus.10702	4.6e-13
PF00010.21	eulimnogammarus_viridulus.1109	5.1e-14
PF00010.21	eulimnogammarus_viridulus.26249	3.1e-14
PF00010.21	eulimnogammarus_viridulus.26250	3.7e-14
PF00010.21	eulimnogammarus_viridulus.28445	1.2e-17
PF00010.21	eulimnogammarus_viridulus.31382	2.2e-15
PF00010.21	eulimnogammarus_viridulus.39801	1.8e-12
PF00010.21	eulimnogammarus_viridulus.40002	7e-14
PF00010.21	eulimnogammarus_viridulus.40037	3.8e-12
PF00010.21	eulimnogammarus_viridulus.40332	1.5e-12
PF00010.21	eulimnogammarus_viridulus.4179	1.5e-15
PF00010.21	eulimnogammarus_viridulus.47737	2.9e-15
PF00010.21	eulimnogammarus_viridulus.60694	3.2e-16
PF00010.21	eulimnogammarus_viridulus.63196	6.7e-12
PF00010.21	eulimnogammarus_viridulus.63684	2.1e-12
PF00010.21	eulimnogammarus_viridulus.8868	2.4e-11
PF00010.21	eulimnogammarus_vittatus.18718	3.8e-05
PF00010.21	eulimnogammarus_vittatus.31424	2e-12
PF00010.21	eulimnogammarus_vittatus.31877	1.5e-12
PF00010.21	eulimnogammarus_vittatus.33380	2.2e-15
PF00010.21	eulimnogammarus_vittatus.41500	8.6e-17
PF00010.21	eulimnogammarus_vittatus.41501	8.6e-17
PF00010.21	eulimnogammarus_vittatus.59964	5.4e-13
PF00010.21	euphausia_superba.1298	1.3e-11
PF00010.21	euphausia_superba.17786	2.8e-13
PF00010.21	euphausia_superba.24438	7.1e-15
PF00010.21	euphausia_superba.31673	1.1e-06
PF00010.21	euphausia_superba.32430	4.3e-12
PF00010.21	euphausia_superba.40963	2.4e-15
PF00010.21	euphausia_superba.41051	1.2e-10
PF00010.21	euphausia_superba.44059	5.3e-16
PF00010.21	euphausia_superba.55436	2.5e-11
PF00010.21	euphausia_superba.6226	4.2e-15
PF00010.21	euphausia_superba.6563	2.6e-17
PF00010.21	euphausia_superba.7782	2.1e-11
PF00010.21	eurytemora_affinis.10100	5.6e-14
PF00010.21	eurytemora_affinis.10101	5.6e-14
PF00010.21	eurytemora_affinis.10209	1.7e-17
PF00010.21	eurytemora_affinis.10302	1.6e-10
PF00010.21	eurytemora_affinis.10303	1.6e-10
PF00010.21	eurytemora_affinis.10304	1.6e-10
PF00010.21	eurytemora_affinis.12052	2e-13
PF00010.21	eurytemora_affinis.12053	5.3e-14
PF00010.21	eurytemora_affinis.15912	7.1e-08
PF00010.21	eurytemora_affinis.15913	7.1e-08
PF00010.21	eurytemora_affinis.15914	7.1e-08
PF00010.21	eurytemora_affinis.15915	7.1e-08
PF00010.21	eurytemora_affinis.15916	7.1e-08
PF00010.21	eurytemora_affinis.15917	7.1e-08
PF00010.21	eurytemora_affinis.15918	7.1e-08
PF00010.21	eurytemora_affinis.15919	7.1e-08
PF00010.21	eurytemora_affinis.15920	7.1e-08
PF00010.21	eurytemora_affinis.23810	7.1e-16
PF00010.21	eurytemora_affinis.23811	7.1e-16
PF00010.21	eurytemora_affinis.24107	7.1e-07
PF00010.21	eurytemora_affinis.29648	4.6e-16
PF00010.21	eurytemora_affinis.35419	2.6e-14
PF00010.21	eurytemora_affinis.3899	2.7e-17
PF00010.21	eurytemora_affinis.40394	2.2e-14
PF00010.21	eurytemora_affinis.40395	2.2e-14
PF00010.21	eurytemora_affinis.40396	2.2e-14
PF00010.21	eurytemora_affinis.40397	2.2e-14
PF00010.21	eurytemora_affinis.40398	2.2e-14
PF00010.21	eurytemora_affinis.40399	2.2e-14
PF00010.21	eurytemora_affinis.40400	2.2e-14
PF00010.21	eurytemora_affinis.40401	2.2e-14
PF00010.21	eurytemora_affinis.40402	2.2e-14
PF00010.21	eurytemora_affinis.45331	1.4e-11
PF00010.21	eurytemora_affinis.5499	2.1e-14
PF00010.21	eurytemora_affinis.56590	2.1e-19
PF00010.21	eurytemora_affinis.57055	3e-15
PF00010.21	eurytemora_affinis.61671	4.9e-19
PF00010.21	eurytemora_affinis.63239	1.5e-19
PF00010.21	eurytemora_affinis.64557	1e-13
PF00010.21	eurytemora_affinis.65743	1.2e-10
PF00010.21	eurytemora_affinis.65744	2.4e-11
PF00010.21	eurytemora_affinis.65746	1.5e-10
PF00010.21	eurytemora_affinis.68180	6.6e-17
PF00010.21	eurytemora_affinis.68215	4.1e-15
PF00010.21	eurytemora_affinis.68377	3.3e-13
PF00010.21	eurytemora_affinis.68621	3e-13
PF00010.21	eurytemora_affinis.69408	2.5e-06
PF00010.21	eurytemora_affinis.69409	2.7e-06
PF00010.21	eurytemora_affinis.71724	9.4e-17
PF00010.21	eurytemora_affinis.71817	4.1e-16
PF00010.21	eurytemora_affinis.71818	4.1e-16
PF00010.21	eurytemora_affinis.72064	2.8e-18
PF00010.21	eurytemora_affinis.72068	7.6e-18
PF00010.21	eurytemora_affinis.72811	1.6e-10
PF00010.21	eurytemora_affinis.72812	1.6e-10
PF00010.21	eurytemora_affinis.72813	1.6e-10
PF00010.21	eurytemora_affinis.73372	9.9e-15
PF00010.21	eurytemora_affinis.74166	2e-13
PF00010.21	eurytemora_affinis.74172	4.2e-14
PF00010.21	eurytemora_affinis.7448	2.8e-14
PF00010.21	eurytemora_affinis.84201	7.8e-15
PF00010.21	eurytemora_affinis.87036	7.8e-12
PF00010.21	eurytemora_affinis.87037	4.4e-12
PF00010.21	eurytemora_affinis.87517	4.6e-16
PF00010.21	eurytemora_affinis.87518	4.6e-16
PF00010.21	eurytemora_affinis.89125	3.7e-14
PF00010.21	eurytemora_affinis.8981	4.1e-16
PF00010.21	eurytemora_affinis.906	1.2e-10
PF00010.21	eurytemora_affinis.91242	1.7e-15
PF00010.21	eurytemora_affinis.91745	2.6e-14
PF00010.21	eurytemora_affinis.91746	2.5e-14
PF00010.21	eurytemora_affinis.91747	2.6e-14
PF00010.21	eurytemora_affinis.91900	4.3e-14
PF00010.21	eurytemora_affinis.91904	1.2e-16
PF00010.21	eurytemora_affinis.93974	5e-11
PF00010.21	eurytemora_affinis.93984	3.4e-11
PF00010.21	eurytemora_affinis.95357	4.5e-05
PF00010.21	eurytemora_affinis.97424	8.5e-15
PF00010.21	eurytemora_affinis.99254	1.4e-12
PF00010.21	eurytemora_affinis.99258	5.6e-12
PF00010.21	eurytemora_affinis.99262	6.4e-12
PF00010.21	eurytemora_affinis.99268	1.5e-14
PF00010.21	eurytemora_affinis.99269	4.2e-12
PF00010.21	eurytemora_affinis.99270	2.5e-11
PF00010.21	eurytemora_affinis.99274	9.3e-12
PF00010.21	eurytemora_affinis.99276	3.5e-13
PF00010.21	farfantepenaeus_aztecus.11073	3.8e-10
PF00010.21	farfantepenaeus_aztecus.12299	5.1e-08
PF00010.21	farfantepenaeus_aztecus.28382	1.3e-15
PF00010.21	farfantepenaeus_aztecus.33269	1.4e-05
PF00010.21	farfantepenaeus_aztecus.33270	1.4e-05
PF00010.21	farfantepenaeus_aztecus.37300	4e-11
PF00010.21	farfantepenaeus_aztecus.40392	4.3e-16
PF00010.21	farfantepenaeus_aztecus.44860	8.4e-14
PF00010.21	farfantepenaeus_aztecus.47477	6.6e-11
PF00010.21	farfantepenaeus_aztecus.55771	9.1e-10
PF00010.21	farfantepenaeus_aztecus.58652	1.3e-16
PF00010.21	farfantepenaeus_aztecus.58653	1.3e-16
PF00010.21	farfantepenaeus_aztecus.59121	9.7e-12
PF00010.21	farfantepenaeus_aztecus.59122	1.5e-11
PF00010.21	farfantepenaeus_aztecus.61216	6e-07
PF00010.21	farfantepenaeus_aztecus.63724	3.4e-05
PF00010.21	farfantepenaeus_aztecus.63725	3.2e-05
PF00010.21	farfantepenaeus_aztecus.66844	1.1e-15
PF00010.21	farfantepenaeus_aztecus.66939	8e-13
PF00010.21	farfantepenaeus_aztecus.67113	1.7e-15
PF00010.21	farfantepenaeus_aztecus.67275	1.1e-11
PF00010.21	farfantepenaeus_aztecus.67305	1.6e-14
PF00010.21	farfantepenaeus_aztecus.67471	2.3e-14
PF00010.21	farfantepenaeus_aztecus.69414	2.1e-18
PF00010.21	farfantepenaeus_aztecus.73189	2.2e-18
PF00010.21	farfantepenaeus_aztecus.76488	1.3e-13
PF00010.21	farfantepenaeus_aztecus.90574	5e-11
PF00010.21	farfantepenaeus_aztecus.9935	2.6e-19
PF00010.21	gammarus_chevreuxi.10711	1.8e-12
PF00010.21	gammarus_chevreuxi.1200	3e-13
PF00010.21	gammarus_chevreuxi.13239	2.9e-10
PF00010.21	gammarus_chevreuxi.13322	2.5e-15
PF00010.21	gammarus_chevreuxi.13751	3.9e-08
PF00010.21	gammarus_chevreuxi.14435	2.3e-15
PF00010.21	gammarus_chevreuxi.18779	7.8e-16
PF00010.21	gammarus_chevreuxi.23244	6.5e-12
PF00010.21	gammarus_chevreuxi.23291	4.5e-19
PF00010.21	gammarus_chevreuxi.23643	7.3e-11
PF00010.21	gammarus_chevreuxi.23644	6.8e-11
PF00010.21	gammarus_chevreuxi.24857	3.6e-13
PF00010.21	gammarus_chevreuxi.24948	4.5e-17
PF00010.21	gammarus_chevreuxi.26175	1.5e-15
PF00010.21	gammarus_chevreuxi.28743	1.3e-11
PF00010.21	gammarus_chevreuxi.31398	3.5e-15
PF00010.21	gammarus_chevreuxi.31399	3.5e-15
PF00010.21	gammarus_chevreuxi.32234	1.9e-16
PF00010.21	gammarus_chevreuxi.32235	1.9e-16
PF00010.21	gammarus_chevreuxi.34658	6.9e-16
PF00010.21	gammarus_chevreuxi.37260	6.8e-12
PF00010.21	gammarus_chevreuxi.38973	4e-12
PF00010.21	gammarus_chevreuxi.3913	2.5e-12
PF00010.21	gammarus_chevreuxi.6740	2.4e-17
PF00010.21	gammarus_chevreuxi.7000	6.1e-16
PF00010.21	gammarus_chevreuxi.9448	1.2e-15
PF00010.21	gammarus_chevreuxi.9449	1.2e-15
PF00010.21	gammarus_lacustris.12443	1.4e-12
PF00010.21	gammarus_lacustris.16152	4.3e-15
PF00010.21	gammarus_lacustris.21815	6.4e-17
PF00010.21	gammarus_lacustris.27077	2.9e-15
PF00010.21	gammarus_lacustris.28876	4.2e-12
PF00010.21	gammarus_lacustris.28877	4.6e-12
PF00010.21	gammarus_lacustris.30090	2e-12
PF00010.21	gammarus_lacustris.30091	2e-12
PF00010.21	gammarus_lacustris.30192	1.2e-06
PF00010.21	gammarus_lacustris.3658	1.6e-20
PF00010.21	gammarus_lacustris.41171	1.1e-12
PF00010.21	gammarus_lacustris.42346	2.3e-15
PF00010.21	gammarus_lacustris.48130	1.8e-13
PF00010.21	gammarus_lacustris.48149	3.4e-12
PF00010.21	gammarus_lacustris.49711	2e-16
PF00010.21	gammarus_lacustris.61342	5.4e-07
PF00010.21	gammarus_lacustris.67169	8.5e-05
PF00010.21	gammarus_lacustris.7578	9e-14
PF00010.21	gammarus_pulex.1089	2.3e-11
PF00010.21	gammarus_pulex.1493	1.4e-12
PF00010.21	gammarus_pulex.151	2.3e-15
PF00010.21	gammarus_pulex.2609	2.9e-15
PF00010.21	gammarus_pulex.6441	1.7e-12
PF00010.21	gammarus_pulex.8343	4e-07
PF00010.21	garjajewia_dershawini.21978	2.9e-15
PF00010.21	garjajewia_dershawini.35301	9.8e-13
PF00010.21	garjajewia_dershawini.45526	1.5e-12
PF00010.21	gmelinoides_fasciatus.19230	3.2e-13
PF00010.21	gmelinoides_fasciatus.41641	2.4e-12
PF00010.21	gmelinoides_fasciatus.46673	1.8e-16
PF00010.21	gmelinoides_fasciatus.47284	1.9e-12
PF00010.21	gmelinoides_fasciatus.47285	1.9e-12
PF00010.21	gmelinoides_fasciatus.49414	2.3e-15
PF00010.21	gmelinoides_fasciatus.49991	1.8e-12
PF00010.21	gmelinoides_fasciatus.65217	1.3e-13
PF00010.21	gmelinoides_fasciatus.65218	1.3e-13
PF00010.21	gmelinoides_fasciatus.65219	1.3e-13
PF00010.21	gmelinoides_fasciatus.69732	5.6e-12
PF00010.21	gmelinoides_fasciatus.71733	1.2e-11
PF00010.21	gmelinoides_fasciatus.87593	9.7e-13
PF00010.21	heterogammarus_sophianosii.12784	7.7e-13
PF00010.21	heterogammarus_sophianosii.25942	7.8e-12
PF00010.21	heterogammarus_sophianosii.26153	1.1e-14
PF00010.21	heterogammarus_sophianosii.28765	5.5e-16
PF00010.21	heterogammarus_sophianosii.29040	2e-12
PF00010.21	heterogammarus_sophianosii.31208	5.1e-05
PF00010.21	heterogammarus_sophianosii.35779	9.9e-15
PF00010.21	heterogammarus_sophianosii.36072	1.6e-10
PF00010.21	heterogammarus_sophianosii.36073	2e-11
PF00010.21	heterogammarus_sophianosii.3869	2.2e-15
PF00010.21	heterogammarus_sophianosii.42158	3.1e-10
PF00010.21	heterogammarus_sophianosii.42159	3.5e-10
PF00010.21	heterogammarus_sophianosii.43999	2.9e-15
PF00010.21	heterogammarus_sophianosii.44160	1.5e-11
PF00010.21	heterogammarus_sophianosii.44161	2.3e-12
PF00010.21	heterogammarus_sophianosii.52149	9.7e-13
PF00010.21	heterogammarus_sophianosii.54650	1.4e-13
PF00010.21	heterogammarus_sophianosii.62392	2.7e-18
PF00010.21	heterogammarus_sophianosii.71077	1.6e-10
PF00010.21	heterogammarus_sophianosii.9147	3.1e-13
PF00010.21	homalogammarus_brandtii.14416	1.4e-09
PF00010.21	homalogammarus_brandtii.19247	3.2e-15
PF00010.21	homalogammarus_brandtii.22282	1.8e-12
PF00010.21	homalogammarus_brandtii.23233	1.8e-14
PF00010.21	homalogammarus_brandtii.23234	8.6e-17
PF00010.21	homalogammarus_brandtii.28694	9.6e-14
PF00010.21	homarus_americanus.10441	9.2e-11
PF00010.21	homarus_americanus.11249	8.7e-16
PF00010.21	homarus_americanus.1224	2.8e-12
PF00010.21	homarus_americanus.14134	1.7e-09
PF00010.21	homarus_americanus.14148	1.2e-15
PF00010.21	homarus_americanus.14565	9.2e-17
PF00010.21	homarus_americanus.15278	1.1e-13
PF00010.21	homarus_americanus.18639	6.7e-19
PF00010.21	homarus_americanus.23288	8.1e-12
PF00010.21	homarus_americanus.24169	2.2e-16
PF00010.21	homarus_americanus.27750	1.1e-09
PF00010.21	homarus_americanus.29418	7.7e-07
PF00010.21	homarus_americanus.30006	9.2e-14
PF00010.21	homarus_americanus.31007	1.2e-14
PF00010.21	homarus_americanus.31102	2.5e-19
PF00010.21	homarus_americanus.31227	2.1e-13
PF00010.21	homarus_americanus.31460	1.2e-13
PF00010.21	homarus_americanus.32119	1.2e-10
PF00010.21	homarus_americanus.34295	1e-10
PF00010.21	homarus_americanus.36889	8.1e-15
PF00010.21	homarus_americanus.3958	1e-15
PF00010.21	homarus_americanus.4023	3.1e-05
PF00010.21	homarus_americanus.44600	6.7e-16
PF00010.21	homarus_americanus.49967	3.4e-15
PF00010.21	homarus_americanus.52347	3e-15
PF00010.21	homarus_americanus.52402	1.8e-17
PF00010.21	homarus_americanus.56824	5.6e-17
PF00010.21	homarus_americanus.60371	2.5e-16
PF00010.21	homarus_americanus.65654	3.5e-12
PF00010.21	homarus_americanus.7522	1e-13
PF00010.21	hyalella_azteca_3.13163	6e-14
PF00010.21	hyalella_azteca_3.13251	2.5e-16
PF00010.21	hyalella_azteca_3.13252	2.5e-16
PF00010.21	hyalella_azteca_3.17101	1.6e-15
PF00010.21	hyalella_azteca_3.18179	5.1e-17
PF00010.21	hyalella_azteca_3.19781	1.5e-07
PF00010.21	hyalella_azteca_3.19782	2.1e-07
PF00010.21	hyalella_azteca_3.20780	3e-11
PF00010.21	hyalella_azteca_3.20781	3e-11
PF00010.21	hyalella_azteca_3.20782	3e-11
PF00010.21	hyalella_azteca_3.2514	1.1e-12
PF00010.21	hyalella_azteca_3.2891	2.3e-16
PF00010.21	hyalella_azteca_3.30187	2.4e-13
PF00010.21	hyalella_azteca_3.36791	5e-18
PF00010.21	hyalella_azteca_3.36850	5.3e-13
PF00010.21	hyalella_azteca_3.47718	9.7e-14
PF00010.21	hyalella_azteca_3.47719	1.2e-13
PF00010.21	hyalella_azteca_3.47756	2e-05
PF00010.21	hyalella_azteca_3.51719	1.1e-16
PF00010.21	hyalella_azteca_3.60227	3.3e-15
PF00010.21	hyalella_azteca_3.65286	4.6e-07
PF00010.21	hyalella_azteca_3.69147	2.4e-17
PF00010.21	hyalella_azteca_3.69148	2.4e-17
PF00010.21	hyalella_azteca_3.7906	7.7e-12
PF00010.21	hyalella_azteca_3.7955	1.8e-10
PF00010.21	hyalella_azteca_3.8002	2.1e-17
PF00010.21	hyalella_azteca_3.8003	1.4e-17
PF00010.21	hyalella_azteca_3.8004	2.1e-17
PF00010.21	hyalella_azteca_3.8005	2.1e-17
PF00010.21	hyalella_azteca_3.80263	1.4e-05
PF00010.21	hyalella_azteca_3.80264	9.6e-06
PF00010.21	hyalella_azteca_3.81246	8e-06
PF00010.21	hyalella_azteca_3.96301	8.4e-18
PF00010.21	hyalella_azteca_3.98728	4.3e-21
PF00010.21	hyalellopsis_carinata.25544	6.3e-15
PF00010.21	hyalellopsis_carinata.25545	5.8e-15
PF00010.21	hyalellopsis_carinata.32765	1.2e-17
PF00010.21	hyalellopsis_carinata.44138	9.8e-14
PF00010.21	hyalellopsis_carinata.49300	2.9e-15
PF00010.21	hyalellopsis_carinata.56598	9.8e-15
PF00010.21	hyalellopsis_carinata.72984	3.2e-16
PF00010.21	hyalellopsis_carinata.81843	2e-12
PF00010.21	hyalellopsis_carinata.88762	1.5e-12
PF00010.21	hyalellopsis_costata.14937	7.5e-18
PF00010.21	hyalellopsis_costata.45233	1e-14
PF00010.21	hyalellopsis_costata.53746	6.8e-14
PF00010.21	hyalellopsis_costata.55093	2.9e-15
PF00010.21	hyalellopsis_costata.76319	3.7e-13
PF00010.21	hyalellopsis_costata.9759	1.5e-12
PF00010.21	hyalellopsis_costata.98696	7.9e-13
PF00010.21	hyalellopsis_grisea.15021	1.3e-12
PF00010.21	hyalellopsis_grisea.20051	3.8e-12
PF00010.21	hyalellopsis_grisea.26612	1.7e-14
PF00010.21	hyalellopsis_grisea.35363	2.1e-12
PF00010.21	hyalellopsis_grisea.35364	2.7e-12
PF00010.21	hyalellopsis_grisea.54151	2.9e-15
PF00010.21	hyalellopsis_grisea.54152	2.9e-15
PF00010.21	hyalellopsis_grisea.65952	9e-15
PF00010.21	hyalellopsis_grisea.68685	3.2e-07
PF00010.21	hyalellopsis_grisea.71053	3.7e-16
PF00010.21	hyalellopsis_grisea.81046	1.5e-12
PF00010.21	hyalellopsis_setosa.11072	4.5e-10
PF00010.21	hyalellopsis_setosa.24121	1.3e-06
PF00010.21	hyalellopsis_setosa.42390	2e-12
PF00010.21	hyalellopsis_setosa.45039	9.8e-15
PF00010.21	hyalellopsis_setosa.47291	2.7e-12
PF00010.21	hyalellopsis_setosa.50652	1.6e-17
PF00010.21	hyalellopsis_setosa.54448	1.5e-12
PF00010.21	hyalellopsis_setosa.54449	2e-13
PF00010.21	hyalellopsis_setosa.55945	2.9e-15
PF00010.21	hyalellopsis_setosa.55947	5.9e-17
PF00010.21	hyalellopsis_setosa.55948	2.9e-15
PF00010.21	hyalellopsis_setosa.56572	3.5e-12
PF00010.21	hyalellopsis_setosa.65599	1.5e-15
PF00010.21	hyalellopsis_setosa.82386	9e-15
PF00010.21	hyalellopsis_setosa.83560	1.2e-16
PF00010.21	hyalellopsis_setosa.86801	1.9e-16
PF00010.21	hyalellopsis_setosa.87700	1.3e-16
PF00010.21	hyalellopsis_stebbingi.27411	1.7e-12
PF00010.21	hyalellopsis_stebbingi.39066	9e-15
PF00010.21	hyalellopsis_stebbingi.42789	5.8e-13
PF00010.21	hyalellopsis_stebbingi.50538	1.5e-12
PF00010.21	hyalellopsis_stebbingi.51508	2.4e-12
PF00010.21	hyalellopsis_stebbingi.51633	9.9e-15
PF00010.21	hyalellopsis_stebbingi.51634	9.9e-15
PF00010.21	hyalellopsis_stebbingi.5745	8.5e-12
PF00010.21	hyalellopsis_stebbingi.5746	9.8e-12
PF00010.21	hyalellopsis_stebbingi.63927	2.1e-12
PF00010.21	hyalellopsis_stebbingi.66348	1.5e-15
PF00010.21	hyas_araneus_2.11923	1.6e-12
PF00010.21	hyas_araneus_2.13376	3.6e-14
PF00010.21	hyas_araneus_2.14393	1.3e-13
PF00010.21	hyas_araneus_2.14394	3.7e-13
PF00010.21	hyas_araneus_2.17359	1e-10
PF00010.21	hyas_araneus_2.17360	1.2e-11
PF00010.21	hyas_araneus_2.17994	1.4e-14
PF00010.21	hyas_araneus_2.17995	2.4e-14
PF00010.21	hyas_araneus_2.18561	6.5e-12
PF00010.21	hyas_araneus_2.18562	1.1e-11
PF00010.21	hyas_araneus_2.19227	7e-17
PF00010.21	hyas_araneus_2.19228	9.2e-17
PF00010.21	hyas_araneus_2.19567	3.8e-18
PF00010.21	hyas_araneus_2.19568	2.1e-17
PF00010.21	hyas_araneus_2.24102	4e-13
PF00010.21	hyas_araneus_2.24104	4.5e-13
PF00010.21	hyas_araneus_2.24106	7.9e-14
PF00010.21	hyas_araneus_2.25179	1e-11
PF00010.21	hyas_araneus_2.30686	9.1e-13
PF00010.21	hyas_araneus_2.31178	1.3e-16
PF00010.21	hyas_araneus_2.31180	1.3e-16
PF00010.21	hyas_araneus_2.37225	1.1e-14
PF00010.21	hyas_araneus_2.41942	1.2e-14
PF00010.21	hyas_araneus_2.4244	1.3e-15
PF00010.21	hyas_araneus_2.43550	1.1e-10
PF00010.21	hyas_araneus_2.47064	3.8e-17
PF00010.21	hyas_araneus_2.49111	7.4e-19
PF00010.21	hyas_araneus_2.50588	1.3e-15
PF00010.21	hyas_araneus_2.53554	1.3e-16
PF00010.21	hyas_araneus_2.5752	3.1e-05
PF00010.21	hyas_araneus_2.60111	7.6e-07
PF00010.21	hyas_araneus_2.8266	1e-15
PF00010.21	hyas_araneus_2.8267	6.8e-14
PF00010.21	hyas_araneus_2.9654	5.6e-11
PF00010.21	lepeophtheirus_salmonis.10744	3.1e-08
PF00010.21	lepeophtheirus_salmonis.1116	1.6e-14
PF00010.21	lepeophtheirus_salmonis.11235	8.8e-14
PF00010.21	lepeophtheirus_salmonis.11613	4.6e-15
PF00010.21	lepeophtheirus_salmonis.11734	6.5e-17
PF00010.21	lepeophtheirus_salmonis.1214	7.7e-12
PF00010.21	lepeophtheirus_salmonis.1215	2.8e-11
PF00010.21	lepeophtheirus_salmonis.12753	3.3e-17
PF00010.21	lepeophtheirus_salmonis.13524	3.2e-12
PF00010.21	lepeophtheirus_salmonis.1443	3.4e-05
PF00010.21	lepeophtheirus_salmonis.1444	2.4e-05
PF00010.21	lepeophtheirus_salmonis.14623	1.6e-15
PF00010.21	lepeophtheirus_salmonis.1499	1.7e-14
PF00010.21	lepeophtheirus_salmonis.1500	1.7e-14
PF00010.21	lepeophtheirus_salmonis.1669	7e-12
PF00010.21	lepeophtheirus_salmonis.17052	5.3e-12
PF00010.21	lepeophtheirus_salmonis.19969	2.6e-10
PF00010.21	lepeophtheirus_salmonis.19970	3.3e-09
PF00010.21	lepeophtheirus_salmonis.20589	1e-14
PF00010.21	lepeophtheirus_salmonis.22937	7.8e-06
PF00010.21	lepeophtheirus_salmonis.23395	2e-16
PF00010.21	lepeophtheirus_salmonis.23755	1.8e-15
PF00010.21	lepeophtheirus_salmonis.24379	6.5e-15
PF00010.21	lepeophtheirus_salmonis.26229	9.4e-14
PF00010.21	lepeophtheirus_salmonis.27065	3e-11
PF00010.21	lepeophtheirus_salmonis.2773	7.7e-15
PF00010.21	lepeophtheirus_salmonis.30546	8.7e-10
PF00010.21	lepeophtheirus_salmonis.30547	1.5e-14
PF00010.21	lepeophtheirus_salmonis.30817	1.5e-17
PF00010.21	lepeophtheirus_salmonis.31124	7.7e-14
PF00010.21	lepeophtheirus_salmonis.31988	1.1e-14
PF00010.21	lepeophtheirus_salmonis.32341	4.9e-18
PF00010.21	lepeophtheirus_salmonis.33273	1.4e-15
PF00010.21	lepeophtheirus_salmonis.3348	4.7e-15
PF00010.21	lepeophtheirus_salmonis.3349	5.8e-15
PF00010.21	lepeophtheirus_salmonis.4548	9.1e-13
PF00010.21	lepeophtheirus_salmonis.5207	3e-11
PF00010.21	lepeophtheirus_salmonis.6212	5.3e-12
PF00010.21	lepeophtheirus_salmonis.6471	5.3e-11
PF00010.21	lepeophtheirus_salmonis.7028	1.5e-14
PF00010.21	lepeophtheirus_salmonis.7317	7.4e-12
PF00010.21	lepeophtheirus_salmonis.734	4.1e-05
PF00010.21	lepeophtheirus_salmonis.736	9.1e-16
PF00010.21	lepeophtheirus_salmonis.7441	1.5e-16
PF00010.21	lepeophtheirus_salmonis.8483	4.1e-14
PF00010.21	lepeophtheirus_salmonis.92	1.7e-10
PF00010.21	lepeophtheirus_salmonis.9258	3.1e-14
PF00010.21	lepeophtheirus_salmonis.9259	3.1e-14
PF00010.21	lepeophtheirus_salmonis.9908	1.5e-16
PF00010.21	lepeophtheirus_salmonis.994	1.2e-15
PF00010.21	linevichella_vortex.23723	2e-08
PF00010.21	linevichella_vortex.25667	9.2e-12
PF00010.21	linevichella_vortex.32989	1.6e-05
PF00010.21	linevichella_vortex.32992	2.2e-05
PF00010.21	linevichella_vortex.33267	2.8e-15
PF00010.21	linevichella_vortex.47502	2.5e-15
PF00010.21	linevichella_vortex.49581	2.5e-16
PF00010.21	linevichella_vortex.49583	2.5e-16
PF00010.21	linevichella_vortex.56469	1.6e-12
PF00010.21	linevichella_vortex.61362	1.8e-12
PF00010.21	linevichella_vortex.61363	1.9e-12
PF00010.21	linevichella_vortex.64924	2.1e-10
PF00010.21	linevichella_vortex.69217	2.1e-12
PF00010.21	linevichella_vortex.69218	2.9e-12
PF00010.21	linevichella_vortex.70391	2.8e-15
PF00010.21	linevichella_vortex.70394	2.8e-15
PF00010.21	linevichella_vortex.73347	1.4e-13
PF00010.21	linevichella_vortex.73348	1.4e-13
PF00010.21	linevichella_vortex.73349	1.4e-13
PF00010.21	linevichella_vortex.73350	1.4e-13
PF00010.21	linevichella_vortex.73351	1.4e-13
PF00010.21	linevichella_vortex.89221	6.2e-17
PF00010.21	linevichella_vortex.93725	4.3e-19
PF00010.21	litopenaeus_vannamei_1.104826	2.9e-19
PF00010.21	litopenaeus_vannamei_1.10811	1e-15
PF00010.21	litopenaeus_vannamei_1.11085	2.4e-12
PF00010.21	litopenaeus_vannamei_1.15233	6.8e-14
PF00010.21	litopenaeus_vannamei_1.15972	2.6e-19
PF00010.21	litopenaeus_vannamei_1.20210	6.2e-13
PF00010.21	litopenaeus_vannamei_1.20487	4.6e-17
PF00010.21	litopenaeus_vannamei_1.20975	2.3e-18
PF00010.21	litopenaeus_vannamei_1.21375	2.1e-18
PF00010.21	litopenaeus_vannamei_1.21376	1.3e-18
PF00010.21	litopenaeus_vannamei_1.23470	1.1e-11
PF00010.21	litopenaeus_vannamei_1.23471	1.1e-11
PF00010.21	litopenaeus_vannamei_1.24819	1.2e-13
PF00010.21	litopenaeus_vannamei_1.25117	1.3e-15
PF00010.21	litopenaeus_vannamei_1.25118	6.8e-16
PF00010.21	litopenaeus_vannamei_1.26503	8.4e-12
PF00010.21	litopenaeus_vannamei_1.26504	1.5e-11
PF00010.21	litopenaeus_vannamei_1.26505	8.5e-12
PF00010.21	litopenaeus_vannamei_1.26506	1.4e-11
PF00010.21	litopenaeus_vannamei_1.26507	1.5e-11
PF00010.21	litopenaeus_vannamei_1.26508	1.4e-11
PF00010.21	litopenaeus_vannamei_1.26509	9.5e-12
PF00010.21	litopenaeus_vannamei_1.26510	9.4e-12
PF00010.21	litopenaeus_vannamei_1.31054	1.6e-14
PF00010.21	litopenaeus_vannamei_1.31293	2.6e-18
PF00010.21	litopenaeus_vannamei_1.31294	3.1e-18
PF00010.21	litopenaeus_vannamei_1.31295	3.3e-18
PF00010.21	litopenaeus_vannamei_1.31296	3.1e-18
PF00010.21	litopenaeus_vannamei_1.31297	2.5e-18
PF00010.21	litopenaeus_vannamei_1.31299	3.3e-18
PF00010.21	litopenaeus_vannamei_1.31446	1.3e-16
PF00010.21	litopenaeus_vannamei_1.31447	1.3e-16
PF00010.21	litopenaeus_vannamei_1.31449	1.3e-16
PF00010.21	litopenaeus_vannamei_1.31450	1.3e-16
PF00010.21	litopenaeus_vannamei_1.34114	2.2e-13
PF00010.21	litopenaeus_vannamei_1.34115	6.7e-13
PF00010.21	litopenaeus_vannamei_1.34116	2.4e-13
PF00010.21	litopenaeus_vannamei_1.34117	6.2e-13
PF00010.21	litopenaeus_vannamei_1.3428	2.3e-15
PF00010.21	litopenaeus_vannamei_1.34653	1.2e-15
PF00010.21	litopenaeus_vannamei_1.34654	1.1e-15
PF00010.21	litopenaeus_vannamei_1.34802	9.4e-16
PF00010.21	litopenaeus_vannamei_1.34803	2.2e-16
PF00010.21	litopenaeus_vannamei_1.35914	3.1e-13
PF00010.21	litopenaeus_vannamei_1.36974	3.5e-05
PF00010.21	litopenaeus_vannamei_1.36977	3.5e-05
PF00010.21	litopenaeus_vannamei_1.37143	1.1e-10
PF00010.21	litopenaeus_vannamei_1.37144	4.2e-11
PF00010.21	litopenaeus_vannamei_1.38712	3.4e-15
PF00010.21	litopenaeus_vannamei_1.38713	2.8e-15
PF00010.21	litopenaeus_vannamei_1.39078	1.7e-10
PF00010.21	litopenaeus_vannamei_1.39079	1.7e-10
PF00010.21	litopenaeus_vannamei_1.39571	6.3e-11
PF00010.21	litopenaeus_vannamei_1.39572	6.6e-11
PF00010.21	litopenaeus_vannamei_1.40953	9e-10
PF00010.21	litopenaeus_vannamei_1.40954	9.2e-10
PF00010.21	litopenaeus_vannamei_1.40956	4.5e-10
PF00010.21	litopenaeus_vannamei_1.41615	1.2e-15
PF00010.21	litopenaeus_vannamei_1.42092	1.6e-15
PF00010.21	litopenaeus_vannamei_1.42093	1.6e-15
PF00010.21	litopenaeus_vannamei_1.42206	6e-14
PF00010.21	litopenaeus_vannamei_1.42207	6.8e-14
PF00010.21	litopenaeus_vannamei_1.42208	8.9e-14
PF00010.21	litopenaeus_vannamei_1.42209	1e-13
PF00010.21	litopenaeus_vannamei_1.42210	8.3e-14
PF00010.21	litopenaeus_vannamei_1.42211	6.3e-14
PF00010.21	litopenaeus_vannamei_1.42212	8.2e-14
PF00010.21	litopenaeus_vannamei_1.42213	6.2e-14
PF00010.21	litopenaeus_vannamei_1.42214	6.1e-14
PF00010.21	litopenaeus_vannamei_1.42215	8.1e-14
PF00010.21	litopenaeus_vannamei_1.42216	7.9e-14
PF00010.21	litopenaeus_vannamei_1.42217	6.9e-14
PF00010.21	litopenaeus_vannamei_1.42542	4.6e-13
PF00010.21	litopenaeus_vannamei_1.42543	8.1e-14
PF00010.21	litopenaeus_vannamei_1.42544	4.7e-14
PF00010.21	litopenaeus_vannamei_1.42545	5.1e-13
PF00010.21	litopenaeus_vannamei_1.42546	4.1e-14
PF00010.21	litopenaeus_vannamei_1.49699	3.5e-14
PF00010.21	litopenaeus_vannamei_1.49700	1.9e-14
PF00010.21	litopenaeus_vannamei_1.49701	1.8e-14
PF00010.21	litopenaeus_vannamei_1.49702	3.6e-14
PF00010.21	litopenaeus_vannamei_1.56253	4.5e-13
PF00010.21	litopenaeus_vannamei_1.59975	1.3e-15
PF00010.21	litopenaeus_vannamei_1.68975	1.5e-10
PF00010.21	litopenaeus_vannamei_1.69272	4.3e-11
PF00010.21	litopenaeus_vannamei_1.70608	4.7e-16
PF00010.21	litopenaeus_vannamei_1.84200	7.3e-05
PF00010.21	litopenaeus_vannamei_1.88282	2e-18
PF00010.21	litopenaeus_vannamei_1.88726	4.1e-13
PF00010.21	macrobrachium_nipponense.10100	4.5e-12
PF00010.21	macrobrachium_nipponense.10932	9e-11
PF00010.21	macrobrachium_nipponense.14295	2.2e-15
PF00010.21	macrobrachium_nipponense.17719	8.2e-16
PF00010.21	macrobrachium_nipponense.18775	5.2e-13
PF00010.21	macrobrachium_nipponense.19437	1.1e-12
PF00010.21	macrobrachium_nipponense.22381	2.4e-16
PF00010.21	macrobrachium_nipponense.23146	1.4e-17
PF00010.21	macrobrachium_nipponense.23314	1.2e-11
PF00010.21	macrobrachium_nipponense.27211	7.3e-17
PF00010.21	macrobrachium_nipponense.27558	3.5e-12
PF00010.21	macrobrachium_nipponense.28625	1.2e-10
PF00010.21	macrobrachium_nipponense.30240	3.8e-12
PF00010.21	macrobrachium_nipponense.31406	2.6e-09
PF00010.21	macrobrachium_nipponense.33408	2.9e-13
PF00010.21	macrobrachium_nipponense.33765	9e-11
PF00010.21	macrobrachium_nipponense.35470	5.9e-11
PF00010.21	macrobrachium_nipponense.36562	1.1e-11
PF00010.21	macrobrachium_nipponense.37120	1e-16
PF00010.21	macrobrachium_nipponense.38758	1.9e-14
PF00010.21	macrobrachium_nipponense.42853	1.2e-18
PF00010.21	macrobrachium_nipponense.4390	8.6e-13
PF00010.21	macrobrachium_nipponense.4702	1.1e-15
PF00010.21	macrobrachium_nipponense.47955	3.9e-14
PF00010.21	macrobrachium_nipponense.50629	6e-15
PF00010.21	macrobrachium_nipponense.5115	3.9e-18
PF00010.21	macrobrachium_nipponense.54824	8e-13
PF00010.21	macrobrachium_nipponense.56569	2.6e-13
PF00010.21	macrobrachium_nipponense.58267	2.4e-07
PF00010.21	macrobrachium_nipponense.61190	9e-12
PF00010.21	macrobrachium_nipponense.6300	1e-15
PF00010.21	macrobrachium_nipponense.6775	6.9e-17
PF00010.21	macrobrachium_nipponense.7166	7.9e-14
PF00010.21	macrobrachium_nipponense.8635	3.2e-05
PF00010.21	macrohectopus_branickii.13960	1.6e-12
PF00010.21	macrohectopus_branickii.18020	9e-15
PF00010.21	macrohectopus_branickii.30987	2.8e-15
PF00010.21	macrohectopus_branickii.30988	2.8e-15
PF00010.21	macrohectopus_branickii.30990	2.8e-15
PF00010.21	macrohectopus_branickii.30991	2.8e-15
PF00010.21	macrohectopus_branickii.30992	2.8e-15
PF00010.21	macrohectopus_branickii.4075	1.3e-15
PF00010.21	macrohectopus_branickii.44653	3.5e-12
PF00010.21	macropereiopus_parvus.18554	8.3e-09
PF00010.21	macropereiopus_parvus.1922	2.2e-12
PF00010.21	macropereiopus_parvus.20280	2.5e-15
PF00010.21	macropereiopus_parvus.21240	2.2e-12
PF00010.21	macropereiopus_parvus.29367	3.7e-11
PF00010.21	macropereiopus_parvus.30404	7.4e-12
PF00010.21	macropereiopus_parvus.35100	1.8e-12
PF00010.21	macropereiopus_parvus.38064	5.4e-15
PF00010.21	macropereiopus_parvus.38065	1.1e-14
PF00010.21	macropereiopus_parvus.38337	1.1e-09
PF00010.21	macropereiopus_parvus.40617	4.7e-15
PF00010.21	macropereiopus_parvus.42757	1.2e-12
PF00010.21	macropereiopus_parvus.42759	1.2e-12
PF00010.21	macropereiopus_parvus.42760	1.5e-12
PF00010.21	macropereiopus_parvus.47744	3.8e-14
PF00010.21	macropereiopus_parvus.54231	2.9e-15
PF00010.21	macropereiopus_parvus.54864	1.5e-15
PF00010.21	macropereiopus_parvus.57285	7.9e-07
PF00010.21	macropereiopus_parvus.59981	4.3e-15
PF00010.21	macropereiopus_parvus.73620	3.5e-11
PF00010.21	macropereiopus_parvus.79856	3.9e-07
PF00010.21	macropereiopus_parvus.8012	1.8e-18
PF00010.21	macropereiopus_parvus.8717	1.8e-13
PF00010.21	macropereiopus_wagneri.10873	1.5e-15
PF00010.21	meganyctiphanes_norvegica.13513	3e-16
PF00010.21	meganyctiphanes_norvegica.14373	2.1e-10
PF00010.21	meganyctiphanes_norvegica.29100	4.7e-14
PF00010.21	meganyctiphanes_norvegica.32283	6.5e-18
PF00010.21	meganyctiphanes_norvegica.35132	1.5e-13
PF00010.21	meganyctiphanes_norvegica.35133	1.2e-13
PF00010.21	meganyctiphanes_norvegica.35134	1.9e-17
PF00010.21	meganyctiphanes_norvegica.35135	1.5e-13
PF00010.21	meganyctiphanes_norvegica.50962	3.8e-11
PF00010.21	meganyctiphanes_norvegica.52671	3.4e-14
PF00010.21	meganyctiphanes_norvegica.62737	3.4e-05
PF00010.21	meganyctiphanes_norvegica.69549	2.1e-13
PF00010.21	meganyctiphanes_norvegica.76488	1e-16
PF00010.21	meganyctiphanes_norvegica.76489	1e-16
PF00010.21	meganyctiphanes_norvegica.8112	2.3e-13
PF00010.21	meganyctiphanes_norvegica.93274	9.4e-06
PF00010.21	meganyctiphanes_norvegica.95314	3.2e-05
PF00010.21	meganyctiphanes_norvegica.95719	1.1e-10
PF00010.21	meganyctiphanes_norvegica.95720	1.2e-10
PF00010.21	meganyctiphanes_norvegica.96732	2.2e-08
PF00010.21	meganyctiphanes_norvegica.96733	1.4e-08
PF00010.21	meganyctiphanes_norvegica.96735	1.3e-08
PF00010.21	meganyctiphanes_norvegica.96736	1.5e-08
PF00010.21	melita_plumulosa.20423	3.1e-14
PF00010.21	micruropus_glaber.10602	5.1e-06
PF00010.21	micruropus_glaber.24581	3.9e-15
PF00010.21	micruropus_glaber.26430	2.3e-12
PF00010.21	micruropus_glaber.31167	6.8e-14
PF00010.21	micruropus_glaber.32086	9.3e-17
PF00010.21	micruropus_glaber.34742	8.6e-12
PF00010.21	micruropus_glaber.42062	2.8e-15
PF00010.21	micruropus_glaber.46323	1.8e-10
PF00010.21	micruropus_glaber.46324	2.1e-10
PF00010.21	micruropus_glaber.46418	5.9e-14
PF00010.21	micruropus_glaber.4707	1.9e-12
PF00010.21	micruropus_parvulus.24338	1.2e-15
PF00010.21	micruropus_parvulus.25386	3.9e-13
PF00010.21	micruropus_parvulus.38744	2.9e-12
PF00010.21	micruropus_parvulus.38770	6.3e-15
PF00010.21	micruropus_parvulus.38771	6.3e-15
PF00010.21	micruropus_parvulus.39663	2.6e-12
PF00010.21	micruropus_parvulus.39666	2.6e-12
PF00010.21	micruropus_parvulus.40613	6.8e-12
PF00010.21	micruropus_parvulus.40758	3e-14
PF00010.21	micruropus_parvulus.42455	1.3e-11
PF00010.21	micruropus_parvulus.43259	1.4e-12
PF00010.21	micruropus_parvulus.4687	2.4e-17
PF00010.21	micruropus_parvulus.47268	1.1e-05
PF00010.21	micruropus_parvulus.53464	4e-11
PF00010.21	micruropus_parvulus.53466	4e-11
PF00010.21	micruropus_parvulus.54880	8.2e-17
PF00010.21	micruropus_parvulus.55709	5.4e-17
PF00010.21	micruropus_parvulus.9705	5.1e-13
PF00010.21	micruropus_wahlii.27362	1.9e-12
PF00010.21	micruropus_wahlii.39581	6.7e-10
PF00010.21	micruropus_wahlii.41097	3.1e-15
PF00010.21	micruropus_wahlii.41465	7e-12
PF00010.21	micruropus_wahlii.41466	4e-12
PF00010.21	micruropus_wahlii.42328	3.9e-12
PF00010.21	micruropus_wahlii.45574	1.2e-13
PF00010.21	micruropus_wahlii.51268	1.5e-05
PF00010.21	micruropus_wahlii.54221	1.2e-16
PF00010.21	micruropus_wahlii.60924	1.9e-12
PF00010.21	micruropus_wahlii.64386	3.1e-08
PF00010.21	micruropus_wahlii.66396	2.4e-15
PF00010.21	micruropus_wahlii.67928	3.9e-12
PF00010.21	micruropus_wahlii.67929	3.9e-12
PF00010.21	micruropus_wahlii.75981	1.7e-12
PF00010.21	micruropus_wahlii.84452	2e-16
PF00010.21	micruropus_wahlii.89169	5.8e-14
PF00010.21	micruropus_wahlii.89170	6.9e-14
PF00010.21	micruropus_wahlii.89171	6.9e-14
PF00010.21	micruropus_wahlii.89172	6.9e-14
PF00010.21	micruropus_wahlii.89173	6.9e-14
PF00010.21	micruropus_wahlii.95008	1.3e-17
PF00010.21	micruropus_wahlii.97868	3.3e-16
PF00010.21	neomysis_awatschensis.1012	4e-14
PF00010.21	neomysis_awatschensis.1013	3.9e-14
PF00010.21	neomysis_awatschensis.11470	1.1e-12
PF00010.21	neomysis_awatschensis.11471	1.3e-12
PF00010.21	neomysis_awatschensis.12916	7.7e-08
PF00010.21	neomysis_awatschensis.17041	1.9e-16
PF00010.21	neomysis_awatschensis.17042	2e-16
PF00010.21	neomysis_awatschensis.17592	7.1e-13
PF00010.21	neomysis_awatschensis.17593	7.8e-16
PF00010.21	neomysis_awatschensis.21819	1.1e-17
PF00010.21	neomysis_awatschensis.2609	8.9e-14
PF00010.21	neomysis_awatschensis.3036	1.7e-17
PF00010.21	neomysis_awatschensis.6035	7.6e-13
PF00010.21	odontogammarus_calcaratus.13667	2.4e-12
PF00010.21	odontogammarus_calcaratus.22154	3.9e-13
PF00010.21	odontogammarus_calcaratus.31145	1.9e-11
PF00010.21	odontogammarus_calcaratus.31146	3.4e-12
PF00010.21	odontogammarus_calcaratus.31147	1.5e-11
PF00010.21	odontogammarus_calcaratus.32554	6.8e-12
PF00010.21	odontogammarus_calcaratus.35758	2.9e-15
PF00010.21	odontogammarus_calcaratus.35759	2.9e-15
PF00010.21	odontogammarus_calcaratus.35974	9.8e-15
PF00010.21	odontogammarus_calcaratus.38484	2e-12
PF00010.21	odontogammarus_calcaratus.44627	1.5e-15
PF00010.21	odontogammarus_calcaratus.71597	1.4e-16
PF00010.21	ommatogammarus_albinus.23492	4.4e-09
PF00010.21	ommatogammarus_albinus.2531	5e-15
PF00010.21	ommatogammarus_albinus.30072	1.3e-13
PF00010.21	ommatogammarus_albinus.36444	3.5e-09
PF00010.21	ommatogammarus_albinus.37825	7.7e-07
PF00010.21	ommatogammarus_albinus.37831	5.7e-14
PF00010.21	ommatogammarus_albinus.37832	6.2e-14
PF00010.21	ommatogammarus_albinus.42753	4.2e-10
PF00010.21	ommatogammarus_albinus.42831	2.2e-10
PF00010.21	ommatogammarus_albinus.42832	2.2e-10
PF00010.21	ommatogammarus_albinus.44061	2.9e-15
PF00010.21	ommatogammarus_albinus.44809	1.5e-15
PF00010.21	ommatogammarus_albinus.47367	3.9e-15
PF00010.21	ommatogammarus_albinus.47368	3.8e-15
PF00010.21	ommatogammarus_albinus.48610	6.9e-06
PF00010.21	ommatogammarus_albinus.48645	2e-12
PF00010.21	ommatogammarus_albinus.53860	1.1e-12
PF00010.21	ommatogammarus_albinus.55114	3e-14
PF00010.21	ommatogammarus_albinus.61018	1.5e-12
PF00010.21	ommatogammarus_albinus.61237	7.9e-12
PF00010.21	ommatogammarus_albinus.80844	8.7e-12
PF00010.21	ommatogammarus_albinus.95198	1.5e-15
PF00010.21	ommatogammarus_albinus.95895	1.8e-15
PF00010.21	ommatogammarus_flavus.175	1.5e-12
PF00010.21	ommatogammarus_flavus.22090	4.3e-12
PF00010.21	ommatogammarus_flavus.26613	5e-15
PF00010.21	ommatogammarus_flavus.37342	2.2e-12
PF00010.21	ommatogammarus_flavus.40576	2.8e-17
PF00010.21	ommatogammarus_flavus.46131	7e-05
PF00010.21	ommatogammarus_flavus.63276	3.9e-15
PF00010.21	ommatogammarus_flavus.74619	1.9e-10
PF00010.21	oxyacanthus_curtus.15598	2.8e-13
PF00010.21	oxyacanthus_curtus.19833	4e-12
PF00010.21	oxyacanthus_curtus.19834	4.8e-12
PF00010.21	oxyacanthus_curtus.19853	2.9e-15
PF00010.21	oxyacanthus_curtus.22374	4e-13
PF00010.21	oxyacanthus_curtus.22783	9.8e-14
PF00010.21	oxyacanthus_curtus.26241	8.7e-12
PF00010.21	oxyacanthus_curtus.26242	8.7e-12
PF00010.21	oxyacanthus_curtus.35137	3.3e-15
PF00010.21	oxyacanthus_curtus.41387	6.9e-08
PF00010.21	oxyacanthus_curtus.47164	6.9e-15
PF00010.21	oxyacanthus_curtus.50989	1.9e-13
PF00010.21	oxyacanthus_flavus.10507	3.9e-15
PF00010.21	oxyacanthus_flavus.12291	7.2e-13
PF00010.21	oxyacanthus_flavus.14040	1.7e-12
PF00010.21	oxyacanthus_flavus.29500	6e-12
PF00010.21	oxyacanthus_flavus.33712	3.6e-17
PF00010.21	oxyacanthus_flavus.35882	1.4e-15
PF00010.21	oxyacanthus_flavus.40268	2e-12
PF00010.21	oxyacanthus_flavus.41911	4e-12
PF00010.21	oxyacanthus_flavus.41912	7.1e-12
PF00010.21	oxyacanthus_flavus.43057	9.9e-15
PF00010.21	oxyacanthus_flavus.43058	9.9e-15
PF00010.21	oxyacanthus_flavus.4371	2.5e-12
PF00010.21	oxyacanthus_flavus.44567	8.6e-17
PF00010.21	oxyacanthus_flavus.44568	2.9e-15
PF00010.21	oxyacanthus_flavus.52906	9.4e-14
PF00010.21	oxyacanthus_flavus.62228	2.6e-12
PF00010.21	oxyacanthus_flavus.62612	5.5e-15
PF00010.21	oxyacanthus_flavus.8038	4.3e-12
PF00010.21	oxyacanthus_sowinskii.10476	2.5e-14
PF00010.21	oxyacanthus_sowinskii.13620	4.4e-14
PF00010.21	oxyacanthus_sowinskii.21860	3.8e-13
PF00010.21	oxyacanthus_sowinskii.30761	1.8e-12
PF00010.21	oxyacanthus_sowinskii.36381	2.9e-15
PF00010.21	oxyacanthus_sowinskii.36382	8.6e-17
PF00010.21	oxyacanthus_sowinskii.42774	2.2e-12
PF00010.21	oxyacanthus_sowinskii.50657	7.3e-12
PF00010.21	oxyacanthus_sowinskii.54122	5.5e-13
PF00010.21	oxyacanthus_sowinskii.54320	5.2e-15
PF00010.21	oxyacanthus_sowinskii.9615	4.8e-13
PF00010.21	pachyschesis_branchialis.12280	1.2e-17
PF00010.21	pachyschesis_branchialis.12511	6e-15
PF00010.21	pachyschesis_branchialis.16591	5.5e-17
PF00010.21	pachyschesis_branchialis.16592	1.3e-16
PF00010.21	pachyschesis_branchialis.18638	2e-14
PF00010.21	pachyschesis_branchialis.2208	3.1e-09
PF00010.21	pachyschesis_branchialis.24871	2.1e-15
PF00010.21	pachyschesis_branchialis.2711	3.9e-15
PF00010.21	pachyschesis_branchialis.28356	6e-12
PF00010.21	pachyschesis_branchialis.29680	5.7e-14
PF00010.21	pachyschesis_branchialis.29681	5.5e-14
PF00010.21	pachyschesis_branchialis.29682	3.2e-13
PF00010.21	pachyschesis_branchialis.33891	8.3e-16
PF00010.21	pachyschesis_branchialis.36675	1.9e-12
PF00010.21	pachyschesis_branchialis.37159	2.9e-15
PF00010.21	pachyschesis_branchialis.37160	2.9e-15
PF00010.21	pachyschesis_branchialis.38130	5.1e-12
PF00010.21	pachyschesis_branchialis.38131	5.4e-12
PF00010.21	pachyschesis_branchialis.38132	3.4e-12
PF00010.21	pachyschesis_branchialis.61552	3.6e-14
PF00010.21	pacifastacus_leniusculus.13096	3e-12
PF00010.21	pacifastacus_leniusculus.13097	3.6e-12
PF00010.21	pacifastacus_leniusculus.14733	2.1e-15
PF00010.21	pacifastacus_leniusculus.22348	3.4e-16
PF00010.21	pacifastacus_leniusculus.7943	7.7e-12
PF00010.21	palaemon_argentinus.18910	7.3e-17
PF00010.21	palaemon_argentinus.18911	7.3e-17
PF00010.21	palicarinus_puzyllii.14743	3.8e-13
PF00010.21	palicarinus_puzyllii.19658	2.5e-15
PF00010.21	palicarinus_puzyllii.19999	7.7e-18
PF00010.21	palicarinus_puzyllii.26506	3.4e-10
PF00010.21	palicarinus_puzyllii.26507	3.4e-10
PF00010.21	palicarinus_puzyllii.27360	8.2e-12
PF00010.21	palicarinus_puzyllii.29546	2.3e-12
PF00010.21	palicarinus_puzyllii.29966	2e-12
PF00010.21	palicarinus_puzyllii.30503	3.2e-16
PF00010.21	palicarinus_puzyllii.3376	1e-14
PF00010.21	palicarinus_puzyllii.39493	9.8e-15
PF00010.21	palicarinus_puzyllii.40773	4.7e-12
PF00010.21	palicarinus_puzyllii.40774	3.9e-12
PF00010.21	palicarinus_puzyllii.40775	2.6e-12
PF00010.21	palicarinus_puzyllii.45781	2.9e-15
PF00010.21	palicarinus_puzyllii.45782	2.9e-15
PF00010.21	palicarinus_puzyllii.66961	1.8e-15
PF00010.21	palicarinus_puzyllii.72934	1.3e-06
PF00010.21	palicarinus_puzyllii.9509	9.1e-14
PF00010.21	pallasea_cancelloides_1.15895	5.4e-09
PF00010.21	pallasea_cancelloides_1.19841	1.8e-12
PF00010.21	pallasea_cancelloides_1.21436	5.7e-15
PF00010.21	pallasea_cancelloides_1.22908	2.9e-15
PF00010.21	pallasea_cancelloides_1.27901	1e-12
PF00010.21	pallasea_cancelloides_1.29642	1.3e-13
PF00010.21	pallasea_cancelloides_1.50290	1.8e-08
PF00010.21	pallasea_cancelloides_1.5412	1.3e-13
PF00010.21	pallasea_cancellus.17026	1.5e-15
PF00010.21	pallasea_cancellus.20091	5.2e-13
PF00010.21	pallasea_cancellus.24547	8.3e-12
PF00010.21	pallasea_cancellus.24548	1.2e-11
PF00010.21	pallasea_cancellus.33399	1.3e-12
PF00010.21	pallasea_cancellus.34541	9.9e-15
PF00010.21	pallasea_cancellus.37535	3.2e-13
PF00010.21	pallasea_cancellus.39018	1.1e-09
PF00010.21	pallasea_cancellus.39020	1e-09
PF00010.21	pallasea_cancellus.39573	1.8e-05
PF00010.21	pallasea_cancellus.43558	2.9e-15
PF00010.21	pallasea_cancellus.4861	1.8e-15
PF00010.21	pallasea_cancellus.50058	1.3e-13
PF00010.21	pallasea_cancellus.52310	1.2e-11
PF00010.21	pallasea_cancellus.52426	3e-16
PF00010.21	pallasea_cancellus.6444	9.7e-08
PF00010.21	pallasea_cancellus.68543	4e-13
PF00010.21	pallasea_grubei.16852	7.8e-18
PF00010.21	pallasea_grubei.2636	9.1e-13
PF00010.21	pallasea_grubei.30729	5.5e-15
PF00010.21	pallasea_grubei.30730	2.3e-15
PF00010.21	pallasea_grubei.31660	7.6e-12
PF00010.21	pallasea_grubei.31661	4e-12
PF00010.21	pallasea_grubei.33302	1.5e-12
PF00010.21	pallasea_grubei.39496	2.9e-15
PF00010.21	pallasea_grubei.39497	2.9e-15
PF00010.21	pallasea_grubei.45579	1.4e-13
PF00010.21	pallasea_grubei.45580	4e-14
PF00010.21	pallasea_grubei.53652	2.7e-13
PF00010.21	pallasea_grubei.6649	1.5e-15
PF00010.21	pallaseopsis_kessleri.13106	8.7e-17
PF00010.21	pallaseopsis_kessleri.31092	4e-12
PF00010.21	pallaseopsis_kessleri.56	2e-12
PF00010.21	pandorites_podoceroides.19763	6.8e-11
PF00010.21	paracyclopina_nana.19091	2.5e-10
PF00010.21	paracyclopina_nana.19092	2.5e-10
PF00010.21	paracyclopina_nana.19093	2.5e-10
PF00010.21	paracyclopina_nana.23061	9.8e-16
PF00010.21	paracyclopina_nana.24776	1.7e-14
PF00010.21	paracyclopina_nana.24777	1.4e-14
PF00010.21	paracyclopina_nana.249	4.2e-12
PF00010.21	paracyclopina_nana.250	4.5e-12
PF00010.21	paracyclopina_nana.2663	3e-10
PF00010.21	paracyclopina_nana.27061	8.1e-11
PF00010.21	paracyclopina_nana.3145	6.1e-17
PF00010.21	paracyclopina_nana.3146	7.6e-17
PF00010.21	paracyclopina_nana.3147	6.3e-17
PF00010.21	paracyclopina_nana.3148	7.9e-17
PF00010.21	paracyclopina_nana.330	1.4e-15
PF00010.21	paracyclopina_nana.33291	1.2e-14
PF00010.21	paracyclopina_nana.33294	7.9e-15
PF00010.21	paracyclopina_nana.35516	5.5e-14
PF00010.21	paracyclopina_nana.35521	5.5e-14
PF00010.21	paracyclopina_nana.35522	5.5e-14
PF00010.21	paracyclopina_nana.35528	5.5e-14
PF00010.21	paracyclopina_nana.35529	5.6e-14
PF00010.21	paracyclopina_nana.35531	5.5e-14
PF00010.21	paracyclopina_nana.35535	5.5e-14
PF00010.21	paracyclopina_nana.35537	5.5e-14
PF00010.21	paracyclopina_nana.35542	5.5e-14
PF00010.21	paracyclopina_nana.35546	5.5e-14
PF00010.21	paracyclopina_nana.35548	5.5e-14
PF00010.21	paracyclopina_nana.35552	5.5e-14
PF00010.21	paracyclopina_nana.35556	5.5e-14
PF00010.21	paracyclopina_nana.35559	5.5e-14
PF00010.21	paracyclopina_nana.35560	5.5e-14
PF00010.21	paracyclopina_nana.35563	5.6e-14
PF00010.21	paracyclopina_nana.35565	5.5e-14
PF00010.21	paracyclopina_nana.35567	5.5e-14
PF00010.21	paracyclopina_nana.35572	5.5e-14
PF00010.21	paracyclopina_nana.35577	5.5e-14
PF00010.21	paracyclopina_nana.35578	5.5e-14
PF00010.21	paracyclopina_nana.35582	5.5e-14
PF00010.21	paracyclopina_nana.35584	5.5e-14
PF00010.21	paracyclopina_nana.35586	5.6e-14
PF00010.21	paracyclopina_nana.35588	5.5e-14
PF00010.21	paracyclopina_nana.35591	5.5e-14
PF00010.21	paracyclopina_nana.35595	5.5e-14
PF00010.21	paracyclopina_nana.35598	5.5e-14
PF00010.21	paracyclopina_nana.35603	5.5e-14
PF00010.21	paracyclopina_nana.35606	5.5e-14
PF00010.21	paracyclopina_nana.35611	5.5e-14
PF00010.21	paracyclopina_nana.35616	5.5e-14
PF00010.21	paracyclopina_nana.35618	5.5e-14
PF00010.21	paracyclopina_nana.35621	5.5e-14
PF00010.21	paracyclopina_nana.35627	5.5e-14
PF00010.21	paracyclopina_nana.35629	5.5e-14
PF00010.21	paracyclopina_nana.35632	5.5e-14
PF00010.21	paracyclopina_nana.35637	5.5e-14
PF00010.21	paracyclopina_nana.35639	5.5e-14
PF00010.21	paracyclopina_nana.35642	5.5e-14
PF00010.21	paracyclopina_nana.35652	5.5e-14
PF00010.21	paracyclopina_nana.35657	5.5e-14
PF00010.21	paracyclopina_nana.35659	5.5e-14
PF00010.21	paracyclopina_nana.35663	5.5e-14
PF00010.21	paracyclopina_nana.35664	5.5e-14
PF00010.21	paracyclopina_nana.35669	5.5e-14
PF00010.21	paracyclopina_nana.35671	5.5e-14
PF00010.21	paracyclopina_nana.35677	5.5e-14
PF00010.21	paracyclopina_nana.35682	5.5e-14
PF00010.21	paracyclopina_nana.35684	5.5e-14
PF00010.21	paracyclopina_nana.35688	5.5e-14
PF00010.21	paracyclopina_nana.35689	5.5e-14
PF00010.21	paracyclopina_nana.35694	5.5e-14
PF00010.21	paracyclopina_nana.35698	5.5e-14
PF00010.21	paracyclopina_nana.35704	5.5e-14
PF00010.21	paracyclopina_nana.35707	5.5e-14
PF00010.21	paracyclopina_nana.35714	5.5e-14
PF00010.21	paracyclopina_nana.35716	5.5e-14
PF00010.21	paracyclopina_nana.35719	5.5e-14
PF00010.21	paracyclopina_nana.35725	5.5e-14
PF00010.21	paracyclopina_nana.35730	5.5e-14
PF00010.21	paracyclopina_nana.35731	5.5e-14
PF00010.21	paracyclopina_nana.35736	5.5e-14
PF00010.21	paracyclopina_nana.35740	5.5e-14
PF00010.21	paracyclopina_nana.35744	5.5e-14
PF00010.21	paracyclopina_nana.35747	5.5e-14
PF00010.21	paracyclopina_nana.35752	5.5e-14
PF00010.21	paracyclopina_nana.35754	5.5e-14
PF00010.21	paracyclopina_nana.35757	5.5e-14
PF00010.21	paracyclopina_nana.35761	5.5e-14
PF00010.21	paracyclopina_nana.35764	5.5e-14
PF00010.21	paracyclopina_nana.35769	5.5e-14
PF00010.21	paracyclopina_nana.35772	5.5e-14
PF00010.21	paracyclopina_nana.35775	5.5e-14
PF00010.21	paracyclopina_nana.35778	5.5e-14
PF00010.21	paracyclopina_nana.35783	5.5e-14
PF00010.21	paracyclopina_nana.35788	5.5e-14
PF00010.21	paracyclopina_nana.35790	5.5e-14
PF00010.21	paracyclopina_nana.35792	5.5e-14
PF00010.21	paracyclopina_nana.35799	5.5e-14
[truncated: 2,114 more rows]
