# Supplementary material for: Genome-wide analyses of the bHLH superfamily in crustaceans: reappraisal of higher-order groupings and evidence for lineage-specific duplications
Source: R Soc Open Sci. 2018 Mar 14;5(3):172433. doi: 10.1098/rsos.172433 (PMC5882748; doi:10.1098/rsos.172433)
Supplement: Supplementary file 1 [file rsos172433supp3.txt]

>odontogammarus_calcaratus.13667
TATTCTGCTGATCACTTTTGTTCATGGCGATGTTCTGAGAACTGCTTGGGGTTTGATATGTTATGGAAGAAGTGCATAAAGTTTGCTTGATGGAGGAAACTAAATTGTTTTCATCTGGTAAATCTTGAAAGAGTTGTAATGCCAAATTTTTCGATTCTTCTGACGGAGAGTCGCTCAAGAGATCACTCAAAGCGCGAATGTACGATGCGGCTAGCTTTAAAGTTTTTATTTTTGTCATGGACGTGATTCGCCTACACGTGAAAGATGGCAGCGCACCCCGTAGATTAGCAAATGCGACGTTGATCTCCTTCATGCGGTCTCTTTCCCTGGCGTTCGCTGTGTTGCGTCGGTACTTGGACTTCGGCGCTCCCCGTCCACGTCCCCTTCG
>odontogammarus_calcaratus.22154
GCAGAGGCAAGCAGTGTGCCTCGCACGCCCTCCCGACACACACGCGACCCGCTCTCTCGCTCTGCCCGACCAGACGGTGCCACCTCCCCGACCTGTCTACACTGAGTCCTGGCGCGCCATCTGGACGACCCGCAAAAACACCTGGACGCTTTACAGATGTCAGTGCGGTGCGACGGAGGAGTTGCGGGTCTAATAGGACTGTGATTTAATGTGCAGCATAGATAAAATGCAACTGCTAGTGAATACAGGCCAGCAATCTTTTTTATCGGGTCATAATTTCGAAATAACGAGGACTCTCTGAGTTATGTGGTGTTGAACGATTACTCATTGAACTAACTTTTAGTTGGAACCGTTTTGTTGAGTTGAAAAATGGAATCTTGTAAAGCAGTCATGACGAACGGAACGAATCTTCACGACGATGAGTCAGATGATTATCCAAAACAACTCTATAAATCAACCAGCTGCTTAGTGTTGACGAATGTTAACAATGATTTTTCGAAAAAAGTGTTTCGAAGAAGAAAAAGAAGCATTGTAGACTGTGAAAGTGGGTCCGATGAGAGTGTGGAAAAATGGGCGAAAATGGACTACGATTCGGAATCTTGTTCTGATGATGTCGGATATCATAACGATTTCCAAAACTTTTCTGAAGGACAAAGCCCAGGGTGCAGGTGGAGAAACAAAGGGCGGGTGGGAATGTCTTACAGTTTAAGGCCACGAACAGGACTTCGTAAGTGCTGGAGTGAGGGAGACGTTGACTCTTCAAGAAGAGGGACAAAGAAGACTAATCGGTGCCGGGCAGCAACCCGGGTTACTTTATCAAAGTATCGTAGGAACACAGCCAATGCTCGTGAGAGAGACCGCATGAAGGAAATCAATACAGCTTTCTCCGCACTGCGCGGAGTGCTGCCTGCCTTCGCCACATCGCAGATGCCATCAATGACCAAGATCACAACTCTACAGTTGGCGTCCTCCTACATCAGGGCGCTCTCAGACATGCTCAACGAGCCCGTCAACCACAACGAACATGAAGATGAGTCAACGGATGATGAAGATTTCTGCAGCAGAAGACCAGGTGTGCAGGGCAGGGGCATCATGGACGACCGATTTAACAACAACACAAGTCTGCCAAACAGGAATCTTCAGCCAGATGGACCTTATCGATTGCAGCAGGTAAACTTGGCGCACAACTTAGGAGCAGGGACCACAGTACGGCAGCCTTCAGCACCCATGCTGTTCCCAGAGCCCCCTGTCGGGGATGCTTGGGTGAGGAACAGTGGCGAGAGAAGTGGTGGGGGATGTGATGACACCGTCCAGGATGATTACCTACTCGCTTGGGGCGACTTGGCTCCGCTGCAAAACTTTCACTGGGATTCAAATTGAGAAGGAATCCACGCAGACCGAAACGAAACCGCTCAAGAGTCGCCGAGGAGCGGCCGTCACCCACGGATGACTGCTGACCTCAGCACGACGACGGGTGGCAGCCAATGATCTCTGGGGATGATTACAACAGGCGATATATTCTCAGCTATTTCCAATTAACTGCGCTGTCAATGCTCCAGTAAAAAACAGTGACCGGTGTAGAAACAATTACTGTAGAATAAGGTAAATTATTTTACGGTTACTTGGTATTTGTTCATTGTAAGTATTTATGGCTATTTATTTTCGAATATGAACCTTGTCACAATTTCATATATCCAGGACAAGATTTTATCATTGTAATAATTTTGGTATCGCACAGGTTAAATCGAGTTTCTTACTGTAAATGTCATATTTATTCAACATTGCTCATTCTTTTTCGATTCGAAACATCACGGAATTTAAAATTAAGCATTGCTAATATGTTATTCTACCAATGTTTATATACAGAGATATTAATTGTTGAGGATGGGTGGGTACTATTTGACGGAGCTTTTTATTGAATTTATAGCTGTGGTAATTGCCGATACCAAGGTGACATTATAACATGACAAAAGTGTCGTCTGATGCTTCGAAAATATTTAATTGTTGTAAAACTATGTCATTATTTTTTAGTAATATGATTGAATCAATATTATATAACTTTGTTCATGGTGCATCATTACGGTAATGTTACTGTAGCTAGATGAGCATCAAAAACATAACTTCAAGGTTGTCAGCTGTTTCCATATCATTAGCTTGTTCTCGTTACCTATGATATAAAAGTCTTATGTTCTCATTATTCTATAGTGTTAATTGATTACGAATCATTGGCGACAATTTTTCTTGTCGACTGGACATTAACGACAGTTAGAAATATCAGCAGGGCGAACAATCGCATCTGGACTGTTAACTAGGTAAATATCGTTGGATTGGACATCAACGACAGTTAGATATATCAGCAGGGCGAACAATCGCATCTGGACTGTTAACTAGGTAAATATCGTTGGATTGGACATCAACGACAGTTAGATATATCAGCAGGGCGAACAATCGCATCTGGACTGTTAACTAGGTAAATATCGTTGGATTGGACATCAACGACAGTTAGAT
>odontogammarus_calcaratus.31145
CCAGCATGATGGCTGCCCCCCACCAATACAACCTATCACACATACCGGACGCTATGGGCTACGACCACCTCTCCGGGGCCCCCTCCGGCCTACCCCCCATCTCCTCCTTCCGGGGTGGGGTTGTGAGCAGCAACAGCACCTCTGCGGGAGGGGGCATCGCCCCCGCCTCTTCTCCCCTCTACACACACAGCCCCCTCCCGCACACGCACCCGCCCCCCACCAGCACCCCCCACACGGGGGGTGACTCCCTCGGAAAAACTTTATCCTCGATTTATCCCAACTCCGTGGAGGGCCAACAGGCGTCCGCCCCCGGGTACAGCAGTAACCCCGGCACTCCTGTGTCCGCCACCTCCCCGCCCCCTCTTAGTGCAGCCAGCAGCACCGCCCCCTCCGCCCCCTGGCAGCAGTTAGCTCACACGCCCACCTCTCCACCCGTCTACGACAGAAATCACCTAACACATGGCGGCGGTAGCACCGCTCACCTCAACGAGCGGTTGGAGGACGCCGTTAACGTCCTGCAGCGCCACGCCGAAACCTCAGGCTCCAGCAACTCCTCTCACCTCCCCCCCGGCCACCCTGGCCTGGGACCTCCTTACTCCAGCGGTCTGGACGGCCCCCACCCCTCCGCACACATTCCCGGCCACCACAGCAACGCTTTCTCTCTCACACAGACCTTACCCACACCGGACCTACGCTCGTCGTTATCGCAGCAAGGATTAGACGCCATCAAGGATAAGTTAGATTTAAAGGCGGAGGACCAGCTTGTTGGGGCTGGTGGCCTGCTAGGGGCGACGGGCACCTCGACAGCAGCGGCCTCTGGGGGCGCCAAGGGGGGCAAGCGGGCAAGACGGTACGAGGGGCTGGGGGAGAACTGCAGCGCCGAGGGCCTGAAGACTGTGGGGCAGGAGCGAGGGGGCAACTTGGCGGCGTCTGCTGCTTCCGCCGCTGCGGGACCTGCCATGCCCGGCCTGCACCTCACAAGGTACCCTGCGTTCAGCTCGCAAGGATTTGACCTGACGGATGGCAGTGGCACCGCTAATGAAGAAGAGGATGATGAGTCCTTGGACCCCGAGACAAAGGCGGTGCGGGAGAAGGAGCGGCGGCACGCCAACAACGCCAGGGAGCGGATTCGTATTCGTGACATAAACGACGCTCTAAAGGAGCTCGGCCGGATGTGCATGACGCACCTTAAATCTGACAAACCGCAAACCAAGCTAGGAATTTTGAATATGGCCGTTGACGTGATCATGTCATTGGAACAGCAAGTCCGAGAACGTAACCTGAACCCCAAGGCTGCTTGTCTCAAGCGACGCGAGGAAGAAAAGTCTGACGGTTCCAAGTTGACGCCTCCCCACCTGGCCCACCCCTCCACTCTCCAGCAGCAGCAACAGACCTACCCCCCTCTCACGAACGAAACTCCCCACATGAGCCACAGTAACAACGGTGGCCACTAAGAAGAACGAGTTTGGGGACCTTGCGCCCCTCCTCCCCCCCCTCTTCAGCGCTCGAACACCAGCAATACCCGTAACACTGCTCTCTCTGGAGAGGAATTCGAATCACACCCAGCTGGTCTCCAAAAATCATTGCTGCGTCTGAAGGCAGTCCCAATAATTAGGTCTCCTGCGTGAAGAGATGACCTGCGTCAGTCTCATGTGTTGCCCCAAGTGCCAGCTGGCGTGTTTGTTATATCCCAAGTGCCAGTTGGTGTGTTCGTTCAGGGACGTCTAGCAGTGTTAACTTGTTCCGGCTGTAGGAGTGGTATCTCTCTCTCTGCGACCAATGGAACGCTTATCTAAATGCAACAGAAACATTTCTTCCTTACAATGGAGAGTTTTGAAATGGCCAACTTTTCAGCGGGACAATAAACATGATGTTGAAAGTTCCTTAATGAAAGTGAGTGTTTTAGCCTGGGCAATTATTTAAAACCGATTGTGACGGCATGGTGTTGGTTATGAAATTAGCTCCTATCACAACACATGTATATACAAAGTGAAAAACAGTGCGATAATGGTGAGATAAACCATGATGGGACGATTTGACACGCCTGGTATGGGTCGACATGTACGTAGCACCAACCGATCCCGAATGCTGAGTTGACGTGTGCAAGTTGCTCCAACCTAGCTACATGCAAACAAGATGACAAGTAACTTAACCGACTGATGTGCAGCTACAGGTAGCATTAGGTCCCGTGTATATTTATTGGGCGGCAGAATCTGGAGCAACTATGAGATTAAAGAGATTATTACTAACGTTAGCCGGTGGAGATGATGAACTGCCCGCCCGCCTCTCGTACGCATGGAAGGCCAAACAGTTTTATTTTTTTGTATAAAGCCTCATTCATAATATTTTGCTGTGATTTACGAGCATCATAGAAGAAATGGCTAGTGTTGCTATTACTACTAACTACAGTAAGTCTTGCCTTGTGAATGAAACTATAGACTCTGTATAGTGGTTGCTGCAGCTGCCAAGCATAGGCTGGACACTATTTTCAGTGATAATAATGTATAATACATGCTAGCTCTTACGTCAGTTTTCGCTTAAGTTGCTAAGGACTCTCGACAAAGTAGTGTTTAAGGCACGTGTAGAGTTGCGCTCTGCATCATTACGAGGTTGATGCCGATACGGCAACTTCGGCATCCTATTGTCAGCAAACATATAGCGTCCAAAATGGCAACTTTGGTATCCTATTGTTAGCAAACTCGAAGCATCTAAGATAGAAACTTCAGCATGCTGTTGATAGTAAACACGGTTGGTCTAAAATGTACACTTCAACACTCTTGTTAGCAAACACTGAGCGTCTCCGGAAACTTTGACAGCCTGTTGTTAACAAAGAAAGGGCATCCAGGTTGACCACTGGCACCCTGTTGCTAGTTGAAAACTTTATCACTCTGTTGGTAATGAAGGAGCGTCTAAGTTGACAACTTGTTGGCTAGGAGGTGGCGTCTGAGACCAAGATTTTGCACCCTGTTGTTGGCATACAAAAGACGTCATTACTGCAAGTTTGGCACCCTGATGTTAAAAAGGAACGGGGAGGTCGAAATCGACAACTTTGACATCCTATTGTTAGTCTCAACGAGCGTCTAAAAAGTCAACTTGGGCATCCTGCTGTTAGCATTAGCAAACACGGGGCGTCTAAACGGGCAACTTTGGCCTGTTTTTAAAAACTCTAAAACGGCAGTTTCGACATTTTGTTGCTAGCAAACAAGGGGTGTATTAAAGTCCAACTTTGACATCATGATGTCAAAGACCATAAACTACAACAAAGGGGGTTTGTATTCATCCTCGGAGAGATGGACCTAGGCTTGGTAACCAATTGATTTATCTCGATTGGGACTGGTTACCGTTTCATATTTAACAATAGCTGCCAGATAAAGGAAAACTATATATCTTCGATAGGAATATGTGCTGGGTAAGATGGCTTCAACTTAATTGAGTAGCGGTGTTGTCACATGGCGAACCGACCAAAATTGACGGGCCAAACTCAAATTAAACTATTTAGCAAGAGCCTGCGCATCTTTGTATAGTTTATTGTCTTTGCTTTTGTTAGCAACCGTCAGGTCCTATAAAGACTTGCTCTTGCCAAAAATAATGAAGGCAATCGATGCTCAGTCCTTGGGTATTAAGAACTTCACTCGAATCTTATCCAAGTTACTGTAACAAATACTAATTAATTATCGACCAGTACCGTGTTGCGGTCGACGTGACAATTTCTGCCAATTGGTCCTGCAGATGTAATTATCGGGGTGTCTACGCCATCTTGATTTAATTTATGTTGCTACTCACACAAATGGGAAACATTAACCCTTTATGAACGGTTGCGGTTATGTGATACATTGTGTCACCACTTGATCGTGTTGATCAGCTTCTATTAAAGAACGATTTTTTTGTAAATTAAGATAGGAGTAACGTTTTTCATTCTCACTGATCAGTATCAGTATACATTCTTTTGTTGTATCAGTTGTATACTCATATAAATTTGAAATTTTCTCAGGATCTTAATTTAATTTGCCAAATCATTTTTTCTCTAGCTATTTATATTTTTGTTGAATTAAGTAAATTCAGTTTGCGTTGAAAGACCCTAGCATGGTGCACTCTCCACACATTTAATCAAGTACACTAACATGCTCTCATTCGATGTCACCTCAAATATTTGCTTCTAAATTATTCGAAACCCATCGTTGATCTTCCCTATCATGTCCTCGGCAGCGTTTCAGTAGTTATAGTCTTCAGCTGCTTCAGAACGTAAAGTGTGGTGTAACAGTACACCATTATTATGTGTCAACCCTTTGTTTCTGCATTGAACTTTTAAGTATGAGATTGCTTTGGTCACCGGGATTTCCGATGAGAATTCGGTACCCATTATTAACAAACTTTGAATATTGCTTGATAGATGAGTATCTTGACGTTTTTTCAAATTTCTATTGGAAAGTAATTTCGACTAAATGTCAAGAAGCAAGAAGATCGTGCACATATTAGTGGCGCATTGAATACCTCGTTTAGCGAATAGAAGGCGTTATCATCACATGGGGTCTTCAAGAAGGCGTTAGCATCACATG
>odontogammarus_calcaratus.31146
CCAGCATGATGGCTGCCCCCCACCAATACAACCTATCACACATACCGGACGCTATGGGCTACGACCACCTCTCCGGGGCCCCCTCCGGCCTACCCCCCATCTCCTCCTTCCGGGGTGGGGTTGTGAGCAGCAACAGCACCTCTGCGGGAGGGGGCATCGCCCCCGCCTCTTCTCCCCTCTACACACACAGCCCCCTCCCGCACACGCACCCGCCCCCCACCAGCACCCCCCACACGGGGGGTGACTCCCTCGGAAAAACTTTATCCTCGATTTATCCCAACTCCGTGGAGGGCCAACAGGCGTCCGCCCCCGGGTACAGCAGTAACCCCGGCACTCCTGTGTCCGCCACCTCCCCGCCCCCTCTTAGTGCAGCCAGCAGCACCGCCCCCTCCGCCCCCTGGCAGCAGTTAGCTCACACGCCCACCTCTCCACCCGTCTACGACAGAAATCACCTAACACATCAACGAATGCCCGAGGAGAAGCTTGAGTCCGCCATCGACTATCTTCGGGACCATATCATGGAGGGCGGCGGTAGCACCGCTCACCTCAACGAGCGGTTGGAGGACGCCGTTAACGTCCTGCAGCGCCACGCCGAAACCTCAGGCTCCAGCAACTCCTCTCACCTCCCCCCCGGCCACCCTGGCCTGGGACCTCCTTACTCCAGCGGTCTGGACGGCCCCCACCCCTCCGCACACATTCCCGGCCACCACAGCAACGCTTTCTCTCTCACACAGACCTTACCCACACCGGACCTACGCTCGTCGTTATCGCAGCAAGGATTAGACGCCATCAAGGATAAGTTAGATTTAAAGGCGGAGGACCAGCTTGTTGGGGCTGGTGGCCTGCTAGGGGCGACGGGCACCTCGACAGCAGCGGCCTCTGGGGGCGCCAAGGGGGGCAAGCGGGCAAGACGGTACGAGGGGCTGGGGGAGAACTGCAGCGCCGAGGGCCTGAAGACTGTGGGGCAGGAGCGAGGGGGCAACTTGGCGGCGTCTGCTGCTTCCGCCGCTGCGGGACCTGCCATGCCCGGCCTGCACCTCACAAGGTACCCTGCGTTCAGCTCGCAAGGATTTGACCTGACGGATGGCAGTGGCACCGCTAATGAAGAAGAGGATGATGAGTCCTTGGACCCCGAGACAAAGGCGGTGCGGGAGAAGGAGCGGCGGCACGCCAACAACGCCAGGGAGCGGATTCGTATTCGTGACATAAACGACGCTCTAAAGGAGCTCGGCCGGATGTGCATGACGCACCTTAAATCTGACAAACCGCAAACCAAGCTAGGAATTTTGAATATGGCCGTTGACGTGATCATGTCATTGGAACAGCAAGTCCGAGAACGTAACCTGAACCCCAAGGCTGCTTGTCTCAAGCGACGCGAGGAAGAAAAGTCTGACGGTTCCAAGTTGACGCCTCCCCACCTGGCCCACCCCTCCACTCTCCAGCAGCAGCAACAGACCTACCCCCCTCTCACGAACGAAACTCCCCACATGAGCCACAGTAACAACGGTGGCCACTAAGAAGAACGAGTTTGGGGACCTTGCGCCCCTCCTCCCCCCCCTCTTCAGCGCTCGAACACCAGCAATACCCGTAACACTGCTCTCTCTGGAGAGGAATTCGAATCACACCCAGCTGGTCTCCAAAAATCATTGCTGCGTCTGAAGGCAGTCCCAATAATTAGGTCTCCTGCGTGAAGAGATGACCTGCGTCAGTCTCATGTGTTGCCCCAAGTGCCAGCTGGCGTGTTTGTTATATCCCAAGTGCCAGTTGGTGTGTTCGTTCAGGGACGTCTAGCAGTGTTAACTTGTTCCGGCTGTAGGAGTGGTATCTCTCTCTCTGCGACCAATGGAACGCTTATCTAAATGCAACAGAAACATTTCTTCCTTACAATGGAGAGTTTTGAAATGGCCAACTTTTCAGCGGGACAATAAACATGATGTTGAAAGTTCCTTAATGAAAGTGAGTGTTTTAGCCTGGGCAATTATTTAAAACCGATTGTGACGGCATGGTGTTGGTTATGAAATTAGCTCCTATCACAACACATGTATATACAAAGTGAAAAACAGTGCGATAATGGTGAGATAAACCATGATGGGACGATTTGACACGCCTGGTATGGGTCGACATGTACGTAGCACCAACCGATCCCGAATGCTGAGTTGACGTGTGCAAGTTGCTCCAACCTAGCTACATGCAAACAAGATGACAAGTAACTTAACCGACTGATGTGCAGCTACAGGTAGCATTAGGTCCCGTGTATATTTATTGGGCGGCAGAATCTGGAGCAACTATGAGATTAAAGAGATTATTACTAACGTTAGCCGGTGGAGATGATGAACTGCCCGCCCGCCTCTCGTACGCATGGAAGGCCAAACAGTTTTATTTTTTTGTATAAAGCCTCATTCATAATATTTTGCTGTGATTTACGAGCATCATAGAAGAAATGGCTAGTGTTGCTATTACTACTAACTACAGTAAGTCTTGCCTTGTGAATGAAACTATAGACTCTGTATAGTGGTTGCTGCAGCTGCCAAGCATAGGCTGGACACTATTTTCAGTGATAATAATGTATAATACATGCTAGCTCTTACGTCAGTTTTCGCTTAAGTTGCTAAGGACTCTCGACAAAGTAGTGTTTAAGGCACGTGTAGAGTTGCGCTCTGCATCATTACGAGGTTGATGCCGATACGGCAACTTCGGCATCCTATTGTCAGCAAACATATAGCGTCCAAAATGGCAACTTTGGTATCCTATTGTTAGCAAACTCGAAGCATCTAAGATAGAAACTTCAGCATGCTGTTGATAGTAAACACGGTTGGTCTAAAATGTACACTTCAACACTCTTGTTAGCAAACACTGAGCGTCTCCGGAAACTTTGACAGCCTGTTGTTAACAAAGAAAGGGCATCCAGGTTGACCACTGGCACCCTGTTGCTAGTTGAAAACTTTATCACTCTGTTGGTAATGAAGGAGCGTCTAAGTTGACAACTTGTTGGCTAGGAGGTGGCGTCTGAGACCAAGATTTTGCACCCTGTTGTTGGCATACAAAAGACGTCATTACTGCAAGTTTGGCACCCTGATGTTAAAAAGGAACGGGGAGGTCGAAATCGACAACTTTGACATCCTATTGTTAGTCTCAACGAGCGTCTAAAAAGTCAACTTGGGCATCCTGCTGTTAGCATTAGCAAACACGGGGCGTCTAAACGGGCAACTTTGGCCTGTTTTTAAAAACTCTAAAACGGCAGTTTCGACATTTTGTTGCTAGCAAACAAGGGGTGTATTAAAGTCCAACTTTGACATCATGATGTCAAAGACCATAAACTACAACAAAGGGGGTTTGTATTCATCCTCGGAGAGATGGACCTAGGCTTGGTAACCAATTGATTTATCTCGATTGGGACTGGTTACCGTTTCATATTTAACAATAGCTGCCAGATAAAGGAAAACTATATATCTTCGATAGGAATATGTGCTGGGTAAGATGGCTTCAACTTAATTGAGTAGCGGTGTTGTCACATGGCGAACCGACCAAAATTGACGGGCCAAACTCAAATTAAACTATTTAGCAAGAGCCTGCGCATCTTTGTATAGTTTATTGTCTTTGCTTTTGTTAGCAACCGTCAGGTCCTATAAAGACTTGCTCTTGCCAAAAATAATGAAGGCAATCGATGCTCAGTCCTTGGGTATTAAGAACTTCACTCGAATCTTATCCAAGTTACTGTAACAAATACTAATTAATTATCGACCAGTACCGTGTTGCGGTCGACGTGACAATTTCTGCCAATTGGTCCTGCAGATGTAATTATCGGGGTGTCTACGCCATCTTGATTTAATTTATGTTGCTACTCACACAAATGGGAAACATTAACCCTTTATGAACGGTTGCGGTTATGTGATACATTGTGTCACCACTTGATCGTGTTGATCAGCTTCTATTAAAGAACGATTTTTTTGTAAATTAAGATAGGAGTAACGTTTTTCATTCTCACTGATCAGTATCAGTATACATTCTTTTGTTGTATCAGTTGTATACTCATATAAATTTGAAATTTTCTCAGGATCTTAATTTAATTTGCCAAATCATTTTTTCTCTAGCTATTTATATTTTTGTTGAATTAAGTAAATTCAGTTTGCGTTGAAAGACCCTAGCATGGTGCACTCTCCACACATTTAATCAAGTACACTAACATGCTCTCATTCGATGTCACCTCAAATATTTGCTTCTAAATTATTCGAAACCCATCGTTGATCTTCCCTATCATGTCCTCGGCAGCGTTTCAGTAGTTATAGTCTTCAGCTGCTTCAGAACGTAAAGTGTGGTGTAACAGTACACCATTATTATGTGTCAACCCTTTGTTTCTGCATTGAACTTTTAAGTATGAGATTGCTTTGGTCACCGGGATTTCCGATGAGAATTCGGTACCCATTATTAACAAACTTTGAATATTGCTTGATAGATGAGTATCTTGACGTTTTTTCAAATTTCTATTGGAAAGTAATTTCGACTAAATGTCAAGAAGCAAGAAGATCGTGCACATATTAGTGGCGCATTGAATACCTCGTTTAGCGAATAGAAGGCGTTATCATCACATGGGGTCTTCAAGAAGGCGTTAGCATCACATG
>odontogammarus_calcaratus.31147
CCAGCATGATGGCTGCCCCCCACCAATACAACCTATCACACATACCGGACGCTATGGGCGGCGGTAGCACCGCTCACCTCAACGAGCGGTTGGAGGACGCCGTTAACGTCCTGCAGCGCCACGCCGAAACCTCAGGCTCCAGCAACTCCTCTCACCTCCCCCCCGGCCACCCTGGCCTGGGACCTCCTTACTCCAGCGGTCTGGACGGCCCCCACCCCTCCGCACACATTCCCGGCCACCACAGCAACGCTTTCTCTCTCACACAGACCTTACCCACACCGGACCTACGCTCGTCGTTATCGCAGCAAGGATTAGACGCCATCAAGGATAAGTTAGATTTAAAGGCGGAGGACCAGCTTGTTGGGGCTGGTGGCCTGCTAGGGGCGACGGGCACCTCGACAGCAGCGGCCTCTGGGGGCGCCAAGGGGGGCAAGCGGGCAAGACGGTACGAGGGGCTGGGGGAGAACTGCAGCGCCGAGGGCCTGAAGACTGTGGGGCAGGAGCGAGGGGGCAACTTGGCGGCGTCTGCTGCTTCCGCCGCTGCGGGACCTGCCATGCCCGGCCTGCACCTCACAAGGTACCCTGCGTTCAGCTCGCAAGGATTTGACCTGACGGATGGCAGTGGCACCGCTAATGAAGAAGAGGATGATGAGTCCTTGGACCCCGAGACAAAGGCGGTGCGGGAGAAGGAGCGGCGGCACGCCAACAACGCCAGGGAGCGGATTCGTATTCGTGACATAAACGACGCTCTAAAGGAGCTCGGCCGGATGTGCATGACGCACCTTAAATCTGACAAACCGCAAACCAAGCTAGGAATTTTGAATATGGCCGTTGACGTGATCATGTCATTGGAACAGCAAGTCCGAGAACGTAACCTGAACCCCAAGGCTGCTTGTCTCAAGCGACGCGAGGAAGAAAAGTCTGACGGTTCCAAGTTGACGCCTCCCCACCTGGCCCACCCCTCCACTCTCCAGCAGCAGCAACAGACCTACCCCCCTCTCACGAACGAAACTCCCCACATGAGCCACAGTAACAACGGTGGCCACTAAGAAGAACGAGTTTGGGGACCTTGCGCCCCTCCTCCCCCCCCTCTTCAGCGCTCGAACACCAGCAATACCCGTAACACTGCTCTCTCTGGAGAGGAATTCGAATCACACCCAGCTGGTCTCCAAAAATCATTGCTGCGTCTGAAGGCAGTCCCAATAATTAGGTCTCCTGCGTGAAGAGATGACCTGCGTCAGTCTCATGTGTTGCCCCAAGTGCCAGCTGGCGTGTTTGTTATATCCCAAGTGCCAGTTGGTGTGTTCGTTCAGGGACGTCTAGCAGTGTTAACTTGTTCCGGCTGTAGGAGTGGTATCTCTCTCTCTGCGACCAATGGAACGCTTATCTAAATGCAACAGAAACATTTCTTCCTTACAATGGAGAGTTTTGAAATGGCCAACTTTTCAGCGGGACAATAAACATGATGTTGAAAGTTCCTTAATGAAAGTGAGTGTTTTAGCCTGGGCAATTATTTAAAACCGATTGTGACGGCATGGTGTTGGTTATGAAATTAGCTCCTATCACAACACATGTATATACAAAGTGAAAAACAGTGCGATAATGGTGAGATAAACCATGATGGGACGATTTGACACGCCTGGTATGGGTCGACATGTACGTAGCACCAACCGATCCCGAATGCTGAGTTGACGTGTGCAAGTTGCTCCAACCTAGCTACATGCAAACAAGATGACAAGTAACTTAACCGACTGATGTGCAGCTACAGGTAGCATTAGGTCCCGTGTATATTTATTGGGCGGCAGAATCTGGAGCAACTATGAGATTAAAGAGATTATTACTAACGTTAGCCGGTGGAGATGATGAACTGCCCGCCCGCCTCTCGTACGCATGGAAGGCCAAACAGTTTTATTTTTTTGTATAAAGCCTCATTCATAATATTTTGCTGTGATTTACGAGCATCATAGAAGAAATGGCTAGTGTTGCTATTACTACTAACTACAGTAAGTCTTGCCTTGTGAATGAAACTATAGACTCTGTATAGTGGTTGCTGCAGCTGCCAAGCATAGGCTGGACACTATTTTCAGTGATAATAATGTATAATACATGCTAGCTCTTACGTCAGTTTTCGCTTAAGTTGCTAAGGACTCTCGACAAAGTAGTGTTTAAGGCACGTGTAGAGTTGCGCTCTGCATCATTACGAGGTTGATGCCGATACGGCAACTTCGGCATCCTATTGTCAGCAAACATATAGCGTCCAAAATGGCAACTTTGGTATCCTATTGTTAGCAAACTCGAAGCATCTAAGATAGAAACTTCAGCATGCTGTTGATAGTAAACACGGTTGGTCTAAAATGTACACTTCAACACTCTTGTTAGCAAACACTGAGCGTCTCCGGAAACTTTGACAGCCTGTTGTTAACAAAGAAAGGGCATCCAGGTTGACCACTGGCACCCTGTTGCTAGTTGAAAACTTTATCACTCTGTTGGTAATGAAGGAGCGTCTAAGTTGACAACTTGTTGGCTAGGAGGTGGCGTCTGAGACCAAGATTTTGCACCCTGTTGTTGGCATACAAAAGACGTCATTACTGCAAGTTTGGCACCCTGATGTTAAAAAGGAACGGGGAGGTCGAAATCGACAACTTTGACATCCTATTGTTAGTCTCAACGAGCGTCTAAAAAGTCAACTTGGGCATCCTGCTGTTAGCATTAGCAAACACGGGGCGTCTAAACGGGCAACTTTGGCCTGTTTTTAAAAACTCTAAAACGGCAGTTTCGACATTTTGTTGCTAGCAAACAAGGGGTGTATTAAAGTCCAACTTTGACATCATGATGTCAAAGACCATAAACTACAACAAAGGGGGTTTGTATTCATCCTCGGAGAGATGGACCTAGGCTTGGTAACCAATTGATTTATCTCGATTGGGACTGGTTACCGTTTCATATTTAACAATAGCTGCCAGATAAAGGAAAACTATATATCTTCGATAGGAATATGTGCTGGGTAAGATGGCTTCAACTTAATTGAGTAGCGGTGTTGTCACATGGCGAACCGACCAAAATTGACGGGCCAAACTCAAATTAAACTATTTAGCAAGAGCCTGCGCATCTTTGTATAGTTTATTGTCTTTGCTTTTGTTAGCAACCGTCAGGTCCTATAAAGACTTGCTCTTGCCAAAAATAATGAAGGCAATCGATGCTCAGTCCTTGGGTATTAAGAACTTCACTCGAATCTTATCCAAGTTACTGTAACAAATACTAATTAATTATCGACCAGTACCGTGTTGCGGTCGACGTGACAATTTCTGCCAATTGGTCCTGCAGATGTAATTATCGGGGTGTCTACGCCATCTTGATTTAATTTATGTTGCTACTCACACAAATGGGAAACATTAACCCTTTATGAACGGTTGCGGTTATGTGATACATTGTGTCACCACTTGATCGTGTTGATCAGCTTCTATTAAAGAACGATTTTTTTGTAAATTAAGATAGGAGTAACGTTTTTCATTCTCACTGATCAGTATCAGTATACATTCTTTTGTTGTATCAGTTGTATACTCATATAAATTTGAAATTTTCTCAGGATCTTAATTTAATTTGCCAAATCATTTTTTCTCTAGCTATTTATATTTTTGTTGAATTAAGTAAATTCAGTTTGCGTTGAAAGACCCTAGCATGGTGCACTCTCCACACATTTAATCAAGTACACTAACATGCTCTCATTCGATGTCACCTCAAATATTTGCTTCTAAATTATTCGAAACCCATCGTTGATCTTCCCTATCATGTCCTCGGCAGCGTTTCAGTAGTTATAGTCTTCAGCTGCTTCAGAACGTAAAGTGTGGTGTAACAGTACACCATTATTATGTGTCAACCCTTTGTTTCTGCATTGAACTTTTAAGTATGAGATTGCTTTGGTCACCGGGATTTCCGATGAGAATTCGGTACCCATTATTAACAAACTTTGAATATTGCTTGATAGATGAGTATCTTGACGTTTTTTCAAATTTCTATTGGAAAGTAATTTCGACTAAATGTCAAGAAGCAAGAAGATCGTGCACATATTAGTGGCGCATTGAATACCTCGTTTAGCGAATAGAAGGCGTTATCATCACATGGGGTCTTCAAGAAGGCGTTAGCATCACATG
>odontogammarus_calcaratus.32554
CCCCCGCCAATGCCCCCCACCATACCCCCTCCAGGCAAGAGACTGCGGGCTTCGCTGTGCCAAAGCAGTGCCCGCGGCGACGGTCGTATAGCAGCGGTGCCCAGAGCGCGGCCAACCTGAGCCGGTCAGCACCCTCGTCGCTTCAACAGCAACCCGCCCCAGCTCATCTTCAGTCGTCGGCACCGGCTCACTCATCTCACTTACAGTCGAATCCGGCTCACTTACAGTCTGCTTCAGCTCACCTACAGTCGGCTCCAGCTCACCTACAGTCTGTTCCAGCCCACCTGCAGCCGGCCACCACCCACCTGCAGTACCGCATCGTCCAGCAGCAACAGGCGCCCGTGGTCACCCTTCCCTGTAGCACCACTTCTTGGAGCTTTCTACCCACCACGGTCGCCGCCACCCCCATCACCGCTGTGTCCACCACCAAGCTCATCGCCCCCGCCACCACCACCACCAGCCCGGGGGGAGCGTTCTTCTCGCAGCTCATCGCTAAAGGAGAGCCGAGCGACCACCTGCTGACGGCCTGCAGCACCGTTGCTCACCATCATCAGCAACAGCCGCAGCTTCTTTTCGGCACCACCAACTCCCAGTCTCCCCTGAAGCTCTCCTTCGTGATCCCCAACCTGTGCCCCCCTGCCCTGATCCCCCTCACAAACGGCAGCACCCTCAGCAATCCCACGTCTATCTCCCTAGCCCCCCTCACCGTCACTACCGCCCACCTACAGCCCAAGCTCCTCAGCGGCCTCTCCAGTGCCGATGCTGGACACCTCGTGTCCAGCAGCACTGGACTGTTCGCCTCCCCCGCCTCGTTCTCCTCGGCAGGGGGGACGCTGTTTGGAGGTGGTGCCTCTTCAAGCAATCACAGAGCCGTCCCATGCAGCCTCCCCAACGTCACCCTCTCGCCCGTCACGCCCTCCTCGCTCAAATCTATCCATCAGGCTCAGTTGCTGTTCACGGGCGCCCCTTCCAGCACCGCGAACCTGCCGTCCTACAGCAGCGGGGCTGTCATCAAGTCCTCGCCTCCCCACTCCGGGCCTCCCTCACCCCTTCCCTCTCCCCCCAACAAGGCCTTCAGGCCCAAGAACGACCATGAGCGAGTCCAGTACCGAGAGCATCGTCGAGTGTGCCACATCAACGCAGAGAAGAAGCGACGTTGTAGCATTAAGAGTAACTTTGAGACTCTTCACTCCCTCATCCCTTCCGTCAACAGCAGCCCAAACTCTAAGATCAGCAAGGCTGCGCTGCTCCACAAAGGCGCCGACTACATCCAGCAGCTGAAGAGCGAGCGGCAGCAGCTCGGTGATGAGATCAAGCGGGTCAGACACGAGCTCGAACAGCTCTCTGGACAGATCAGCCACGCCCAATCCCAACTGCCCGCCACCGGCGCTCCCATGACTCACTCCCGCCACAACAAGCTGGAACAGATGTACCACGAGTACGTGCGAGAGCGGACCCTCAGTAGTTGGAAGTTCTACATCTTCTCAATGCTGGGGGGAACGCTGCTCGAGACCTACAATGCTAATGTGTCCACTGCATCAGTCGAGGACCTTAGCAGGTCTGCTCTTGCGTGGCTGGACCAGCACTGCTCTCTAAACCTTCTACGACCCGTGGTGTCCAAGAGCATGCTGCAGCTGAGCACCACAACAGGCGTGCTGGCCCAGCCGCACAAGTTGCCGGAGGATATTTACAACCTCATTGCCAAGCAAGAAGATATGCAGACTAACAGCAGCAGCAGCAACAACAAC
>odontogammarus_calcaratus.35758
GTTTAAGTAAACATTAACAAGTTCCCGGTACTGTGAAGGAAGGCGAAATACAACATGAAACGGAGTGCAGACTAACTAAAGAAACAACCGACTTTCCCTGGTTGTTGTACATCAAAGGTGTCAGTAGGAGTTTGATCGTTAGGCTGCACTGTGAGATTGAAGAGCACGAAATATTTGCCCTAAAATTACACAAAATAAAGCATGGAAAAGCTCATGTACACCAATACAATAAGGTACTGTATATAGCGACGAACAAAACAAACGTGGCATGCGAGTCCACCAACGACGTGTTTTCTCCACAAGAGCAGTCTATTTACATAAATAAATAGATCAGGAAACTGAATAGGGGAAAATTCATATACGATCACAAGGAGCTAATGAAATGTAACTAAACATTTATCCGCACGCTCCTGCGCAGATTCGATATAGCTTCGAAGATTAGCCAAACAGACGCAAATGGTGTTGATACTACACCGAGCAAGTTCAACATAGCTTTCAAGACATGGCCAGACGGACGAGATGTCTATGTTAAAAACACGTTATAGTTTGAAGATAGCTCCAAACCAGACGGACGGACGCTGTGTTGACAGAACTATCTCAAAATGATTTTAAACAAACAAAACATACATTGAGATCGTTGCAGTACAAGTATTACCTTATAATGTAAGTGCTTCAGTTAATAGCGATTAATAATTGTTTCAGGACACACATTCGGAGGAAGGAAATATCAATTTCATTGCATAATATAGTGAATCAACTACAGCAGTTGGGTGTAAACCAGTAGCTGTTAAAGACAACATGACAACCTTCAAATAATCGCTTTATTAGGGGCATTGTTTATTCCTCTCTTGAGTAATCCGATGAGCATGTTCCATATTGTAAGGTGTTTTATACAAACAATTGTATGAACACATCATGTATTCGAATGATACACCAAGCATTTGTCGAGCAGAGATCAATAATATCGTCTGGAGATAAAAATCATAAGTGGTCAATGCCTCATAAAACGCTAGTTTGTGGCTACAACTTCCGTTCTCATTCAACGAATGTCCAGCCGGTTCATTGGTTACTTTGGGTTTTTGAACGTCAGGATCAACATTCAGCGACTAGCCTAATCATTACAAAGGTTGCAGGGTATCATTGCATCGAGATGCCGTCTGCAGCACACTAGACCATCGATAGTCCAGAAACCGTGACACGGTCACCCAAGAGTGCCATCTTATGACACACTGCCGAGTATTTTAACGATTATTGGGAGCGTAAAAAGAACGGGAAAATTAATTGCAATTGTTGCAAGGTGCCAATCCCAAAATAATCAGTAATGAATTCTTTTACCATAATGTTGCAAATGAATGAATAAGCGAACTTAACAGGATGCACCTTGGATGAACTAGGCACACGTTTTTATATATCAATCGAGAGGTTTAGCAACAGAGGTATTGCCATAAATCATAATTTGTTCTACATAAAACAAGTACCTCTGGTGAGCACTGAGGACATCGTCCGACAGTAAATACAAAATCAACCTACCAAAAAAGTTCTCACACCGGCCAAGTTACACAATGCTTTGCCAAAAAATGAGATGCATCAGAAATAAAACACAAGTGCCTCTCTGCTACAAATATTTAAATAAAATCAAAATATCTCTAATGGTTGCAATTTTCATAACTCTGATTTTGGGTTATCCATTTAGCATTATGGAGAATTTTGGTCAAATAATAGAAGATTTAGAAATACACACATACTATGATTTATAAACTAGGCATTGATTGTGTTGACATCGAACTCTCCTCAAGCATCAGGCGCACAAAATTAACTTATGTAATCTCGAAAACAGAGACTTTGGTTTACGATGCTTACCTCATTTGGAACCAGTATTTAGTATTGGAATAATTGAGTGCTACAGGTGTGGTAAATTGATAGATCAAAATAATAGCACAACATTATTAGTTTATAACTATTTAAATTCAATGTAACATAAAAGTTAGAACTATAACATTAGGCTAAAGAAAACGTAATAAAATTTAGACAGAATAACAAATCAGCTCAGCAAACTAAGCAACAGTTCAAACCTGCCAAAGACAATGTAGAAAAAGGAAAATGTGGTGCCAAATGTGTGAAAAAAGACAAAACTTTTAGTTGAATATGAACTGCAGAATCATAAAATAAAACTCTAAAATTTGCTGTCTAGTAGCTAGGTACTCTTCATTGGCTGAAGAATCTACCTGCCTCATGAGCATTGCAATGATACCTACAAGACTTTATACATCGACAAACTCGGATGGCCTAGAGTTACTGACATTAGTTTTCCTATATTTGCTCATTTTGGCTTTAAACCAAGAGGCCCATCGGCGAGGGAGGAAAGGAGACGACCTATTAATACCTAAGAAGTAAATGTCGCAAGAGGAGGAGGCGAGGTAGAAGTAATCAAGGGTTACGGCAATCACCGCCAGCCAACCCAGCAGCAGACGCAGGTGGCGGTGGCGGCAAAATCCACCAGGACTGCAGCTACCCCCTAGCGAGAGAGGGTGGCGGCTGGTGATGAGGCAGCTGGAACACCGAAGCAGGTGGTGCTGAGGATACAGAGCATCACTCGAGGTACCTCGACCCGTGGCCACTTCTCCTCCTCTTGTGTACTGCTAGCTCTTGAGTCTCTTGCGCCTCGCCTCCATAGGGTCGTCGTTGTCCTCATTGTCTGCATCATCCTCCTCCTCTTCAGAGTCTGATCCAAAGTCCTTATTGCTAACACCGTTGCTGCTGCTGATGTTGTTGGTACTGCTGCTCATAGCAGCGAAATTGCCAGTGTACTTAGCTTTCTCCAGTGACTTTATTTGCGCTTCAAGAAGTTCATTTTGTTTCTGTAGGTCTTCAATGTCAGCTTGATGAGAGGCAATCTTTTTCCGCATGAAGTCAATGTAGTCGGACGCTTTCTTGAGAATCTGTGCTCGGCTTGACTGTGACGTCTTTTCTCCTTGTAGTGCTGGCACACAATCTCTTAGTGATGTGAAGGAGTCTTTGATGTGGTCTCGCCGTTTGCGTTCCAGGGCATTGTGGTGAGCCCTCTTGTTGGCATGACTACCATCTGCCCCACCTCGTAGAGCACCATTACTATTTAATCCATCATCTTCCTCTTCACAATCACTTTCAATATCTATGTCCTTATCATCGTCGCTCATAATGCTAAAAGAGTTGGTTTATTATGGAT
>odontogammarus_calcaratus.35759
GTTTAAGTAAACATTAACAAGTTCCCGGTACTGTGAAGGAAGGCGAAATACAACATGAAACGGAGTGCAGACTAACTAAAGAAACAACCGACTTTCCCTGGTTGTTGTACATCAAAGGTGTCAGTAGGAGTTTGATCGTTAGGCTGCACTGTGAGATTGAAGAGCACGAAATATTTGCCCTAAAATTACACAAAATAAAGCATGGAAAAGCTCATGTACACCAATACAATAAGGTACTGTATATAGCGACGAACAAAACAAACGTGGCATGCGAGTCCACCAACGACGTGTTTTCTCCACAAGAGCAGTCTATTTACATAAATAAATAGATCAGGAAACTGAATAGGGGAAAATTCATATACGATCACAAGGAGCTAATGAAATGTAACTAAACATTTATCCGCACGCTCCTGCGCAGATTCGATATAGCTTCGAAGATTAGCCAAACAGACGCAAATGGTGTTGATACTACACCGAGCAAGTTCAACATAGCTTTCAAGACATGGCCAGACGGACGAGATGTCTATGTTAAAAACACGTTATAGTTTGAAGATAGCTCCAAACCAGACGGACGGACGCTGTGTTGACAGAACTATCTCAAAATGATTTTAAACAAACAAAACATACATTGAGATCGTTGCAGTACAAGTATTACCTTATAATGTAAGTGCTTCAGTTAATAGCGATTAATAATTGTTTCAGGACACACATTCGGAGGAAGGAAATATCAATTTCATTGCATAATATAGTGAATCAACTACAGCAGTTGGGTGTAAACCAGTAGCTGTTAAAGACAACATGACAACCTTCAAATAATCGCTTTATTAGGGGCATTGTTTATTCCTCTCTTGAGTAATCCGATGAGCATGTTCCATATTGTAAGGTGTTTTATACAAACAATTGTATGAACACATCATGTATTCGAATGATACACCAAGCATTTGTCGAGCAGAGATCAATAATATCGTCTGGAGATAAAAATCATAAGTGGTCAATGCCTCATAAAACGCTAGTTTGTGGCTACAACTTCCGTTCTCATTCAACGAATGTCCAGCCGGTTCATTGGTTACTTTGGGTTTTTGAACGTCAGGATCAACATTCAGCGACTAGCCTAATCATTACAAAGGTTGCAGGGTATCATTGCATCGAGATGCCGTCTGCAGCACACTAGACCATCGATAGTCCAGAAACCGTGACACGGTCACCCAAGAGTGCCATCTTATGACACACTGCCGAGTATTTTAACGATTATTGGGAGCGTAAAAAGAACGGGAAAATTAATTGCAATTGTTGCAAGGTGCCAATCCCAAAATAATCAGTAATGAATTCTTTTACCATAATGTTGCAAATGAATGAATAAGCGAACTTAACAGGATGCACCTTGGATGAACTAGGCACACGTTTTTATATATCAATCGAGAGGTTTAGCAACAGAGGTATTGCCATAAATCATAATTTGTTCTACATAAAACAAGTACCTCTGGTGAGCACTGAGGACATCGTCCGACAGTAAATACAAAATCAACCTACCAAAAAAGTTCTCACACCGGCCAAGTTACACAATGCTTTGCCAAAAAATGAGATGCATCAGAAATAAAACACAAGTGCCTCTCTGCTACAAATATTTAAATAAAATCAAAATATCTCTAATGGTTGCAATTTTCATAACTCTGATTTTGGGTTATCCATTTAGCATTATGGAGAATTTTGGTCAAATAATAGAAGATTTAGAAATACACACATACTATGATTTATAAACTAGGCATTGATTGTGTTGACATCGAACTCTCCTCAAGCATCAGGCGCACAAAATTAACTTATGTAATCTCGAAAACAGAGACTTTGGTTTACGATGCTTACCTCATTTGGAACCAGTATTTAGTATTGGAATAATTGAGTGCTACAGGTGTGGTAAATTGATAGATCAAAATAATAGCACAACATTATTAGTTTATAACTATTTAAATTCAATGTAACATAAAAGTTAGAACTATAACATTAGGCTAAAGAAAACGTAATAAAATTTAGACAGAATAACAAATCAGCTCAGCAAACTAAGCAACAGTTCAAACCTGCCAAAGACAATGTAGAAAAAGGAAAATGTGGTGCCAAATGTGTGAAAAAAGACAAAACTTTTAGTTGAATATGAACTGCAGAATCATAAAATAAAACTCTAAAATTTGCTGTCTAGTAGCTAGGTACTCTTCATTGGCTGAAGAATCTACCTGCCTCATGAGCATTGCAATGATACCTACAAGACTTTATACATCGACAAACTCGGATGGCCTAGAGTTACTGACATTAGTTTTCCTATATTTGCTCATTTTGGCTTTAAACCAAGAGGCCCATCGGCGAGGGAGGAAAGGAGACGACCTATTAATACCTAAGAAGTAAATGTCGCAAGAGGAGGAGGCGAGGTAGAAGTAATCAAGGGTTACGGCAATCACCGCCAGCCAACCCAGCAGCAGACGCAGGTGGCGGTGGCGGCAAAATCCACCAGGACTGCAGCTACCCCCTAGCGAGAGAGGGTGGCGGCTGGTGATGAGGCAGCTGGAACACCGAAGCAGGTGGTGCTGAGGATACAGAGCATCACTCGAGGTACCTGAAGAAAGGGATTGATTAGGGCTACTAACTAACCCGACCCTAGGAGAGTGTAATGACTTGATGCAACCTTTCGGAAAGACCCGACCGGCGACAATGATTTGCGAATCAAACTGCTGAGGAGTATCCGAGTTTGTATGCTGATCCTTATACTTTCGGAGGTATTGCAAATGCGAACCGTCAATTTTAATAGTATTATCCACGGCAGGGCGCTGATGATCGTTCACCCACACGCCTCCAACTGCCGTTGGGTTAGTGGTGCATAGATTACTGCTCCACGTGAGTCGCGGCACGGACCGTGTGCGCACTGCATGCCGACAACGATGGCGGCCGCTGTGCAGAAGATCATCATTGTCATCCTCCTTCTCCAATACCATTCCTGTAAGCTCTAAAAATGTATCCCTGCTACTTGTACCTCGACCCGTGGCCACTTCTCCTCCTCTTGTGTACTGCTAGCTCTTGAGTCTCTTGCGCCTCGCCTCCATAGGGTCGTCGTTGTCCTCATTGTCTGCATCATCCTCCTCCTCTTCAGAGTCTGATCCAAAGTCCTTATTGCTAACACCGTTGCTGCTGCTGATGTTGTTGGTACTGCTGCTCATAGCAGCGAAATTGCCAGTGTACTTAGCTTTCTCCAGTGACTTTATTTGCGCTTCAAGAAGTTCATTTTGTTTCTGTAGGTCTTCAATGTCAGCTTGATGAGAGGCAATCTTTTTCCGCATGAAGTCAATGTAGTCGGACGCTTTCTTGAGAATCTGTGCTCGGCTTGACTGTGACGTCTTTTCTCCTTGTAGTGCTGGCACACAATCTCTTAGTGATGTGAAGGAGTCTTTGATGTGGTCTCGCCGTTTGCGTTCCAGGGCATTGTGGTGAGCCCTCTTGTTGGCATGACTACCATCTGCCCCACCTCGTAGAGCACCATTACTATTTAATCCATCATCTTCCTCTTCACAATCACTTTCAATATCTATGTCCTTATCATCGTCGCTCATAATGCTAAAAGAGTTGGTTTATTATGGAT
>odontogammarus_calcaratus.35974
TGTACCGTAGAACTGGTGAATAATAAAATACCAATAAAAACATTGCTTCGCACATTTGTGGTCACTCACTTTACCGTGAAATCATTTCATAATTTCAAATTTGAAACTGGAAGATCATTTTGACCAAGATACTCTTCAAGTGGATAACACTGGCCTCACAAACCACGAACTCAAGTACATTCCTGTCGACGAAATCTTCAACCTCCACCATCAACTGTCAGCCAGAAAGAGGCTTCTTCATAATCCTGCAAAGAACCTGCATTTCCCTTGAACTTTAGTCGGAGATTGCCCGCCTCGGGCTGTTCCCTGGTCGCCCCTTATAAGATCTGTGTTGCCTTATCAAACAGACGTCTCACCTCGAGTGTCTTATCAAACAGACGCCCCGCCACAACGAGTGATCAACCGCGACACAGAACCTCATGCAGCTACTCCTCACCAGTGAATGATCGGAGAGAAGATTGGACCTTTGGGACATTTTTTCGTGTTTACGTCACGAATTTCACATTCCCTTTCTTGGAGTGAGATTCTTTAAAAAAATATTTTGATATTCACATGTACGCTGGTAGTTTGACAATATTTTTGTTTAAACATAATTATTATATACCTTCCAAATTTATTTAGCTGAATAAGTATTCGATAAGTATATATTGAAATTTTCGATGAATCATTGTTGTGTCTCTCGTGTATTAGCCCTAGCCGTAGCACCAACTGAATCTGAGGGTGGTTTGAAACAATGGAATTGAGTGAAGGTAGTAATTCTGCAAAGTACACTCTGCGAACAAAGTCCATTCTGAAGCGCATCGAGTCTGAGAGGAGCAGGCACTCCAGCTGCAAGAAGAAGGAAAACAAAGAGAAGGAGAAGCCTCCTCCACTAAGCAAATACAGACGTAAGACGGCGAACGCAAGGGAAAGGAGCAGGATGAAGGAAATAAACGAGGCGTTTGTCAGCCTACAAAGCACCTTGCCAGACATTCCCGGCACGGACACTGATAAGCTGACCAAGATCACGGTGTTGAAACTGGCTGTCAACTACATCAACGCTCTTGCCGGAGTGCTGGACGACACATCCATTCCAATGGATGTGGAGGATGTGAGGCAGATGTGGTGCCATGATAATGCTCACATGACAAAGACAGATCACTGCGTCAAGACTGTGACAAAGAGTTCTGCGATCAAGAAGGAAGACCCACCACAGAAACCAGCCGTCAAACCTGTCCCGGTTAACAGAAACCCAAGTTCAACACCAAGGAAACGACCTCCTCCCAATCTTACAACCAAGGTTGATGATCTCAAAGATAAATACCTTCACACCATCAAGCCTGCGACGAAAAAATCAGGCAAATCGAGGAGTCGTGGCAAGATTTGCAGGACGAACAGCGTAGCGACTAACAACGGGGCCTACATAACCCTGAAGAACTGCGCCATGCAGACGACGCACAACCCTAAGGGTACAAGAGTTATCAATAACCAACCTCTAATGATGTCGATGACCGTCAAGAGAACCAGAATGGAACCGGTTGTCGGTCATCGGTCTATAAAAATGCGGAAATACGAGCCGTTGCTTTCGTATTCAACACCTGATCCCTCTCAGTACAATTCGACTGTTGCACATCGCTTACAAATTCCTTCTAATTTCCAAACACCTCCACATCAAACCCTCTCCACTCCCATAATAAATCCCCTGCCATCAGAATATAGATTATTCGAAAGTAAATCCCTTAATCCCATCCAGCCGCAATACCAATTTCTTCCATTGCAAACTATTACCTCAGATAAATCCTTTACATATAACCGAATTTCTACTCCGAACCATTCAATCGTGGAGCCCAAGCACTGTTTTTCTCCCGCCCCGTCTTGCTTCCCCACGATCCAGTCCTCCGCGGGTTCCCCCCTTGAAAAATCCCAGTACCACCAACCAGTGGTCGATACCATGCACTATCTATCAGTACAGACGGGCACAGATTGCTTCCCAATGGGTGGCCTCCCGTTTGTCGACCACGATAGTCCTCCTATTAGAAATGATGTGCTGCTTGAGTTTCCTCGGGAGACCAAGCTCTCCACCTCATCGGATTCGGCCTTTTCCTCTGGAGAGTCCGCCCCTTCAAGTCCAAGCCTTTCGTTGCACTCTTACACGCCTCCTCTCGGCGACCTGTCCCCATTCAGCTCTTTAACAAATCTCAGTGGAGGGTCCTCTTCAGGCTGTAGCATCAGCAGCACGGACTGCGAAAGCGTCTTCAACGACTTCCTCGTCTGCGAACCCTTCCAGAGCGATTTGGAGCATTTCACTTCAACGTTCACCGAAGAGAACAACTCCTTTAATTTATTCATCGATCAACCGACTTCAGCCTTCGTCAACTGTGACGTTGATGGATAAGTTTCTGAGGTACGGTAGCGGTTGGTTCGACTTCTCTAAACTCGAGGCACAATGCTTGTATTGTTATAAGGAAACTGGTTCAGTGCCTATACATTGTCTAGCACGTGAAAGAAAGGTGAACGATGTGTAACAATAGACACTGTTAAATTGGAGCTTTAATGTGATACGTATAAAGAGAAAAAATGTACATAACCGTTTGCAGTGAACAACGTGGCATGATCTGTTAAATTTTCTAAATGTAGGTTAGAGAAGTGAGGAGGATAACCTGGGTGGACATTCACGAGGGCTCCCAGCGAGCGGACATTGAGAGCCCTTGAAGTGGGGCTCCAGGGCTGAGCCTTAAAAATATCGGTGCTTGAGAATAATAATACTGCAAACAGGTCGCCTGCTCATGCCTTAATCGTATCACATGTTTGACTTGGGTATTACACACTACATTCTGCAAGGAGAACGAGTCATGCTATACACGTTAGATGTTTAAAGACAGTTGTTTATAAAA
>odontogammarus_calcaratus.38484
CAAGACGTGTGCCTTCGAGCCCATAAGAGCTAACGATCTTTTGACCTTTCGTCTCGTGAGGCCTTGCGGGTGCCAAATCTGCGTCGCCACAATGGTGTCTTCCCTCCACGTAGAACCTGTTTCGCGCAGTGACCAGTACAAGAAAGTAATGAAACCCTTATTAGAAAGAAAACGCAGAGCCCGCATCAACCGTTGTTTAGACGAACTACGTGATCTACTTGTGTCAGTGTTACAATCAGAAGGTGAAGCTGTGACTCGGTTGGAGAAGGCAGATATTTTAGAGCTCACAGTTCGACACGTGCGACGTCTCAGTCAAAGACGGAGACTAGCCCTACCGCTGCCCGGGGCCAAACAACAACAAGACAGAGAAGATGTGGCCAAGTTCCAACAAGGTTTTGTAGCGGCCGCGCAACAGGTGCAATCCTTCCTGATGGCGACCAACTCTCTAGAACCCGCTGTGTCAACACGTCTTCTTTCGCACCTCTCAAGCTATGCTACATCCATCACGCCTCCTGCTAATACTTCACTAGTTTCGCCACAAAGCCCATCCACATCACCTGCACACCCGCCTCCACCACATCATCCTCAGAATCAACCACAAGCAGCTGCACCTGTACCAATTCGTCCTACAGTACCACCCGTTCCAATCGTCCAGCCTCTCGTCAATAAGTCATCGTCATCACCTACTCCACCACAAGTGTCCTTTTCAGTGCCCACAGTCCCTCAACAGCCGGTGGTTCCTCAATCGTCTAATCAGCAGCACACGAGAATGGTCGGCTCCAGCAATTTAACATCGTTTTATTCTACTCAACGGAAAGATTCTTCTTATCCACAACAACCACTTATTGACCTCAGCAATCGACAAGTACAAAATTTGCAAATCACAGTTCGAGACGTCCAGTGCCAAGATCGTAAGGTCGCTCCTTCTCCATTTATCGACGTAGTCTCAACGGAAAATGATTTTCCCCAGCTTAAACAACCTCAACGTTCGCCGCTTCCTCCGAATGGTCCTCTCATCAAGTCTGAGCCAGCCACACCCACCACGACCCCAAGAAGTCCTTGCTCCAACGGGTATGATCTTTCCCAGATCAGACTACAAATTAAAGCCAATGTGGTGGCATCCATGGCAGTATGCGAAAGGATGCATCCCATCGGACTAAGGCAAGGAGAAAACAGCTCAACAGAAGGAGGACTGAAGAGGCCGCATTCATCGTCGTCGTCGCCGCAAGAGAGAAGTTCGTCGCCATACCCCCAAGATCTCTCCATGAAGAAATACGAGGATGGGCAGTCTTCGTGGCGACCATGGTGACATAAACACATCAGAAGTATATCTTATGCGCCTAAACAATATTGTGGACGTGTGTACAGTGTATAGTGTTAACTGTTAAGCTATATAGTTCCTGAGAAGCCTGCGCGTGGTTTCATCAAGCATTATTATTCAAGGAGAAAGCTGTTAGACTGTGATATTTATTCTCTTGCACCTCGCTTTGCAGTAGGAGTTAATGTTAGTCCTCTTTGAAATGGTAGAAAGTGGCTTCTTGTTGCCAACATCATCGCAGTTCGAATAATAGCACTTTAATTCATTCCCCAAAAAGTAACTTGCTGGCAATGGCACTTCACTAGAATTCATGTATGTTAATCTTAGGAAGTTTTCAATGGATAATTGACTGCGCTCAAGAACAATGTTACCTTTCCATCTTAATGTCATAATGTTAAATTGTTACAGTTAGCTAAGTGTTTGTCAATGTTAATGTGTATCAGTGACTGAACTGATCTATTATCTGCCCATCTGCGTCACAAATTATTCTAAGATTGGATACCAAGGAGCATGTCTTCTTCTGGATAGCTACGTAGATACCTGAGACAAGAGTTGGTCAATACTGTACATCAGTTATTGTTACTTCCACCCTGATATTCGCAGCACGGCTTAACCAGTGCTAAGATAAATTAGGAGCACTTCCCAATTAGTATCAGTCTACGCACATTTAACTGCATTAATTGAAATTACTTGTAAATGTCTTCCAATATCTCTGTAATATTATACTACATATGCGACTGAATCAAGCATTATTGTTTGTTATTCACTAAAATAATGTGTCTCCCACTACATCTGTTCCATTATCACATACTGACTACGCGTCTCCATTAACTATAAAAACGTTTGCGGCCCATTAAAAAGACCCCACTTTACTGTAAAGGTCGTGTGTTATAAGTGTCTAAGATACGTTTCCCATAGATTTTACACTCTTCACAGGATTTGTCGCTGCTGCTTATTTTACTGTCCGTCCAACATGGCGGG
>odontogammarus_calcaratus.44627
GGAGAAAGAGGAGAGGTGACTGGGCGCAAAATGGGAATTTACAAATTTAGTGAAATCCGAAGTAGGTTGAAGGAAGAAAGTGAAACTTTCTGTCGACAAGATATATATACTGTCGATGAGTTGCTATCAAATACTAATGAGAATGATATTAACCAAAGAAGCGCCAAATTCTTCGACACATTGTCGAGGGGCGCCGCCAACAAGAGCGTTGTAGTGCGTTGCGATCTGCACATCTACGTCCAATAAAGGATCTGGGTTATCTTTCGTTCAAAATATACAAGACGAGAAAGCAAAACAAGAGCAGACGCAATGTTGCTATTAACAGAGAGGGTATTATTAACAGGAGAGTGGGAGCCACTCGCGACGAAGAGCAGCCCGGCCCGAAGAACAGTATATACAATAATAACGGTAACAGTTTAGTACACTGCCAGAGCAGCTAGTTAATAAAGCAGCTCCTACGCCTGCTTGACCACAATAACGCCAGGCCTCGAAGCCTGAATGAAATTAGAGGACGATAGCGTTCCCTGACTGTGTTGAAGCCGAAGGGAAGGTTGCGAGGGAGGGGGCGAGTCTGTCCTGTCGAGGCGGTGGCTGGTGGTGAGCTCGAGCGGCACCTCCTGAGGCTCTGACGTTACGATGTGCTCGTCTATACCATAGACCAGGCCGTTGCTGGGATATAAATGCAGCTGCTGCTGTAGCGAGTGCGACCCAGTGACAGAGGGCGACGAGCAGATTTCATACACCCCTTCATTGGTGTGCCGGACGATGGTGCCGGAGCAGCTAACGCTGCCGTGAATATTATAGGTGGCCTCACCATCGTCATGGTGGAGGTGGTGGTGCTGGCCACTTGACGTGTCCTGGATTGGAAAGGTCTCCTCAGTGATTATCTCCTCCTCGATGGCGTTGGTGTCGTCGTGCCCTGAGAACATGTCGCCTTCCAGGTGCCTTATCGCCTCGCATATCGTGTCCAGAGACTTTTGGCAACCGTTGTTGGCCTGGTTTGTGGTCACCACGATTCCACCTCCGCCATAACCCTCTCCGTCGTGATGAAGGCTCAGCTGTTGATGCGGTGGGCTCTCGCCGGCGCTGTACTCGATCTCGTCGGGCGTAGGTATCCTGGACGCAAGCTCTACTTCAACGCGAGGGGAACACCTCGCAGTGACGTCGCTCGAGCAGACCTCTGTGATGCGGCAGCCGTCACTGGTCACAGTCTCCAGCACCGAGCCCACGCCCTTGTTTGCCTTAGCGGTGAGCGAGATGGGGTGTGCCGGCAGAGAGTTGGGGTGCGGAGGTGTGGGCGGTAGGATGGTGACGATGGTGGTGCTGTTGGGGTGATGCACCGTCGTGGTGTTGGGAGTGCTGATGGTGTAGCAGCGGGTGCCGTTGCTGGTCTGCAGGACAGTGCTGTGGCCTGTCGCCACCACTTTTGTCACCTGCTCCTCCAGACCGAACATCACGGGGCTGTACTCCAAGGGCTCGCTCTTCACGCAATCGTCGTGGCTATTGCAATCAAGCTTGTTCTTGATGACAGGGTATCTCCTCAGCGTCTTGACCTTCTCCTCGAGGCTGGTCCGCCGCCTCTTGGCTCGGTCCACCTCCATTCTATAATGGCCCGCAGGGTACCCTGTGGATCCGTCAGCCGCCGCCAGCGAGAAAGCCTTAGCGTCGTCACGGAAGGTAACAACTCCTTCCTCATCTTCAAGGAGAACTCGGCCTCCCACTCCAAGAGTCTTCGTATCCAGCACTACACGAGTAGGCGAGTCGTTTCCACCGCCCAGTTGGGGGACAACACCGCCTTTGCTGCTCGTCAGTTGTATGCTACTGTTGTTATTATTGTTGTTGTTGTGATTGTTGTTGTGGTTTTTGCTGAGGGTGTTGTTGTTAAGCTTGTGGAACTCGGCAGTGCTAAGGAACTTGCCGCCGCTGACTATGTTGGTGGCGGGACTGGAGGGGCTGCCTTGCTGCTGCAGGTCCTGGATGTTGGACAGCAGGTCGGTCACGTGACCCTCGCCGTCAGACGAGCTTCCATCTGTACTCTCTTGCTGTTGCAGGATCTTCTTGAGGTGCTCATTTTGGCTGATGAGATCCTTCCTGTCCTGCTCCAGCTGCGAGATGTAGTCGGCTGTCTGCTGCAGGATAGCCGCCTTGCTAAGCTTCTCGCCGTCAGTGTGGGGCAGCAGCTGTTTGAGGCAGTTGAAGCCAGCGTTGATGCTCTGCATGCGGCGGCGTTCGTTGCTGTTGGCGATCTCCCGCCTCAGCCGCTTCTCGTTCTCCATGGCGCCCGCGTCGCCCGGCTGACCGCCGCTCATCCTGCACAAAGCTCCGATGGCCTCTTCGTCATCCACGTCTATGTCGTCGAAACGACGCTTCTCACCAGATCTTGGATACATCTTCATTGGAAAACGTCTTTATACGTCACACAGACGTATTTTCACCACGAATACTTTCAAATTCACTGCCACAAATTGCCAAATCCGCTGAGAGACACGACGCAGTCCGTCACTGAACGCGCTACACTCCCG
>odontogammarus_calcaratus.71597
GTGTGGTGGTGGGGGAGGGAGGGTGGTGGTGGTGCTGATACCCCCCGCTTCCTCGGTCGCCAGCAGCTCCGTCATGAAGGCGATGTAGGTAATGGCGAGGCGCAGCGTCTCGATGCGGGACAAGCGCTTCTCGTAGGCAAACGTGGGCACCTTCCTCCTGAGCTGGTCAAAGCTCTCGTTGAGGCTGAACATCCTCCTCCTCTCCCTGATGTTGGCGGCCCGTCGCTGGTTCATCGTGGGCACCCGTCGCCTGATCTTCTTGCTGTGCCCGGACCCGTTGCTCAGCCCGTTACAGATTCCGCCG
>astacus_leptodactylus_3.3114
ATGAGGGTGGTGAGGAGGGTGTCACAGACGAGGCGACTAAGAGAGAGGTGGTGTTCCGCAGGGCACCAGACACCTACAGTAGAAGTGCACCCACTAACACCACCCACCACCACTATCACCACCACCACACCAATAACCATGGTGCTGTGGCCTCCACCACTCCGCCGCCCGCCACTCGCACTGCGCCCTCAAGTCCAGGGCATGCCCGTGAGGAGATAGGCCAGCAGCGGCGGGTTCCAGCGTTGACCCCGCCCATGGCGGGGGGCGTGAGGGGTGTGGGGTGTGGGCAACAAGGGGTACAACTGCAGACTTCGCCAAGGACATGTTTGTCATATCCAGGTTCACCTGCGTCCTCTCCCCCACACCTGACAGTGACCCCTCGGGGCAGCGCTGCCTCGCCGCTTGGGTTACTCAGCGCCTTCCGCCAAGACTCCTCTTCATCCCCGCCGTCATCCACCACCTCTGCCCCCGCCACCGACCCTGCTATCACCCGTCTCCCGCACGACGCCCTGCAGTCTCATCTCACCAATGGCCTCACGCGCCACAACGGACTGAGCAAGGCCCTCTCCCTTTCTCCCACCTCTCACAACTCCTTCACTCATCACGGCCTTTACTCCCCGGAGGACCCAGCCTTCAAGGACGACAAGAAGCGCTCTGGGAGTACACCTTCGCGGGAGGTGCACAACAAGCTGGAGAAAAACCGTCGGGCACACCTTAAGGAGTGTTTTGAGACTTTACGCAGACAGCTGCCATCCATGGATGACAAGAAGATATCCAACCAGACCATACTGAAGGCTGCCCACAGACACATCCAGACATTAAAAAGAAAAGAGCGTGAATATGAGCACGAGATGGAACGCTTGGCCAGAGAGAAGATAGCTCACCAACAAAAGTTGTCAGCACTAAAGAAAGAGTTGTCAGCACGATGGGACCACATTGACTTTAATGCTTTACTCCCAGACATGGCATCTCTAGAACAGCATAGAGACAAGGAGACAAAGTCAACCACCACTGCTTCAGAGCAACCAGACTTGGAAGAGGATTCCCCTAGGGATGCTGGCACGCAGGCCACTTCAGTTAATGTACCATGTACACACTCTCCTCGTCTGCATGCCGAGCCTCCTCGGGGGACTGCCACTTTTGCGACCACAAGTAATGATGGGAGTAACAGTATTGGTACTTCAGGGTTGGTACCTCCAAGAGAACATTTTGTGGACCCAAACCAGCCATTAAATTTGTCAACCAGTATCATTGACTCTTCAAGAGCGTCCCCTCGGGCCCAGCAGATGATTTCACAAGGACGGTCTCCACACAGTAGTGAATGGGGCTCACGTCAAGCATCGCCACACTATACATCGGCTACATATACTACTAGTAGTGAAGAAGACACATGGCCATCCTCAGATGTTAGTACTGTGGCACCCACCTTAACGCGAGAAACGGTAACAAGTGTACATAGCGAGCACTTACCTATAATGGGAAGCACAGGGATCCATCTGCCAGCACAACTAGTGGCAGGTGGGATGCAGCTGAACGGTGCACCAGGTGGACTATTAGGTCAGCCAGCCATCCAGGTCATCACTCCAGAGGGTTATAAATTGTTGCCTGCAGACCATGCACCAAATGGTGCAAAGCCACTCACAATCACACTTTCACATCCCGNNNNNGGCACCAATGGAACAGTTCCTCTGAATCTGAGTGTAGGAGGAGGTCCTACAGTGAAAGTGACACAGGCAGCTACATCATCTCTGTTATCTTCATATCTGCCCATAACGCATGCCAATGGCATCACACAGTTGGTGTCTGGTCTTGGCGGCAGCATGGGAACGCTTGTGTCAGGAATAGGCCCTCCAATAGTTACACCCTTGGTGGTATCCCAGCCACAGCGGGCAGGTGTGCCAGGAACTGTCACAACAGTAGGCAATAAGAGTATAAAAGCTGCCATGGGAGGGAGTGCAACCAGTGTGCCACTGGTATCAACGCAGTATACCACTTCCCTTGCTAGTGGTCTAGGTGGACTAGTGAAACCTGTGGTTGTAGTGTCTGCTCCAGCGGCAGTTGCGGGACTGATGGCAGGGGCCCACACGGTGGTCTCTGGCAAGCCCTGATGTGCACCACTCGGAGACAATCCCAGGAGAGTACAAGCCATACCTCAGCTGTGGGCTGGACAGGAGGCTTTTCGCCTCGACTGTTGCCCACTATCACCACCACTCTCATTCTTCATCGTCATACTTGTTATCATGAGAAAACTAGTACATATTTTCATGTTTTATTTTTATGCAAGATATAACTTGGCATTAATGTCAGGTTTCTCTATGTACATTTTCATTACCGGTGATGTTGGAGATAAGGATATCTAGTTATTCTTAATTTTAAAGAAAATTTTATTAGCTAAATTATTTTATAAGGTGGCCAGCATGGAATCCAGGCTGCACCAGGAAGTGTGGTACTGAAGGTGACATATGCCTGGGCTAGCCGTCAGTCCATGGCAGGTCACCAAACTGTGATAGTGGTTCATCTAGTGACTCTTGTTTTCTGAGAGTTGCTGGGTAGGACTCGATTATGCTGGTGGATGCACACTGCTCAACATGGTGCTAGCCACCATATTTGTGTTGCACTCACTGGTGTATATAGCATCACCCACCTGGTTGTTGGTGTTATTGTTATCAAACCTTGTTGTAAATGTCTTACCTTGATTATGTATTGTGTATGTATGCCTTTACCTTTTTTTTTTGACTAAATGATCCTTATAAAGGTGACTAAATGTTACTGTGGCTCCCCTGATGCTCTGCATACAAAGTGTGCAAGAGTCTACAATTGCTGACAGTGATATACACCCGCTCAGGGTGACGCGGTCCCCCCTCCCCCCCCTCTTCCTCAGACCTGCCGCCCACCTCACCAAATATCTCAAGTGTACAAATTCAACTGATAATCAGTTGTTACATGCAAGTGTATTGGCTGCAGTCTATTGTACCAAGTGTTTTAGTGTCACTCTGGGCGGCAGTACTATGCCAGATCTCAGGGTTGACAGGGACCTAAAGGCCCCTGCTCACCTCAGTGCAAACAAGCCATACCCAAACCCTTTAATTGATAGTAAAATGTTTCAAATGTCTTAGTTTTTTTTATTTTACTCCTAATTAATTGATTACCTTAAAACATCAGATGTTNNNNNTATTTTTTTTTAAGCACAATGAAACTAAGATTAATAAGTAACACATTTATTAATAACTAAAAAGAATATTGTTTTTCTCAACTAAAGGATCATTACCCTCAACTTCTTCCTGCCTCAATGATGAATGTACGATTAATTTTGGCTTCTGGCTCTTGTAATGCTACATGAAGACTACCATCACTCTTTAAATGGAAATCCATTTTGAGTAACTTCGAGTCAGTAGTCAGGCTTGTGACATTCACCTGGACTAGTATGGCCTCTTCTTGTGGTTGGATTGCCGCCTCTTCTGCTTCATAAATAACTACTGAGCAGCTGTTGGGAATGGGGGATGGGAGAACCAGGTTTAAACTCTGGCGGGAGTGGGTGGGAGTTCCTCTGCTAAACACACACTCACTATTTTCACTACCCAGAACCATACAAAATACAGATGCTGCTAGGGCTGGGACCATGGAGGAGGTGGTTGGAGAATGACTTGGCTGACCCAAGAGTAGTGATGCTTCTGTAGATGCACCTGCAGCCAGCACTTCATCAGGAGGAACTGAACACAAAAATTCAGCTTGAGGAAATGCTTCTCCTACAAGTTGCTGCAAGCGAGGGATTTTGGCTGATCCACCAGTCAGTATAACTTTCTGTATGTGATTCACTGTGAGACCAGACCTCTGAACTGCTTCTTTAGCTGGCTGCAAAAAAGCCAACAGTGTTGCCATCACTAAACCATCAAATCTTGCTCTTGACAAAGTTGTTGAAAAGTCAACTCCTTCCCACAGTGACTCGACATAAACCTGAGCTGTTCCCATGGTGGAGAGAACATGCTTGCAATTTTCTGCCGCGTTGTACAATTTCCTCCTCGAGCGTTTATTTTCCAGGGGATCACCTTTATATTTTTTGTAAAATTCTGTAGCAAAATGTTGAACAAGTACATCAGTTAATGTATCCCCTGCCACAGTTGATGAAGTAATGGACTCCTTCAGAGTCACCATACCACCTGCTACCTCAACCACTGACCCGACAACAGTAGTGCCTCCACAGTGGAGAACCACCACTTGTGTGTTGTGTTTGTTATCATTTAAGAGATCATAAGTCAACACAGCAGCAGCAGGCTGAGTAACTGTTGTCAGAACAGTAAAAGCAGCTTTATTTGCAGCCTTCTTAACTGCAGCAATGGTTCCTTCACTGCTCCAGGCAGGAACAGCAATAACCACTGGCAGTTCTGGCTCACTGGTGTGGGCACTAGCAATCTCTTTCAAGAGTGAAAAGATATGGGTGAGAACTTCATCTGCTGATATTTGAACCATCCTCTCCCCCCGCTGCATTGAGTAACGTGGTTGACCACTGTCCCAGTTTGGGCGGCATGAAGTGCTTGAAGGACACATTCCTTCATCCTCCACGGTGCCCACTACACGTAACACATTTAACACTGTGTTTGCACCATGGCGAATTATTCCCTGCTTGGCAGATAATCCACTCACTGTCAACGAATAGCGAGCGACGTCTTGACAAATGGCTTGGCACAGCGCCAAGTCCAGTGTTCAGAGCTTATCATGTGATAACCAAGCACTGCAATATGTAATATTACTGATATACAGTATCGTAAATAGTGTACATATTTAATGTACATTGTAGGCCTAAGAACATTATACTCATTAGTTTGTCTGAACTCAAGCCAGGTTTTAGTGAATTATGTCCTTATAAATACAATACATTAATGAACACAT
>astacus_leptodactylus_3.4049
GCGGTGGCCGCGGGAGTGTGAGGAAGTGCCGCTCCTCCGCTCTCACTGCTCGCACCGCTCTCAAACCTTCGTACAGATCATTCACGGTGCTGCTGCTGGTGAGGAAGCTGGCTCTATGCTGCAAGCCGCTCTGCCACACCAAGATTACACGTGCAGAAAGATGCATCGCTCGTACAGGATACTGAAGGCTCAAGCTTAAGTGAAAAAAAATATAAATTTACAAAACAAAAAAAAGTGTAAAACCAGGCCTGACCGCAATATATCTGCTTGCAGCCATTCTTGCAACAACTGTGCGCTTACAAAAATACTTAACAACTAGGAAAGATTTTACAAGTCGGTGAATGGACTGAGGGACTGCTAAGGACGTGTCAACACTTGTCATGTAAAGATATGACAGTTGGTGGAAGGCTGTCAACCACTGACACGTGACCTCGGTTTCCAGACTTTTTCCGTCTAAATTGTTTGAACAACCAGTCTTAACATACACAGGATGTGACATATTTTTGGGGTCTCTTGTACTGAAGTGAACGCATATAACAAGATACTAAATGTGCTCAAAGCAGTGTCGTTTGTTGTGGCCAATATTATGCAAGATTCATTATAATATATGGTACCGTTATTATCCAGAAAGTGGGACCCTTTGAACTACTAATACTAAATCATTGATAATGTACTAGGGAAGTGGCAAGCTTTAACTTGCTAATGTACTTTGGCCTGCTACACCTTGTCACAGCTATTTACCTTTTGTGAAGTTTTAGAAAATTGTAAATCATTTTAGTGGCTATTGAAAATAGACTTGGTATAACAAAACTACGAACAATTTGCTATCGAACATCACTCTGAAATGCCTTATGAGAAGCAGCGTTCCGTGGCAGTGACGTCCAAACAGTGTGTTGAATGCAAGAAAGACTAAGCACGGGTAAAGTTCCACCCCGGGCACCACAGGGCCCCACCACCAGGATGAGAGTGACTGGTCTGGTGAGCGGGTACTGGGGAGGCGCCGCCGGGGTCGAGGACGAGGAGGTCGACGTCGAGGCCCAGTTCCCTGCACACACTCCGGGCACCACCCACCACGCTGCTCAACGACGCCCTGGTGAGAATGAGAATGGAGCAGAAGGCAGTGGGTCTGACTCCCAGAGTGAGAGTGGCATCAGCAGCAGTAGTGGGAGTAGCATGAGCATTGCTGGCCAAAAGCGTAAGAAGACTAGCTTGAGTGGGTCAACAGGTCCACCTCGGCGAGGTAAAAAGAGAAGATCTGGAATATCGGCAAGAGAAAGAAACCTTCGGCGACTAGAGAGCAATGAACGCGAGAGAATGAGAATGCATTCACTCAACAAGGCTTTCCAGGAGTTACGAGAAGTCATCCCACATGTGAAGATGGACAGAAGGTTGAGCAAAATTGAGACTTTGACATTGGCAAAGCATTACATTATGGCTCTCACCAACACTGTCTGTGATATGCGAGGTGATGAGAAACCATACAAATTTCTGGAGGCTTTTGTGAACCAGGAAGATGAAAATCCAGATGATGATGATGAAGAGGAGGAGGAGGAAGAGGAAGAGGAAGAAATGGAAGAAATCAATAACAATGGTGTCACACAAGTGTTATAAATTAAACTTAAAATACTATATGGGCGAGGTAATTAGACCAAAGTTACATCTTGTATATAACCAAACTTTTAAAGTTTTGCAGTATGCAAATTTCATTAAAGAGCATAAATATGTTGGGGTCGGGGCATGATAGTAACGATCATTAAACACAATGGAATTGTCTTTGCTAGCTGAATTTCATGTGAATTAAGTCATATTTTGAAACTGTACTATTTATTTTTTGTTTATAAATCAAGAGTGAAGTTCTTAAATTGTGTGATGTTGCTTTCATGCCCCGACCCATTAATTAATGCCCTTAATAGGAAATTATGAAAGTGTTATATTAAAGATTGAATATCTTTTGTGAGGTTAATACTATCTGAATTATTTTGTAATATTATTTGTATGATACCAACATTAATAAAACTATTTATATTTATATATACAGTATTAGGCATACTGTTATAAATTAGAGTATCAAATGCTTTATTGGAGTGATGTGGATTGTGCAATATTGTTATTTTAAGAAATAGAATGTATGAAAAAGGTGATAAATACATTGCATTACCAGGTTGTTGTACTACAAAAACAACACATTTTATCTTGCACAATTACAGCTTTTGTAGCCACTTATAGGTTTGTGCAAGATGGGATTTCATGGGTATATTACACAACAGCTCTCAAGATG
>astacus_leptodactylus_3.4723
ATGGAAAACAAGGTGGAATATGTAGAATACATTTACACTTATGCATGGACACCTGAACATTAACAGATCATATTGCTTATCAGTCACATTATAGGCCTATGGGTGTATAGGCCTATGGGTGTTTAGTTCAACATGCAGATCATACTGTAATGGTTATACTGATGCTGGGCACAACTCTACACAATTAACAATACTAAGACAAATGAGCATTAAACGTGCATGTTGTTCGACAGGTTGTGAGGGAGGGGAGAGTGAGGGAGGTGTGGTGGTGGAGGTGAGCGAGGCGGGGTCAGGAGAGGAGCGCGGCGTGCCTCAGCGCACCATCAGGAAGGTCTTCACCAACACTCGCGAGCGCTGGCGTCAGCAGAACGTCAGCGGCGCCTTCGCCGAGCTCCGCCGCCTCGTCCCCACGCACCCTCCGGACAAGAAGCTCTCCAAGAATGAGATCTTAAGGCTGACAATCAAATACATCAAGCTGCTGAACTCAGTGCTGGAGTGGCAGCAGAGGCAAGACGATTCCCCTTACCAGCAAAATGATGCCGACAACTGCAACAACAATAGCAGTAATAATAATAACAATAGCAGGAACAGTGTACACTCGAGACACAACACTGGAAGGAGTGTCAGCAGCCAGCGACACTCCCCGCTCTCTCCCCACGACACCTGCATCACCTTAGATACGTCTATGCGGTACCGCTACCTAACACTACCTTCTTCCCCTCCCTCCCCCAATTCTCCTCTTCCAGCCTCATCGGCCTCTTCCACGTCATCTTCACCTTCTCCTCTGTCTTATTCGTCTCCCTCAGGTCTCCGGCCTTCGCCACAACCAGTCACACACACACAACCGTCAGCCCCTTCCACAACCACCTCTTCCTCCTCTTCGCCGTCGTCGCCTGCGTTAGCGCCGACGTCTACGGCACCGTCACCATCCCCAGAGGAGGGTGCGTCGCCAGGGCCGCGGTTCCATCCCTACGTGCTGGCGGTGCGGGTCCGGCCCGGCTTGTCCCTCCTTCATCCTCACTCTAACTAAACGTATATGGCGTATTACCTCCATGTGATAATCATTTTATATTGCTGTGTTGAGATATCATCAATATCTTCGATGGTGTTCAAGAAGCTTTTCATATTTTATATATATCACCCTTAAGTTCAGAAAGACTAATTATTAGAAAGCTTGAGTCGTCAAAACCATATTAAAAAGTTAACAATAAAGTAGACTACCTTTATTAAAGATTAATACCTGTATAACAATGCCGGGTCTTAGAAGGGTCATTCAGGTAGGAGAAATCAACCACAAATGTCAGGATTGGAGCATTACAACGGTACTGTCAAAACATTCTTCTGTCACACTCAAGTACTATCTCAGAATTCATATACAGTATATATATATTAAATATGACAGA
>astacus_leptodactylus_3.5085
CCCACGACAAGTTTAGAGCAGGGGAACATACTCTCTCTGAACTTGCCCAGAGAAACTGTTGTGCTTTACTGGATACCTGCACACACACGCTGATTTTCGCTATGGCGTCCACTTACGAAGTAAACATTGAGGATGTGGAGCCTCTGTCCCGCACCTACCAGTACCGTAAGGTCATGAAGCCCATGTTGGAGCGTAAGCGGAGGGCTCGCATCAACAAGTGTCTCGACGAACTCAAGGACCTGATGGTAGGAGCTCTTCAATCTGAAGGTGAAACCATCACGAAGTTGGAGAAGGCCGACGTGTTGGAGCTGACAGTTCGTCATCTTCGTAAACTGAAGCAGCACCATGCCCTCGCTCTGCCCACCCACAACCACGCCCACGACAAGTTTAGAGCAGGATTTACCCACTGTGCCAACGAAGTTTCCCGTTTTGTGACCTCGGTGCCTGGAGTTGACATCCACGTCTCAACCCGGCTCTTGTCTCATCTTGGTGGTTGCATCAATCAAATCGACAAAATCTCAGTGCCTCAGCCCGCTGCCCCTCTCACGCCCGCAGCCACCCCTACTTCCACGCCCACCGGTATGGTGCCAATCACAGTGACAGTGCCTCGTGTATACACTCCTCCAGCCAGCCCGGAGTCTAAGCCCAGCCCAACAAGCCTGCCCATCATGGTGTCCCCACAACCCACCGCTGTCAGCCCAAAGCCCGGCAGCCCGAGCCAGCAGATGTCCATCGCCGCTGGTCGTGTGGGAGTGCCTTCAGGAAGCCCGATGTGGCGTCCATGGTAGTGTCATCGCCATCGCCCAAGAAACTTACTCCATAGTACCTGAGTGACGGTGTCCCGTCGCCTGTCTCACTTCCCGGTGCACACACGAGAGACTGCCTGCGTCTCCCAACTCCCGACACGAGAGATCCGCTAGCTGTCTCGTATACACGAGTGACCCCAGTCGCCTGCAGCAGCATCTCGTCGCTTCTTGCGTACGCGATCACAGTCACCCCCCAGCATACGAGATTTCCCTCTCCTGCTGCGTCTCGTCGCCTCCAGCGTACGAGATCACCTGCTGCGTCTCGTCGACCCCAACGTACGAGATCACCTTCGTCTGCAGCGTCTCGTCGCCTCCAGCGTATGAGATCACCCTCGTCTGCAGCGTCTCGTCGTACGAGACCACCGTCGCCTGCAGGATGTGGGTGTCCTCAGCGACCACGACATGAGGGTCCACTACTGCGCCTTGCCGCTCCTGGCCCCCACACACTAGAGACCCGCGGGCCACCTGTTGCGCACCCGCTGCGCTGTGATATATTCTGTGATACTTGTCTTTCAGAGTCGATACAATATTTATTTTGTTATTCTTGTTAATAAAACAGTCCCAAATGTAAAAAAAAAA
>astacus_leptodactylus_3.7647
ATTAAATCAAGTGAAACAAATTTTATTATACATGCCATTAAGATATTCAACAAAATATAAAGACAGGAGCATTGTTCACAATTATAGTACTCAAATGCTTAATAGCTATTATGCATTAAATTATTTTTTATAAAGTTTCCAGTATTGTAATTAAAAACTTGTATTTTTGTACAGAAGGTTACATATCCTACCCACAGTCGATTGGTATCAGTGTGAACACAACTGTCTTACGAGAGGTAAGATGCATCCTGTCTGCCCAGCTGCTGCAGAACTCCACACATTATTTCACGTAAAATCTGNNGCCTCAGCCAAATCACATGTAGATTGTTTAACAGCCCCAGGCCACTTGAGGGTGAAACTTTCAAGCCGTTGTCGATAGCTGAGGAAATCAGGAAATTTAGGTTTCCCATACCTAATGGCACCTGCTTCAAGAAATTCAGCCAAACGTCGCTTCCGAGGGGGTGGTTCTGGGGTTTGCAGTGTTCTTCAACCCATGATATAACTGATCCAGATATCTCAGCAAAATTGTTGGTGGCAATACAATGTTCAAATGACTGGTAGAGTGAATCCATTACTGCCCGAAACACTTGAAATTTAACATCATCAGAAATCTGCTTGCTGAGCTGGCCAGGTTGACTTTGGTGAGCAGATACAATTTGCTCATAATTCAGTTTCATGATAGTAAGGGCAACAACCTCCTTTTGTAAGGCAGCCACCTCCTCCTCTTGCTTGCTCTTCTCCTTCTTTAGAAACTGAATATAATCAATACTTTTCTGGAGAACTGTTGCTTTAGACATCTTATAGCATTGCCCTTGCTCTGTATTTTGACATGTGGGAACAAGGTCCTGCAGAGAATCATAGCCCTTGTTGATAGCATTGCGACGCTTCTGCTCGGCCTGAGTGTGCGCCTCACGTCGACGTTCCTTATAAGTCATCTGGTTCCCTCTGTCACTGTCTTCATCATCTGTTACAT
>astacus_leptodactylus_3.10846
GTATGTAATGACACAAATCCACAGAACACCTATATCTTATTTTTTCGAACTTTAATACTGTACATAAATATATAAATCTTCTGTTTGGAAATGTGTGTAATTCAAGAAATTAACAAAAAACTGTTAAATGAATACATGTACATTCTTTTGTTCCTTAACCCAGTACCAACCTTCTCTACCTAAAACAACTGCTACTTACCATGAGATTATTCAGCAATTTAACTTAGGTGTTAAAATACAAGAGGTTTGCATAAGATTAAGAAATTCTAAGATTGCAAAAACAATCTTCAACAATATTCTAGACATCATTCACTCTTGTAGAAAGCTATGTATACTTTGTATAACTTAAAGAAAATTATCAGAAGAAATTTTCTACAGTCAGCCACACTAAGAAGGATGAACTTCACCCAATAGTGAGGCAAAATTGTTAAACAACTGCAATAACCTCAAGGTGGGATGGTCGGGTAAAATTCCACTAGACGAGGTTACGCACTATCACGGCAATACTGACGGTACCTACCCTCTGCAGAGTATTATTTTATTAGAAAAACAATATAAATAATTTATTTGTATGACTCGCTGAGCAACAAGCAGTTGTCATATGTGTACGACACCTGCCTCAGAATCAAGGTAACTTCATTATATGTTTATAATATGAATTTTAAATTCCGTCATTAAACAGTGGGACGTACCAAGCTCAGTTGGTACAAGTGCCTGTTTTTCATTCAACAAATCATTATTTAGACAATATATATTAAAATAAATAAACAACTTCATTTTTGGCTTTAACATCAATTTCTGAATGTGTTGCTCAGAACCAATATCCAGTGAGGAGTCATCCTCACGAGAACATGGGGCGCGTGAGCTTTCTAACACGGATCACTATGCTGGTTTAATTTAGTGCACGCAGTCACTGGCTAATAATAATTTTACAATGCATAGTTATCTTTCATTACCACAGTAATAATGAATTTCAGTCAAACTAAATAAATCTGGGTTCAAGGTTCCTAAAAATGTCTGATTTAACCAGTTGAAGTCCGAGTGGTTGCAACATGAGCATGGTATTAGTGTGCGCCGGTATTATGCAGGAGGGGAGGGGAGGTAATTATCAGGGGAAAGTGCTAAGCCAGTATGACTATATAACACTTGGATAGGATACGAGGAGAAGGATCTAGGATTGGACGGAGGGAAGGAATGGTGCCCAGCCACTTAAACCATCGGGGATCGAACACTGACCTGCATGAAGCAAGGCCATCGCTGTACCGACCAGTCCAAGTGGTTGGCCAAAGGAGGGGAAGAGGAGGGAACAAAAGACAGACAGAATATCTTGTCACTATGGCCTTAGTTAATTTGTACAACTATTTGAGACATACACTGCCCCACCTGCAAACAGAAAGGCTTACTTATGGTTTTGTACCCTCACAGGAAATCTGCTGATTTGTAATTGAGGTACAAAGAAAAACCAAATTGTAATGAAGTATTGCTTAGCATCAATGGGCACTGTAAACAGTAAGTATTTCTCCTTGGCAACACAGAAAATGTAAGCTACGTTTTCAGCTTCTTGCGACGCACACTGTTTGACGTTTCAGAGTCGGAGGTGTCCGAGCCTGAACCATCAAACTCCATGAGAGAACCGGCCTTGCTGTTGAGCAGCGCATTATTGCTCGTCATGGCTGCAAAGTTGCCAGTGTACTTTGTTTTCTCCAGGGAGCGAATTTGATTTTCCAGTAGATTGTTCTGCTTCTTTAGATCGTCGATGTCTTGTTGGTGGGCCGAGTTCTTCCGCCTCATGAATTCTATGTAATCGGCTGCTTTCTTCAGAATTTGTGCACGACTTGCCTGCAAATTCTTTTCTCCCTGCAGCGAGGGAACAGAGTCCCTCAGAGAACAGAAAGAATCTTTTATATGGTCCCGACGTTTCCTCTCCAGAGCATTATGGTGTGCTCGTTTTTCTGCCTGAGACGCAAATTGAAACTCACCACGTGCACCACCTCCAAGCGACTCATCATCATCACTCTCGATGTCGATGTCTCTCTCCTCATCGCTCATCTTGGAAGGTCATTCCCGCCGGAGGGAGGCGCGCGGTCCACCCCTGCGGGATCAATATGGCGAAGCTCCTGAAGCGCCACGCACCAGCCACACACACTCAGTCAGTCACTCACTCACTCACTCGCTCGCTTGCTCTCGCTGGCTCCCAC
>astacus_leptodactylus_3.11486
GGAACGCGTACGACCGACCCGTTCTCACGCTCGCTAGCTCCGCCCCTTCCTCCTCTCCGCGGATATAAGGCGCGAGACTCTCCGTGAACCGCATACTCATTCTCATACTCGCTGAGAGCACAGCTAGCTCCCATCAGCTTACCGCTGCACGTACTACACTTTTGTGAACTTTGACTGTTTGGCCGTTCGTGTGTGTTGAACTCAAGATGGCTTGTGAATTGGAGCCTCTGTCCCGCACCTACCAGTACCGCAAGGTCATGAAGCCCATGTTGGAACGCAAGCGGAGGGCTCGCATCAACAAGTGCCTCGACGAACTCAAGGACCTGATGGTCTCCGCGCTCCAGGCGGAGGGCGAGTCCATCGCTAAGTTGGAGAAGGCCGACGTGTTGGAGCTGACAGTGACTCATCTCAAGAAACTCCAGCGTCGCAACCAGCTCGCCGTGAGACCCATCCCTACAGATCAAGATAAGTTCCGTGAGGGCTACAGTCACTGTGCCTCCGAGGTGTCCCGGTGTCTCGCCTCCGTCCAGGGCGTCGACGTCACCCTCGGCACCAAGCTCATGACCCACCTTGGCATCTCTCTCACAAACTACGAGAAGAGAGCTCCCCTCACCATCTTCGTGCCTCAAGCAGAGCCCTCACCCGCACTCTCATCAGCATCCAGTGGTTACTCCTCTGCCTCCGACCTCTCCCCCACGCCATCCACCTCCAGCAGGAACAGCAGTTCGCCCTCCTGCAGCAGCAGCGCCGGCAGCAGCAGCCCGTCACCCCGCCCCCAGGGGCTCCTCACCATCGCCGCGCCCTCTGGTCCCATGTGGCGCCCCTGGTAACCAATCAACGTTCTCTTCAACCCTCTAAGCAGCTTCCTCAACCAATAGTGTGCCAGCAACCTGTTCAAGTTTTCCAATCAGAGGTGCCGACGACCAATGAGGAGCGCCCCTTCTAGCATTCTGTGATAGCCCCGCCCCCGGGACCTGCTGTGATAGGCCGACACGCCACGTGATACCTTCTGTGATACGCGCCACTCACCTCATCATCTTCCATTACTCATCAAATACAAATTCATCCAAATATTTAATAAAATATTTAAATGTAAAAA
>astacus_leptodactylus_3.11526
TTTTTTTTTTTTTAAAAACAATCAGTCTTTTATTTCCATCACAGAAGTGAATATCACAATTTATACATGTCGTGTTCCCGGTCTGCCTGGAGGCCTGACCATCGGAACACTTAACAAACCATACTTAAGTAGTGCTTGCAGGTCAAATATAACTTAAAACTTAACGTTTGTTGTGACATAAATGGGCATCTGATGAGCTTTGTAAACTACAAAGTCAATCATATATATATAGTTTAAAAAAATATATAAAAGCATTCAACCCTTGAAGGTGCGAAGCTGTTTGGGTAACGCCCACAAAAACTTTATAATACTATTCTTTGTACACTTTTTGAAAGACTATTGGCGCGGGGTCTTCCTTAGACAAGGATCAAATCATTTTTCGTATATACAGTGGCCAAAAGTAATATTTGCTAGATATATCACAGTGAAAAACATGTACAAGTCAAATTATGTACAAATATACGATCACAAACTCTTATATCACAATATACACAGGAGAGGTGAGTGGAGGCTGCCTCCACCGTCGCTTTTCTCACGTCTTGTACTTAAAGCTCTACAAGGCACTCCGTACAAATGGCTGTCTCCATTTTGGCACGTCGAATCCACACGCATGGCGCTCCGCACCGGGTCGTAGTGATGTGAGTACCATCGTCCACAGCTCCCGCGGGAGGGAGTGAGAGCCACTCCTGCAGCGTCAGTTGAGGTTCAAAGACTGAAGTCCAGTCAAAACAATGGATTGGAGGAGATCTCCTCAGGCTGTAGAGATCACCAGGGTCTCCACGACGACTTGCCGTCGTACGGCTGGTCCACCTGATCCCTGGGGACGGGCCGACGCATAGAGAGGTCCTGGGGCATGTTTATATCACGGATGGGCGTGGGCGCCACAAGTTTGGGCTTCATGCTTAGATCCATCAGCGGCGGCGGCGACATGGGCGGCGAGGCAGACGGGATCATCACCGGGCGCACGGGTGTAGGGCGTGGCGCCGTCACGACCACGGGAGGCGCTGAAGGTGATCCTGCTGGGGGCGCGGACGTGGTGTTAGGGGTGGAGGAAGGCACCCCGGACATAGCCGAAGCGCAGGATGTTAGATGTGTGATGAGGCGGGATGATACTGAAGGCTCCAACGTGGGCGAAGCGATGAGAAAAGACTGCACCTGCTGTGCTGCGGCGACAAAGCCCTGCTGGAACTTAAGGGCGTCGTGGCGCGGGTCGTGGCCACCAGGGGGAAGCGTCAAGCAGCGCCTCTGGTTAAGGCGCCGAACGTGACGGACCGTCAGTTCCAAAATATCAGCTTTCTCCAGCCGCGTCACGGTCTCGCCTTCCGCCTGCAGCGCCGCCACCAGGAGGTCCCGTAGCTCGTCAAGGCAGCGATTTATACGGGCTCTTCTCTTCCTCTCCAACATGGGTTTCATAACCCGCTTGTACTGATCAGTCCGGGACACCGGCTCCACGTGCACTGAAGAAACCATTTTGCTCGAATGTCACTTTATGTCCGTCGCAGGAATATTGTTATAGAGGGAGACACCAGAGGTGACGAGAGAGGCTGGC
>astacus_leptodactylus_3.12456
TGAACGATGTGACGAGGTGGATGGTGCGCTTACTGGTGATAAAATATGCCGCTTTTGCCCCCAATTGGGTGAATTCATTGGTGATAATGTGCGAATGTGATAGCACAGTGTCTACTATAGTCCTTAAAGGCGATATTACGTGCAATATATTCGAAATGGTAGTGAGCAGAGTGTGAGAAAGGCAGGCGATGGTGCCAAGTCACTGAGAGAGGTGGTGGTGGTGTGGACAAGTTGTACCACAAACCTTCCTCTATCAGCATTATTCACCAGCTGGATTACAACACCTGGTTGTGGCCTAGACTCTGGGATTATGATATTTATTGAATTATTTATTGCAACTATTTGATATTAATCCTTTGGGCCGAGTGACCATCGCTTGTGCAACGTGTGGAAGCAAGTGTAAAAGAGGATTTTAACAAAAAAAAAAAAAAAAATTGACTTTTTTTAAGTGGTGTCTTATCGCTTTATGAACCGTGCATTATTCTGTGTGGTCATCAGTTAATGTAGTGCTTTTGTAAACCTCACCAGACTTTTTATTGTGGTGATTGGATTAAGAAAAACACAAACTAGATCAGTTAAGAAATCTAACTGGCCAGCTGTGGAGGGAAACTGACTTGACCTCTATGTGATAAAAGGAAAAATTACCACGAATCCAAAACGTGTTTATTGGATTTATCCACAAGTTTATCATACTACTAGTACTACCCTCCAGTGTAGTGGAGTCGCTACCAGAGCGTGTAGTGTCAACCAAAGTGCACTGAAACTTGCTCAACTAAAGATTATTTTGTATCTCTTAAGTACTATTGGTTTAAAGGGAAGATATATGCAGTGCTAACTGGAATGATTTTATCCGGGAGAGCGCTAGCGGGCGCCCTTATCATGGTTGTCACTGCAGTCACCCATGACAACTTCTACTGACTATGTTGGGCTGGGCCCGTGTATGCAGGACCCGGCATGGGTCAAGATGAGTTCCCCGACCCAGGCTGTATCCAAGAAACGCAAGAAGCCAGACTCCAAGCCCCAGTCACAAATCAACAAGTGCCTTAATGAGAAGCGACGCAGAGAGCAGGAGAACACATACATCGAGGAGCTGGCCGAGTTAATCCAAGCCAGCATCGCCTCTGACATGAGCTCGCTCTCTGTCAAGCCGGATAAGTGCGCCATCCTGCAGCAGACTGTCAACCAGATCCGGCGCATCAAGGCGGCGGAGGGGGCGGGGGAAGGCGCGGTGCAGCAGGGAGAGGTGTCCTCCTCCAAACCCACGCTCCTACATACCCAGCGACTGGGTCCTCTACTTCTCGAGGCTCTCGATGGGTTTCTGTTCATTGTGAGTACCGAAGGAAAGATAGAATTTGTTTCTGACAAAGTGAGTCACTTCATCAAGTTTACTTCTGAAGACTTGACGGGGAAAAGTATATACAACATTATCCACGTAGGAGATCATGCCAAATTCTCCTCCTCTTTCATGTCAATAGGTTGGCCAAGTGAACCAGCCTGCGAGTCTTCGCGGAGTCGCAGTTTTAACTGTCGCCTCCTGGTCAGACCTCCAGATGACCAGGAGGAGACTATGGAAGAGAAGCAACAGCGGGTATCCCAGTATGAGAATATGCAGATTTCTGCTGTACTTTTGCCATCATATTTTGTGGATAAAAGTAATAGTGAATCCTTTGAAGGGGAAGGACAACAGTGCCTAGTTTGTTTAGTACGGCGAATTGCTCCCAACGAACGCATACAGGGCACACCAGTTGAACAGTTTACCACCAAACTGGATACTCAAGGCACTATAATTGCAATTGACGCAAGTGGAGTATCCTCCAGATACAGTCACTATATCAGTAAGNNTAAGATTGGAGCAGATCGTTCAATTCGTGTGCAGACAAAATCCAAATTTTTCCGTGACAACGACGTGAACCAGCCAGAAGGAAGTTTCATGATGGCAACACATTCTATTATTGGGCCTTTCCAAGAAGGTAATGGGTCATCAACAGCAGACAGATTGCTTGCTGGAACTTCTGGTAATGGAGGATCAGTACTAGACGAGTCTTTATCTGGGCGGCCAAGTAGTACGGGAGGAGCGGGAGACGACTCTGGTGTGTCCTCCATTGGTGATAATACGAGGCTACGGAAACTGCTCAGTCATAGTGAAAGTAGTAACGACTTGCCTTCAGATAACTCAAATAAAATCCTCAAGGATCTCCTCAACCAAAAGGATGAAGATGATACCCAAGGGGCAGTAGCTGGTGGTGTAGGCGATGGAAATAGTACCTTAGAACGGCTTATGTCAAGAGTTCCTTCTCATCATGATTTCAAGCCCAATGCCTCCTCATCGCCAGCAGTAAATTCCACAGCAAATAATATGTTAAGAGAGCTCCTGAATAATGATGATGATGACACCGATAATAGAAAAAGTAGTGATGATATATGGGAACTACTAAATGACACTCCAGATGAAAAGAAGCCAGAACTAACTTCTGATTTTCGACAACCACAAGGCCCTGGAGGAGGCTTACAATCTGCAAATTCCACTTCTTCATCACCCTCTTCCATCAATACCTTAACGTCCTCATCATCTAGTATGCCTCAATCTACAAATTCTGGCATTCCTCCAAGACCGCGTAGTGCTGATATGTTGTCTGCATCTAACATGTTGAGGGGTATCAAGCGGCCTAGTGATGAAGCTCATGATGGCAATCCTAGCAAACAGATGATGGGTGCATTTGAAAGTTTGTTGGGTCCATCACCTCCTGCAAGCTCTATGAGCCCTGCACCAGTTCAACATGGACGCCCTCCTACACCTCATGGTGGTCCATCAACACCTCATGGAGGCCCTCCAACTCCACATGGAGGTCCTCCAACTCCACATGGCCCCACAACCCCTCATGGCCCTCCAACCCCTATTGGGAACAATACTGGTGGGGGTATTGGTCATGGAGGTCCAGGAGTTAATCCGAACAACCAGGGCTCTTCAAAATTGTGGGAAAAGAACAAGATGCTTGCCTCCCTTTTAGCCAAGGGACCTGTCCATATGAACCAAAACCAGCCTCCATCGCAGCACTTAAATCCACAAGGCCTACCCCAAGAAAAGCTTCCAAAGGACTTGGAGAAGAAATTGCAGACGCCTGGTCCTTGGCAGCCTCCAGGGCGTAACCAGTCTGAGATCCTCAACCAATTACTCATCAAGGGAACCAGCAGCAACCGCTCTAATGTGAAGGTTAACACTTCTATGGGTTCTGGTATAGGCATGAACCCACAGATGCATACAACTGCAGCATCAATGATGGGTGGTCAAGGTGGTGTTACCCCACAGGTACACATGACTCCTCAACAGACCTTATCTTCTCAAGGTGGCATAGGAGTGAACAATATTAACCTTAGTGGTTCTGGACCTGTGTCGGCATCTCTTGTTGGGCGTGGGACTGTAGGTAGTGTTAGTGGGGTGTCGGTTTCTGCTTCATCAATGTCAACCACAACCACAAATACACTGCCATCATTTAAGGCCTCAATGGGTCTTAATGTCCTGGATCCAGTAAGCAGTAGTTTTCCAGATGGTTCCCTACCATCCATTACCTCTTCCTTCACTTCTGTCTTACAAAACCACAACGATGATTTTCTACGAGAAAGTGTTATTAATGATATATTAGAGATGACCAATATATTTCCTGGTGGATCATCATCACCAGATTTAGGAATAAGCCCTGAACTTAGTCTGGATGATGTCCAACGACCCCCTACATCAACAGCACATGAACTGATGGAGATACAAAAAATTCAGAATTCCCTTATGTCAGATATTGAGGCACAGACATCTCCAACAGTGACGGGTCCTGGAACTCTACCCCCATACACTGCTGTAGCTTCTGTCCAATCACATGGGAGCTACCCACCACCTTACACCCAAAGAACACGATTTCCAAGTGCAGGCCCTGCTGGGGGCCCAGGTGGAGGGACCAATATTGGGGGGCATATGAGTCCTGCAAGTATGATGCGCCCCAGTTCTCAACAGTTTGCACCTGGAAGTCCAACAATGCCATCTCGACCAACTATGAATAATCAGCGTCATTTGATACGACAGCAAGAGACGAGAAAACGGCTCCTACAACATCAACAGCAACAGGTGTTAGTCCCGTCCAACACCTCAGATGTAGCTCAGCCTCCTCCAACTTCTTATCAGAACATGGATGACCTCTTTAATAACACCGTTGCGCCAAATNNCGTAATGTAGCAGAGTCTCAGACATCTCCAAACTACAACCTGCTCAACTCACCGTTAGGGGGTGGTGGACAGATTTCTCCTGGCCAGCGCATTCCCCAACCCCCTTTCTCTCCACATGGTCAGACAACTTCTCCCCTTCCAAATCAGCAGTACAGCAATAGTGGGCAGATGGGTGGATACCAAGGAGCACAAGGCCCACAACTCTCTCCAAGATTATCCCAGGGGTCCCCAGTTCCGCCAGGCTATCAACCTGGAGGTCAGCCACTTCCTCAAATGTCCCCCACGGGTCCTGGAACGCCAGGCACCACTGGGGTACAAGTACCTCCTGGTCAGCAAAGTCCGGCGTGGTCATCTCCCAGTCCGCAGCAGCGGCCATCACTAATGTCCCAAAACCCGATGCTTAATGCACAACTTTCTTCCTTTATAAGAAATGATGGTGGTCGACAGTTTCCGGGTAGTGGGCGTGCAGGTCAACTACCCTCCATGCGTTCTGTGCCGAGTCCTAGTTCACGCCAGTCACCTTATCAAAGCATGGGTCCTCATACGCCTGGGGCCACTGGGCAAGGAGACCCAATCCCCTATCCTCCCTCCTCTCCACAGCAAGGACAACCACCTTTAATTTATCAGCAGCAGCAACAACAGCAGCAGCAACAACAACAGTATCGTATTCAACGAACAATGTCAGCACCTGGGCAGATAACAGAGAACAGCAAATGGGGAGGAGAAAGTGTATATACGAGCCAGGCTGGAGGGTTGAGTTCTTCACCCAGAATGGAAGACGGTCGTACTAATAATGGGAGTGACAAGGGCAAGTCAGAGAGTATGTTGAAGCACCTGCTGTCCAAGTAAACTGACCCATGCCAGTAGTGTCGGGTCATTCATGTGCTCATCTGTACGCTCATCTGTAAATGGTCATTCTATCCCTTTTGACCTGCCTGCTACCAGTCATTGCAAGTTGCAGGGTATACCACGGTGTTACTGTGGTGGTCTTATCTCAAAGCTTGTACACTCCACTGTCTGGATCAAATTTGTATTGTTCACTTTTAACCTTTGGGATTTTAGAAAGACAAATGTGTTAATTGCAGCAGTTTGTTGTAAATTATATTTATCATTATGATTGTGGCCCTGCCTAGGCTGCTGATATTTTGGAGGTATCGGTTAAGAATAATTTTTTTTATTGTATGTCCTTACTCAGAAATTACATTCAGTTTATTTTATTGCAACCTGAAGAAAATATTAAAATTAGAATAATGTATTTGCAAGAAGATTATAATTATGTTCTTTTAAAAAATTATGACTTTCAAGGTATGTTTTATAAGAAACATTTATATTTAATTAAAACAAAAATGTACATCAGGCTTATTAAGACAGTGGGGGTATGTTTGCTCTTGTATAGGGTTGAGGGAAGCCAATGTGATGTTTCAATGCCAGAGCAGTCCTGTGATTTAAACTTTTACCAGTACAAAAGGGGGGAATGCTAAAGTTTGGTGGGTACCAAGGGGTTTGTGCATCTCTATTTCCCATTTACCCACAAGTAATGTGTACATGCTCCCTACCTTGCTTTTACCATTGATTACATTAAGGAAATTATTTCTCTTCTAGGTATATGAAACTCATAATTTACCTCACAGTGGGAATACCTGCAATTCATTGAATGGCAAGTGTATATCTCATTGCTATATTTTTTTTATTCTTCTCCACCTTAAATGTCATCTTTTAAATTGCCGCAGTGTGAACTTGTTCTGAACCTGGAATAGAAAGACTTTCCGGGCATTTCTTAGCCACGGTATTGTAAAAGTTGTTGATGGTGTTCTGCCATCGTTGTTGGGCAGGGATATATGGCAGCCAGCCAAGGTAGGTCCAGTGAAGCTGCTAGTGGCACGTTAACTGTGGTTCGGTTCAGCCTTATGTGCAATTCTTACCATTGGGTTGTGACTTACATGTCTAGTGTACAGAGAGATTATTATTCTATGAGGATGGTAACAGTTGCTGTTGTCAGACTGTTGTATACTATTGTTATGAATGTAAGTACCATTAATATAGTTCACTTATATACAGAGCCTTACATACTCAACTCTTCTATACCAAAGGCATTAATGTAGATACACAGTGTACTTGAGGAAACTTCCCTAACCCCTGTATTTTCTTTGCACATCACCAAGTTGAATGTTAGATAGCAGGAAATATTATCAAGAATAGAGAGTAAAATATCATGTTATAATGGTTTATTATTTTTCTATGAGAAAGTTTATTGAATATTGAACTGTTGTTATTATACAAAGAAAATTAATTAATGTTGGTAAAGATATGATAAATTATTGTTGGAACACAGAAGTGACTGGGGCCAGCCAAGGAAAGAGAGCGCCAAAGGATCAATGCCAGCCACCTGTGGTGCAAACGCGGCTGGGAACAACTTGCTCATCATTCACTTAATGACTACTTGTGGACTGGCGTGAGCAGTAACATGGCCCTTTGGAAGTGACGGACTGTGACTGTGTGTGGGTGTGGGTGTGTGTGTGTGTGTGCTT
>astacus_leptodactylus_3.13890
TAATGTTCAGTGCACTTAATTAAGGGTCTGTTTTGCTCATGCTCAGTCCACACAATCTGAATTTTCATTCATACACTCCTTTCACTTCGTTCCCTACCTTTACATTTTTACATGTCTTCTCTGCTTCTGTACTTGTGATGCACCAATTAAAATAAATGAAAATTATACTTTGTATGCATATAATAATAATTTAAATGAAAGCCATTTGCTCTGCTAATAGCAAGCCAAAAACGTTCATAAATGAAGTTGATCAATCGGTTGTTTTCTTACATTAAAGACACAAGTGGATTATTTGCCTATTGGTTTATTNNAATAGAGGGAGTAAAACAATTACATTGAAATTTTCAAGGAACTACCCGGTACTACTGTATAAATTCATATTCAAGGCAGCATTATAAATGATATGTTAAGGTAAGTGTTCTTGGAACCAAGCCACTTTGGTTTCATAGTTAAGTTGTTAATATCAACAAATCTGTACTTTGTTTCAAGAGTTTAAGATAATAATACTGACTCCAGGCATGACTAGATTTGAGTAAAGGAAGGCACAACTCTTAAGATATAAACACAACTGAAATACTGTAAACATCTCTGGCTTATTAGTTAATGGTGTCTGTAAATTCTAAAATATTCATGTACAGTACTTTATATTCTTAATTAAAATATTTGCTAGAGGCACATTGGTAATGTTGGAAATTTACATTCTGAGTTCTGAGACTGTAGCAACATGTTTGGTAATTTACGCATAATAACATAGCATACACTTTCTGGTTCAGATATAGCTTGGTTAACTATCATCTGTGAAGGAAATATTAATTTGCTGATTACAATGTTTAAAATTGCATTATAATAAGAAAGAACATTGCCTCAGTGGTTGAGATGCCTTAATCATATTTTAAGATGATTTGATTCCTCAACAGTCATCCGTGACTAAAGTATTTGATTTATTTCCATATTATTTTACCTGAACACTTAAGTATTGCCTCAAACTACAATTTGACTAGGAAATAAACAACTTCTCAAACTGTGGCACTAGATCCCAGCATTCAGTGCCAGTTTATAGATAAATACAAGTGAAGTATAAGGCACTGAAAACTTGCATATTCATATTTTTATACATTTATATACAAGCACACTGTTCAGATGAATTGATAAGAAAATTCCTTAATTAATAAATAAGGTACAGTATTCAGCCTATGAAATATTGTACATAGTACAAAACTAGCATAATCATTGGTAACTGTTAATCAGTGACTAGTACAGTACAGTACAGTACTTGTTGCTGGAGGTCTTGAACATCAAACTCCATGCAGTGTGGGAGAAAGAGCATTGCTAAATTTCGACAGCAGGACTTTCGGAAAGACCTCCACATATGCTGCTGCTTAACATAGAGCACTCTTATAACCCCAGCTGGCAATGCGAGTTTTTTTTTCTGCAGATTAATTTTTAAGTTAATGTTACCTGATTCTGAATACCTGTACTGTATTCAAAGTCCCTGTGTACCTCCAGATGGTTCAACACTTAATAAACACCTACTAGGGAAGCCAAGCCCTGGTGCCTTACGAACGTATTAGGGGTTCAGTACTGGTATTCGGGCAGGGTTTCAGACTGCCAGAACGAGTCCCTCAGGTAGTCATGGGAGAGAGCGGGACCAAGTGCTTGTGGCATGTAGGGGTACTCTAGTCCCTCCAGACCATGACCTGAGGAGTAGATGGCCAATGTGGGATTGTGGCTGCTGGTGGCAACAGATTGTGGGGAGTATATGCGGTGCTGGAGGCGGAGATTGGGCGGCACAGAAGTCACATTGTAGGGCGGAGGATCAAAATTTTGATAAATTGTGTCAATTGGCACAGAGAGTGTGTTAACCAGGTGTCGGATGTAACGGATGGCCAACCTCAGTGTCTCGAGCTTGGAGGGAAAGCGATCTCGTCCACTCAGGCTGTCCATCTTTGAGCACTTCTTGCCCGGTGGCTTGCAGAAGGGCAGCCGCTCCCTCAGCAGGTCGAAGGCGTTGTTCATGTCCCTCATCCTGGTCCTCTCCCGGTCACACGCCGACTTCTTGTAATCTTCTCTGGAGAGCTTCTCGTGGACCCGCTGCGAGCGTCCCCGGCCGCCCCTGGACCCAGGGCCTGAGCGAGGCTGGAGCTCGTCCCCAAGAAGACTGCTTATACCTGTAGAAGGTGTGGGGAGGACTGGGAGGTGAGTCCTAGGAAGAGCCCGCGCCAGGGAGCAGCCGGCCATGCTGGTGTGGGGGTAGCCTAGTGCTAGACCCCCGCTGCTGCCTCCGCCCACACTTACACTCACACCACTCTGCTCCGCGTACCTTAGGCCGTACTCGGGCGAGTAATTATGCAAGGTGGGCATGATGTGACTGTGGATGGAGTCTGTGGACCCCAGGAGTGATGTAGGCGGGCTGATTGGCTGGTAGGGACCTAGTCCGCTGACGCTGTCCACGTAGAGCGACTCGTGGGCGTAGGGTAAGCTGTTGGGCGGCGATGGCTGGGTGGTGGGCGGCCCGGGGTACGGCGGGGTGTACATTGATGACGTCACCGTCCTGAGTGTGGTGTAGGAAGGAGTAGGGTCGAAGGAGTGCGCTGGAGGTGGATCAGAGGGGAGCGAAGTGAGGGGATCGGGTCCTCGGAATGCCTCCCCAACTCTGCTGAAGGCGCTTTCGATGCTGGGCAACTTGGCGGCGGTGATGGGGCCCATGTCGCTACTGCCGATGGTGTCGTCGCTGCGGAAGAGTTCAGAAGGTGGCAGCCCCAGACTCTCACTACTGCTTCCGCCAGAGACATCCAGGACACCCGAGTCCACCGACATGTTCCCTGTGGGCGAGGGCGGCGCCACAGGGGCAGTCCTGGCTAGTATTGGGTCTCCGCGAGGTCCCCCGGGGCTGAAGTCTACGGGGGCATCTTGCGGAGCGGTGTTTTTGTACGAATAAGAGAGGCCAGGGCTTTTGGCGTCTGCTTTCTCGGTGTCTGAGGAGACAACGGGGAGGGTGATGACGCGGCCATGGTGTCGTAGCTGGATAATGTCACCTCGCCCAGGGATACGCGTGATATTGCTCTCAGAGTCCGGGAAGAAGTGCACCTCAACAGCGTTCTCCGGCAGGATCAGACCCCCAGGTACTTTGTTGATGACATCCCCGGCTCCGCTGCTGCTGCTGCTGTTATTGTTGCTGCTGCAGCCACTACTGCTGTTACTCTTACTCACCGAAGTGGATACTTTTACTACAGTTCTGCTACTGGTGGTGCTGCTGGAGGTACTAGTGCTGTTGGTGTTAGTTTTAGTGCTGCTGGTGTTTTCTCTTGTGCTGCTGGTGGTGGATCTGGAGGAGGTGGCGGAGGAGATAATGCGGGTGATAGGACGGGTCTTGTGAGGAACGAGGGGAGAGTCGCGCGTTGCCGCCCCGCCCCCTCCTCCTCCTCCTGATGACTTGATGAACTTCTGGAACTTGGGCATGATGACCCGCGAGCAGGACTGACCGCCCTCACCACACCACCACCCGAAAGGACAGCTTTCGAGCCCCCATCCTCTACCAACCCCTTTCACACAGGAGGAGGACGGAAACCAGACTGAAAGGCCACAGCCAGGCCCAAAAAGCAACCACCCGCCCAACCGCCAGCCACTCCAAGTCTCCGTAACCAGCACAAGCCGGCCAGAACACCGCGTAGACACAGGGCATGAGGCAGCGAAGGGGCACAGGGACTAAGCACCACACTCACTGCAGACTGGCGTGCGCACTGTAAAGGAGAAAGCAGAAACAGTTAATAATCATAGCGACAAACACAAATCCAGAAACCCATCCGGAAACCACAACCGGAGCTTGTCAGGAAACACGTCCCCCAACCACCACGCCCTCCGATGCAGAAAACTACGAACTAGGAGGAGTACCCGAGACCCAGTCAGCTGCTCCCGGCGACTGACCCACACCCCAAACAAAAACTCCGCAACAACCACCATCAACGCATTCCGGACCTTCCTACCACGTACGTGAAAGACCCAGAAGAGCGCCAAAAAACACTCACGACGCACCACGTCACCACCTATCCGGCCCAAAACCCCCTGAAGCCAAACAACGGACTCCTGCACCCGAGGGCAAAAATAAAATGCATGCAACGAAGACTCCGGAAACCCACAAAAGAAACAGGTACCATCTGTCACGATTCCAAAACGCTCGAGACGCTCATTGAGAGGAAGCACCGCATGCAAATATCGAAACATAAACACACGAACCAACGGGGCCAAAAACCGGCCACCAAGCCCAGACCAAACGACCGGCCAATCAAAAAGCGGATAATCCTGCTCCACGTGATGAGGAACCCGAACAAGAAGCTGCGCATACATCTCCTTCACACGGAGGGAACCAAAACCACGCACCTGACATAAAAGACGGGCCACCANNNNNCGCAATAATAACCGCCCAGCGTCGGGCTAGCACCCCCTAACACCAGGTCTCTCCTGACGGACGACCAAAGAAGCGCCCGAGCCTTGGCAAACACATTAACCACACCAAGACCACCAGCAGACCAAGCTGCAAATAAGGAGGAACGACGAACAGGTTGATATCGCCCCCCCCACAAGTACCGAAACACAATCTTTTCAACGGAGCCGGCAACCTGCAAAGAAAGCGGGAAGGTATGCGCAACGTACCAAAGCTTCGACAGGAGTAGCGCATTAATAACGACAGCCTTCTGATACAATGTCAACTGTCGATCAACTAGGCAACCAACCTCCCGCTGAAGGGACCCGAGGACCGCCTCCCAATTCCGGCGCAAAGTAACACCATACTCAGGGAACCACTCAATCCCCAGAGACCGAATGGACGACACCACCTGGAACCACACTCCGTCCCAGGAGCCCCCAGGAGGCGCACCACCCAGAAACATCAATCGAGACTTAAGACGCTGCACCAACGCACCAGTGGCCAACTCAAAACGAGCAATGACACGTTGAACCGCACACGCGCTTGCAGGAGAATCCACAAACACAA
>astacus_leptodactylus_3.14661
TACTCCATCATTGTTATCTTCGGAGTATATCGCTTACATATCCTGGACTTTTTATAATTTCTCTTGAGTTATGCCATTATCCACAGTGTAGGCAGTGTCACTTGTATACAATCACGCAACAATATCCATAGAGTCTGGAGTAAGGGCATCATCAAATGAATGATGAGATGAGTTAGGGGAGGAGACCTGAGGTGACGAGAATACTGGATCACTCGTAAAAGCTGGTCCGTCATCATCCATCAGGTCCAAGTTGAATCCACCTGACGTGAAGTCTTCCAATAGCTCNNCCTTCTTCATATCATTCTGACCCCCAGTGTTATTTACCACCTCAGACTTGATGAGCGTAGACAGCAAGAGAGACTGGTCAATGTTCGTCTCCTCCACCTTGATGCCGTTTGTCCGAAGCTTAGTCTCCAACTCCTGTATTCGTAAATGTAGCTGTCGGTTTTGTTGTTCTAGGGCTCGTCGTTTGGCTTCCACCTCCTTGTTGTACTCTATGTCTAACTTGAGCCTCCGTATGTAATCAACAGAGGCCTTCAGAATTTGGCCTTTGTTATGCCGGAGATCCCGAACAAGCTCAAAATACGGTTCGTTGCTCTTGGGAAGGAGTGTAGCAAGTTCCTTTATCCTGTCATTTATGTTAAACCTTCTTCTTCGTTCAATCATATTGTGATTGTCTTTCTTCTGCCTGTCCTTGATGAAGGCGACCATCTGCTGCTGGTCGTTGCCAGGAGCCTCACTCTTGACCTGGCCGCCATCCGAGGGGCAGGAACTGGGCGTCTTACCGATGTAGCTGTTGAGTCCCAGGAGGTCGCAGATGGAGCCCGGCACTCCGCTGGTCAGCTGCTGCGAGGGAGGTACGCCGGAGACCTGGTGGTCATAGGTCTTGAGGCTGTCACCAGCGTCCAGTCCCTCCTCAAGGTTAAGTATCTCGTCGATCACATCTTCCACCT
>astacus_leptodactylus_3.18439
GAGAGAGAGAGAGAGAGAAATATATATAGATGATATGATAGAAAAGTAAGTCAGGAGTCGGTACAAAAGACAACCGATGGTGAATAAACATACACAAACCAGACACATGAAGAAATGCATCATCAGTTTAGCAAAGACATGTTACAAAATGGGTACTAGAACTGAATGATATAAGCTACAGATAGGTAAAACAAAATTAGAGATTATCAATCAGGAAGATAGTAAGAAATGCTTTTAAGTTTAATAAGGGAAATTAATAGATGGACAAGGAAGAACATATTTACTCCAGCTACATGAAGAATCAGTTGACATACAAACTAGGACAAAACAAAACAAAACTGCAGGTGAAAGTTGTGGATAGCTGGAATGAGGTGGTGCATGCAAAGATATCAGAAATATTAGAGAAAATACGATAAATGGGGAAGGAAGATGGGACACCATAAACTTGAGCTCTATGCTGTAAACCACAAATAAATTATCTTAAACACAAACACCCAAAAATCTAAAATTAACATAATTATCTTGGATAGCTTTAATACAAAGCCAATCTCCTCAAAGAGGAGTTCCTAAAAATATTAAGATAAAAAATTACCAGATTTATCCAATGTACTGTATTATATTTTCTAATTTACATGAGATTAAACCCATCAGTTTTATTTTCATAGTACATAAGTCATTAAGTAAAAGGTCATACTCAATTCAGTGCTGTCACTTATGCTGAAAAATACAATTTCAATATGCCGTTCCACTTCTGGTGTAAATTAAAATAACCATTAATTTTTCTTGAAAAGCATGATGTTTGTGAGCTTTATTTTTGGACTTCAACATCTGTCAATAGCTGTGCATTAAACCCATGGATGGATGTACTTTGCTTGATATTTGGTATGTTTATCATTTTGCAGGGTATATGCTTTTACATTCAAGTAAATGCAAATACCTAAAAAAATATATAAATGTTATAAAACCACACATTTTCACATCCATGAGCAATGCTAAACTGGGGTAAAAGTCAACTGTGTCCCTCTAGTTAAGAATGATATGTAACAAAATTAAATAGATAGTGGTGAGAGGGCACCAGTCGTGCAAAATGTTTTCTCAGAGCACTGAGATACCTTGTACTGACATCATAAGAGGACAAAATATATATATTACATTCATTGTACAAACCAAGCAATCAATAAAATAAGAGCTTGGAAAACCATGAAAATTACTGAATAACTTGATAATTGTTATTCATCCTACAAAGTAATGTACTTGAAAATTCAAATTTACAATCTCAAAATCTGTCTAGTATTGCAAAACATTACACCTGAACAACTTAATATAAAAAATTAAAATAAAATTTACCATTTTCAAAATGAAGACATGTGTTAGTGCCCAAAACCCTAGTTCAGTAATGTATAAAAAAAGTACAAAAAATAATTAGTAAATCCCTAACCACCCTAATGTCTTCCTCATGACCTGACACACACAGGCAGGATAACTTTAAGGAAATCTTTAGCTATATTATGACTAATTTACAAAACAATGCACAAGACCTGCCTGGTGCTTGAGGAGGACTTATAAACCAAATATACTTCTAACTGATTCCAAAAGAAGAAATTCCAATGGGAAAAAAAATCTATTTAATGAGCACTCATGTCATACTGCTAGGTTACCACTAGACTTGAAGTAGCTTGTGTAAAAACTGAGACACTTACACTTTCTTCATTAAATGCATAACATTCCTGGACATGTGCCTGAGCTCTAGCTTTCTAAATGTGCATAAATATACAGTGGTAAAAATTCTTAAGATAAAAGTATAGCATGAAAAAATAATTCAATCATTAGTTCCCTTTTAGGGACCATATAAAGGACGAAACACTTTGATTACCAGCAAATAAAAATTATAATTGCAGACTGCAATTTGATTATCAGCACAACAATTGAAACATTATTTTACAACAAATATTTTCCAAATGTTGCACTACGTATGGTAATACTGTAAAAGCAATAAATGCTGGATTTTTTCAACTGAAATACTGCCTTCAAAAATACTATATGAACAGAAAAACTTTAAGAAATTAATGCATATATGAAAGAGGTTGAATGACCTAATAACACAAGATGTCCTGAAAGTGGTGCACCCACTATACAATATCTAAAGGTTATAACCTGTCAGTATTCATTTCCATCATCCAGCACCTAAATATCCACTCAGTGAACCATTTCCTCTGGCAAACTGGGTGTCATACCACTTACAAGAGCTTCTCAGGAAGCAACTCTGATAGGCAAGCTTCAGTATCCAACATTATTTGAACTTTTTACTAATTACAAACAATTTGTCATTATACCTTCATAGAGGTGACTACATACAAAATTATCAATAACTGATAACCAGAAAATTAGATAATGCTGTCACAGAGGCACTTGCTGAGATACAACAAAAATTCTCGGATGGTGGATACCAAGACTTGCCCTAAACATTGCCATACTACCCAAGTGCTTCAAAAATTATGAGCAGGCCTAGGATGTAACACTAAAAGCAATGCTTCTCATTCAAAGTTAGTGCCGAACATGTTTAAGTCATCAAAGTTTGTGGGGCCAGACTGGTCAAGGATTTGCAACATGTCGGTGAGTTCAGGTTGAGTTCCTGGTGCACCTCCACCTTGGTGACCAGTGCCAGAGCCTTGGTGAACTGAGCTGGTGGATGGCCCTACACTTGCTCCCTCTGCACCTAGAGTGCTATACTGCCACATTCCTGAGGAGGCTGGAGCTGTGTATGAAGGTAGCGAGCGACTTGAAGAGCTTAGTGGTGTATATGATGGAGTTGAAGGAGATCGTGATGGACTCATACTGCTAGTATAGCTATATCCTTCAGCCTGTCTTATATGTGGATTAGACCACGTTGTGGCATGTGCAGTTGTAGGTGGTGATGACGACTTTGTGATTCGTGAAATACTGGACGATGCCTGGGTTGTAAGGGGCGTAGCCTGTGGAGTGCTTGGAGAATAGCTAGCCAAAGGTGAGGCACCCGCTTCATATCCGCTATACACCCCTTGCGTACTACTCGGTCTTCCAGAATTGTGGATGTGTGGCTGGATCATGTGTGGGTATAGTTCACGTTGCCGTTGCAAGGAATACTCGATTCCGGGCTGATGTGTTGAGTACTGACTGTTTAAAGGGCTAACTTCTTGTTGTTCAGAGGCACTACCACTCATTTCACTTCCACCTTGCATAGTCTTGGCAGCTGTATTTGTGCAAACAATGTATTCAATATCATCTGTATATGGGTTGAGGAAAGCAAATGCAGACGTTCGCAGCCAAACCCACTCTCGATTCTTTCCTCGAAAACGATACATAACAGACATCACTTGACCTTTCAGTTTTAATACTTGATCAAAGCTTTCCTTCATATGTGTCTGGTCCTCAGGATGGAAAAAATCAAAACAAGGCTTAGCTAGTAGTTCCTGAGGAGAGTAGCCCAACACAGTCATCACACGCTGGTCAACGAAGGTGAACTTTCCATCCATTGCGTGACGAGATATAAACTCATTTTGTGAGTTTGATCCCATGAGGTCTGAAGTGTTGGGTGTTGAGGTAACCTGAAGCCGGCCGATTGCCACCAGGCAGCAGTGAGAGGAGCCGTGTGCTTCCTCTTCACGGTCCATCTGAACTCCAGTTGGGGGCCAGTTTTTGATGTAGCCTGTGCAATGGACCACTGCATAATTGTGTCCATCGCTGGCAGGACCTAAAGAATTTCTTTGTCGTAGTCTGTTCAAGTGACCAGAGTTCATGTTCTCCGGAGTAACTGTGCCTACTTTCATCCGACAAATAAACCCTCGTCTGGATCCCATACACAATCTCATAGATGACTGGTGACCCTCCTTTTTTACAGTGCCAGTCTTCAGATCCAATATACGTCCTTGATTGGCAGGTTCCTGTGTGCTTAGCTGCTCTCTCACCTTTTCTACATCTTCTGGATGAACATGTTCATATACGCTGGACCCAAACCAGTCACTCTGTGGCTGATTGAGAACTGGAGTGACAGAGTCTGATGCATAGATAATTCTCCCGGTGTCACACGCTACTACAAAGAGAAATCCATCAGCCGCCTCTAATATTAAGTGTTTCAGTTCTTGGTCTGTGAGGAACGATGGTTTATACGTTCCATCTGTGTTGGTATTGCCAGTACCCNNACCCCTGAGAGCCTTCATGTGGGCGACAGCCATGCGCAGGATGGTGAGCTTGTCGGGCTTGCGGGCGAGGGCGGAGCAGGTGGGCACCATGTCGCTGAGCTCAGCGATGTAGGCCGTCATCTTGTTGCGACGCCGACGTTCGATCTCACAGTGGTTCTCCNNNNNCTTGAACGACTTGGGTCGTAGCGGTAGCCATCTCTACCACCGAGCCGAGCAATACAAGTCCTCAGCACTCGAGATGTAAGTTCAAGATGCGAATGAGTAATATGAAGTAAACAAAGTGCACTGTTTACAAAAAGGCCTGCACGCAGTTCTCGCCACTTGCGAGATGCGAC
>astacus_leptodactylus_3.18615
GGGGATTACAGGTCTGCCAGAACACAAAATCATCGTACCGATGTGAATCTCGAAGGCAATACAAAGGCAGTTGTAAAGAATGAACATTCATCCCAATCAGAAGCAGGGCTAGAAGAAACTGTAGCAGCAGATGATAAATATGAAACGGATGAGCCATATCGGTGCAAATCACAACTGTTTACACAACCCCACACAACAGATAAAGCGTCTGAAGTATTGGGAGAGCTGAAGACATTGTTACAGGAGCGGGATGTCACCGCTTCATCCACTACCGACCACGGCCATCCTCAGATGGTTTCCCAAGAAGAAATTGAACCGATATTGGTATACAAGGGCACGGCATTCTTGGAGAAACATCTTGAAGATTTCTTGGACTTCATTCAACAGAACCATACCACCTGCACTAAAGATCGTATTGAGGTGTATGACCCACACACTTTTATGAAAATTGGTTATTACAAGGTAATACTGTCAACGAAGCATAGACGAAGGAATCGCGACGAAGGTCGACGGTCTGTACACAATTCTTTGGAGAGAGAGAGAAGAGTAGACCTATGCAACGCCTTTGAGTACCTCCGCCAACTAGTACCTGCCACCAAGATCTTGGAAAAAGCTTCCAAAGTCCAGATCCTGAAGAAAGCGGCACTACACTGCAAAAAACTTCATTTCACTGAACTACGGCTACTCAAAGAGAAGGAAAAGTTGAAAAATCAGTTGGAAGAGCTCCAGCAGCGGAGATTGCAAAGTACAGAGAGGCCTCGCCTTACGAGTCTAATCCGTTCCAGCACTTCACTTGTAAGGCGAAATACTCGTAAGGGGAAACGA
>astacus_leptodactylus_3.23580
GGTCACCGTGAGGCAACATCGCGCGATTGTCAGTCGTGCGAGGCGCGCGAGATTGGCTGGAGATCACTCTGGTATACGCATACACACTCACGTACACGCAGGATTGGTCAACAAACTACTAGTTTGTTTACTTGTTACTCGCCATGGAGGACGATGTCATCATCCCCGACGACTTCGAGGAGGAAGATCTCCTGACTCAGATGAACTGGCCAGATCTAGATTTGGTGGACATAAAGGACTTGGGAATAGATTGGAATGAAAGTGATGTTTTGTGTCATGGAGGGATTGGAAATGCTATAAACCAAGCGAGTGTATCTTCCCCGAGCAACACCTCGACTCCCACTCATGGTAATAACAGTTTCAACACGACGGTCAACAGCAACATCAGCACCTCTAGCTTTCTGAATAACAGTGATAGTTTCCTCAATAGCAGTGACTTTCAGGAATCAAAAGTATCTCCGCAGCACCAACAGCAGCTGCAACAGCCCCAACAGCAACTTGTAGTAACGTCCATAAGTGGAGTTCGGCAGGTGGCACATGTTGCCCCCCGAATTGGTCAGACTTCAATTATCAATGCCCCCCAGTCGTTGGTGACTAGTAGTGGATTGAACCAAGCTCCGCAACTACAACAGCTGCTCGCCAATCAACAAATTGGGGTTCATCCGCAGCAAAATATCGTGACCCATATTCAGCCTCGTACTTTTCAGTTCCATCCCCAGCAAGTTAAAATACCTCAGACTATTGCAAAGAGAGTTGTTACCACTGGTGTTTCTCAAGTAGTGCAGCAGCCTTCGTTGATACAACAGCTGGTGATACCCAAATCAGAGACTTTAACCACCACGTCATCCGGACAGTGCATTACTGTACCTCATGCTGTCTTGTATAAAACAGCACCCACCATTGCAACTATTGCCACGCCCATTCAGAACTTTGACCAGGCTACAGTTGTCACGGGTATTCCAGTAATGTTGGAATCTGATCGTCTACCCTTGGCGAGAGTAGTTAGTTCTGCATCAAAAGCGATGATTGTGCCACATAAGGGCGAGAAGCGAAATTCCCACAATGCTATTGAGAAGCGTTATAGAAGTTCTATTAATGACAAGATTTTGGAGCTAAAGAATCTAGTTGCAGGTGAAGAGGCAAAGCTTCACAAGTCTCAAATCTTGAAAAAGGCCATTGACTACATACGGTACCTGCAGACACAGAATGCCAGGCTAAGAACCGAGCTTAATACTTACCGTATGCGTGATGGAAACCAGAAGATAACAGATCTCTTAGTAGGGCCATATACTCCACCTTCGTCGGACATTTCTTCACCTGCCAGATCACCTCTCTCTGATTCTTCGTTACCTCCATCACCAAAATCAACAAAGTTGGAANNNNNAGGTACCATCACCAGGAACCAATCCACCATACATAACGATGACTCGGACAATGGCAGATTCTTCCCGCTTGCTGTTGTGTGCAATGATGTTCACTGTCCTCGTCTTCAATCCCACTGGCTTTTTGAGCACACATTTTGCTCCAAGCCAGTCTCTTTCATACGAAGTTCCTGGAAGAACTATTCTCGAGATGGAACCAGTAGAAAGCAACTTCTCCTTCCGAAGCCTTCTGTTTTCTTCATTTACGGTGTGGCTGGTTAATTTTGCGATCATCGCTGTATTTCTTGCGAGGATATTTGTCTACGGAGAGCCAGTTATGAGGAGAAAGTCTAGCATAGCTGAACATTTTTGGCGTCACCGCAAACAGGCAGATCTCGACATGGCCAAGGGTAACTACAGCAGTGCCTGCCAACAGTATGGTTTATCCTTGATGGCGATTGGACGGCCCTTACCTAGTACCTTAGTGGAGAAGGTGTTTTCAGTCATGTGGCAAGGTATCAGGCAAATTCTTCAACGCCTCTATTTGGGGCGTTGGCTTGCCAAGCATGCTGGTGGTCTTTTTCTAGAGCCATCGGTTCGTGATGAAATCCAGGAGTGCATGTGTGAGTTTGCACATGTATATCATAGACTGCACAAACTGCATCTCATGGGACATGCATTAGATTCTTCACATCTCCTTGGTCTCTATCTAGCTCTGACAGCCATCAATCTAGCAGAGTGCGGTGGGGTTGCAGGTGGAGACATGGCAGAAATGTTGGTCACATCTGCTCTCAGAGCTAAAGAATCTCTTCCAGAACGCTTGCGCATCTTGGCTCGTATGTTGTTAGCGCAGGCAAAACGCAAATTTTCCGAGACTGACAAGGCCAGTTTTTCTGCTCTTCGCTGGTTGTTTACACCATCTGGCGAACGCTTCTTTGTTTCACACAAGTGGTCGTATGATGCTCATAGAGAATCCATGTTCAGCCAACTTACAGACAAGGCTGATCCATTGGCTTATCTGCTGCTGTTGTATAGAGAACATTTACTAGAGCGAGCAATAACAACCCTGGTGAACCCTGGCAATAAGGCAGATGATGCGTGTGAGGAAAATGCTCGTCGCCGCACCCAAACTTCGGATGTGCTAGACTACATCCATCTTTTGAATGAAACCTACAATGGCTCTGGAACTTCACTTGGTGTTTTTTGTCGTGATGAGGTGTGCTGCTGGTGGGGTTCATTGTTTGGAGTTATTGCACACTGGCTGCTGGGTGATGATGACCAAGCGGAAACCCTGTACTCTGCGGTGGAGAATGTTCCTGAGGCTCTGAAAGTTTCTGATGATCCTTTGCCAATGGCAGTGTTGTATGCTGCTAGAGCAAGACGTCAGCATGGTCACAGTTCTCCGTCAACAGTGCTCCGTCTGTGTGAACGTGCTGGCTCTGCGCTGAGCGATTCAATACATCAGGCGTCGTACAAGCAATCAAACTCAATGGTTCAGAGTGTTCAACTGATAGTGGTGGATTGGCTCCTTGGCGTGCGAACCGTTGTGTGGGAGGGGGAATGTGTTGCGGACTGCGACACGCTGACTGTAGCACCAGAACACGTGCTTCAGGGATTCCAACATGATTTGGCTTTGTTACGGAAACTTGTTCAGCATATTCCCGGTGTACTTGCTCGGGTGTTTTTGCACGAAGCAACTCTGCGAATGATGGCTGGTGCCTCGCCTGCTAGAACACAACAGTTGTTGGATAGGTCACTTAGGCATAGATCCAACAAGTCATCTGTTATTTGTGGAAAAGATAAGAAACTTGGAGGTTTCACAGGCGATCGAGAGCATGCCACGGCGTTGATGTTGGCCTGCAGACACCTTCCGTCGCCACTTCTTTCTTCTCCTGGTGAACGAGCAGGGATGCTGGCAGAAGCAGCAAAGACACTTGAAAAAATAGGGGATAAAAGACGACTTCAAGACTGTTACACTCTTATGAAGAGCCTTGGTAATGGAGTGTCTTCATATGGTTGACTATAATTGTTTTCCCATCTACATTTTATGTAAGTATTTTCAAAACATAATACAAATGTAAAAAATAATTACCTATCACAGTTTTGCTGGTATGGTTATTTATGACATTTATAACATGTTAAAGAAACCTGTTTTCTTATATTAGGAATGACTTAGGATTTGCATATGGTGGAGAATATTCATTTAATAACCAAAGAAATTAAATTTTGAAATCATTTGTACCTGTTCCACATAGTGTTAAGAATTTGAATGTATATATTAAATTATATTTTTTAACTTTAAAAAAAAAAA
>astacus_leptodactylus_3.25017
TGGATTTATAATAAATCTTTAATAAAGAACTCGGTTCATGATTACAATACAAACCTGAGCTCATAAATATCGTCCCATATGTTAAAAACTAAATAAAGTTTTCTAGTTAAATACATTGCAAAAGTAACACAATGTTCACATTTTAGTATATTACTTTTGAACTGAACTAAAACAATGACTGTAGAAAATATCCTGTATTAAATAAAGCAGAATCTCTGGGACCTCACTGTTTGAATGAGTAGCACATCTTTAAAACCATAACAAATAAAATACTGCATTGACAATTTATTAAACTTATTTTCACCAAGGCAGAACTCTAACTTCAAAGGACGTAACATACTCTGGTTGGTTGGTTGGGTGGGTGGGCACATTTCATAGTTATACCGTATAAATATTTATGGGCATTTTTTAAACATTTTCATACAAAAATAATTGAGAAAAAATTGAGCAGTAATTAACTTTGCCTTAAGACCTAGAGTGGTAGCTAACACGTAAACTAGAGTTTTATCTCTGCCAGAAAGCTAGGGAGATGCATCTCTATAAATATACTTATAAACTTTGGGCCAAATGAATGAGGGGTGGGGGGAAGAGGCCACACAACAAAACTGGCTCCATCTCTGAGACCTATCAAACACATTGCACACTCAAGGTGAATATTTTAAAATGCCTGCCTGGGCTTTTCACACAATTTTGTTTTTGCCAATGAAACATTGTTTTGAATCCTGCACGCTAAATTGGAAAGCTTATATGCAAAGTCACAAAATGCACATGTTAAACTTAACAAAATAATTCTTGTGGAGCTTGTGCCAGAGCAACAGCTCAAAGATGAAAAAATATTTGTAGCAGGATNNNNNTCGATCCCACCATCCTGCTCCAAAGATTTTATCATAGACATCACTTTATTGTGATTTCATTGTGTAGCTCAAAGATATAAATAACATGGCAGACTAATGAGTGCCTGGCCCACATCCTCTGCACTACCTACTACTGTACTATAAAATAAGTAAAAACAAACAAAATTATACCAGTTTTTATACCGATAAGTGTTTAATTTGGTACTGTAATTACATACGTAATTTACAATCGTTATAGCAAATACGATTTAAAAACATAAATGTAGTCTACTTTTTTTTTTTTTCAAAGGAAAAAAAACAACTAAACTGAACTGTTTCCTGGAAAACTAAACTGATGTTACAGTTCTGTAACCAAAAACTCCTAACTAAAAACAAATAATGCCCTACTACCATACAGTGTGATCACACTTGCCCCAGTTTAACACAGGATGATTTTTATCCCTTGGTTAAACTAAATATACTTCTGGTGCGTGCAGATTTCCTTGTTAATGCGAGGAATGGTGCTGGTTTAGTGAACGCTTCAATTATGAGCATTCACAAGTCTTTTTCAGTAACAAGGGAGGAAGGGGGTAATTTTACACTAAGTAAATTTATACAGTAATGAGGTGAAAATGGTTTAGATGTAATATGCATCAATGAATGAAAATGTGTATATATAATAAAGATGATAATGAAGCAGGACATGGCATATCCCAACGACGAGACGTGATGAAAAGCCAAGATGAATTATGTAAGGGAAAACGATGAGGTTATATATATAGATAAATAATGACTGTGGATGAAGAGGCATAGCTAAAAGAAATAAATGAAGAGGAAAAAAAAAAATGTGGATAAATTATTGGATGAGAAATCTGGAAGGTAGAATGTGGTGCAACTTTACTTCCTTTAATCCTAGTCATGGCAACATGGGGTGTAGTGTAGCCTACGTGGCAAACCCACCTACATAAAATGGCAACATTTATGCCCATACAAAATAATGGACTCTTGGTATAAAAACAAAATAAAATAGCATCGACTGGAAATTATTCCCCCAAAAATCAAATTAAATTTAAAGTTCCCTTGCCCCAAAACAGAAGCTGTTAAAATTTTATCATGATGTAGGGACATCAAAGAAATTTGGAAATTCAAATAAATGTACAAATTACACCATCTAGTATCATAATAATATTTCTTAAAACATAATTATTCCAATAACTCAAACCAATAGCAATAAAACTTTGCAAAGTTAACCACAATCTGTAAAAACAAATTCACTACAGTATTCAACCCTAGCTAAATTTGGAAGATTTTCAATGAATCTTCTCCTTTGTTGTGACTTAATTTATGCAGTTCAAAGTGATACTGTGTAATCCTCACAATGTACATCAGCTTAGATTGGAAACCATCCATAAAAGCTGTCTTAAGAAGCTAACTCTGTCAGAAGCAAGTTTGCACCAACAAGCACTCTCCCAGTTAAGAGTAACGTAGGAATATGGTGTTTTTTATACAATTTGACAGCAGTTATTTTCAAGACTTGACATTTCGTAAGGTTTCCATATGTTTACACACACTACTTCACCTGAAGGAACTTATTCCCCCCCCCTCTGCAAGGACATGCCCTGCTACTAGATATATGTATGATATATCACAAAATAATCCGTATCCTAACTAATCTACACCTGTACAAGCTCCCTGCATGTTCAGGTTGCCGACGAAAGGTACATCCGTGACCAAACACTAAATACTTTATAATTAATATTAAACTTGCAAAACACATTTGACTTACACATACAACACTAGGATTAATTAACCTCATTATATATACACTCACTGCAGTTTTGTAATGTCTTTCAACAAACTGATGATGCAAATTTATGGGCTGCATAACCCTTTGGATTCTTCAAGTTCTTTGTAAATCATCAGGTTTAGCTACACTGGGCTGTGTTGCTAATATGGTTTACACTTTAGTTCTTGGACAATAAGCTTTATCTGAGGTTCACTATATACTTTAAAAACTTAACCCACTCTAAAAAATAAGCTAGATGCCTGCGGCGTGCTGGTGCTCCCTCTTAACTCCAAAAATATTTATTGACTGTGACATTAACACTCCAGAAGCACTAAGTCGCCCCGAGTATATGCAAATATACAATCATTCTACAATTCGCTGGGGTCCACCAACACGCCGAAGACCTCCTGCAGGCACCACTGTGGTCTGGGGCATAGTTACCCCACTATTCCTAATATGACTACTAATTATTAGCGTAATTGTCTCTGTAACGTTAGTAATCGTTTACGTAATTCACTTTGGTACCGCTTTTGCTTGTCCTTTTCCTGCACTAAAGCTTGCTCTTTTGTTGCCATAGCGTGACAGAAGTGAGATGCTTTCTTAAGGATCTCCACCTTCGGGGATTTATCACGATCATGCAATTCTGGGACAAGTAACCGTAGGTCTTCAAAGGCATTGCGGAGGTCCACTCTCCTCATGCGTTCCAAGGAATTGTGCATTTGTCGTTTCTCAGGTGCATCAGAGTCTGCCTTATGTGACTTTCGCTTGCGGTTATCATGATTTCTTTGAAGTCGTTTTGGACTCTTGCCAGAAGATGGAGACGCACAAGCCTTCCGGAGAAGCACAACATTGTTACATGCAGGTGCACCGCTAGGCCGTCTTTTTACTCCCGCTGCCATGACCTGTTGCAGTTGCTTGCTTATGCGCTTACTGGGTTTGACGGGGAGGGTGCCAGTCCGCACCTTGACAATCCTCTTCATGTCACTGCCGGTAGTGGTGGTGATGAATGTGGTGGCTCCATGCCGCTTGCTCGTGCTTCTGCTCGAACTACTCGAGTAGGCACTGTCTGGGCTTCCAACACTCACCACATCTATCTCGTCTTCAGTGTCTGAGGGCGTGTGGGGTAACGAAGGCGTGTGAGGTAACGAAGGCCGACTGTAATGATCAAAAGACATTTGCGCCGGCGACGTTGAAGGAGGCGCGGGCGAAGGTATTCTCAAGGAGTGATAGCTGTGGTCGACGTGGACAATGACTACCGGTGGCGGATCATCGCTTGTGTACACTTCCTCCTCTTGAGACACGTCAAACTCATCGTTTCCTTGCTCATCGTCTTCGTCGTCGTCATAAGGGTCATTGTCCTCCTCCGTGTCGGTGTCAGAGGATTCCGAGGGCGTGTCGGGCCTTGTAATGTGATGATTGGTGAACTGAAGACCAGCACCTTCATCGTCATGCATGTGAACGTCGTCGACAGTGTGTAGATCAGCGATGTTCGGGAACCTTACCGCAGACGAAGAGTCCATGAGAAGGTTTGTGATTTGAGAGCCGGAGTCGTTGTGTGTGCGTGGTTGACGATGACTGTGAGCCTCCGCCGTACACGTCCCCACCCACATGCAGTCGTGTCGGAGTTCTGAACCTGCGAGGGCCAATTGTGTACAACTGGTGCAGGTACCTCGACCGGGTCCGTGCGTGCAAGGTAAACCATGTAATCCACTTTCAATAGGATCCATGGCCTCAAGGTCAATGTTGAGATTATGATCTTCCATCGCCGGCATATCTAGAGTCATCATGAAAGACCCAATGTCATAGTCCATGAAGGTCATATTGGGGTCTGTCTCTCTCAGGGGAGAGCGAGGTGGTGTTAAAAGCATTTCGAACTTATTCCAGATGTTGCTAGATAGTGTAGGACCCTCTTCCGACCATTCAGAATCCGGATCCACTCCGAACATACCGCTGGGTACCAGCCAGAGTACGTCCTGTTCTTGAGAATTGTGTTACTTGCAGATGAGATGAGAATTATTGATTTGGCAGTTGCACACTGAATGTTACGCTCCTAACCCAATATAAGTCACAAAATTGTTCTTCAAAACATACAAGTCGCCTTCCGTCACCTTAGATCTATGTGCGACACGCACGACAAACGCTACACACACCTTTTCGCGCCAAATCGTAGCGCGGGAATGTGGCAGTCTTCGTCTGCTTCCTGCTCCCGCCAACACTGGTTTCCCG
>astacus_leptodactylus_3.31161
GGCGTGAGTTGTGGCAGAGCTGCCGGCTGATGCGTAGGGTTACGTCGGCTCTCTTCTCACGCTTATTTCGCCGTGTTGCCCGCTTAATTCCACTCTAACTCATTGGCAGTGAGGTGTAGAGGTACCCAGGGATGTGTTGCGATGTGTGGTGCAGTGTTGTGAAGGTGGTGTGTTGCGGGTGTGGTGATTGGGGAGGTTGTGTTATGGTTGTCAGTGGGTTGGTGTGATGATTGGTAGTGATGAATGCAGAAGGTGAACCGGAAGACTCGGGTGGTACGCACTCTAGTGCTGCTGCTGCAGGTACCGACGGTGGTACGGACACCGGGGCGGCTGCTACAGTCACCGACGACGTTGCTAAAGGTCCGGCCACCGGCGGCGCTGCCGCTAGAGGCACCGACGGTGTAGCTGCTAGAGGCACCGGTGCCAGCATTAGTGCCACCACTAACACACCTCACACCTCGCAAGCATCAAGCATGGGCGGTGAACACAAGTTTCCAAGCTCTTCACGAGAGATGCGTAACATGGCGGAGAAGATGCGTAGAGACAAGCTGAACCACTACATCAATGAGCTGGCAGGAATCGTCCCACTTGGCGCCGGAGCCAACAAGCGCATCGACAAGACCTCCGTCCTCAGGCTCGCCGCCAATTATATACGCATGCACAAGATACTGAAGGAGGATGATGGAGACACTGGCAAACTGCCACCCGCTGTTGGTGCCAACGTCACCCGCAGCCTTGCAGAAGCTGTTGGAGGGTTCCTGCTGGTGGTTACGTCAACAGGCAAAGTGGTTTATGTTACCGAGGCAGTTGACCAGTTCTTTGGCCACAGTCAGGTTGACTTACTGGGACACAGCATCTACAGCGTCATTCATCCCGACGACCATGAGATCTTCCAGCAGCAGCTCGCCCCAAAAGAAAATGACCGACGATCCTTTTTTTGCCGCATGATGGAGAAAGCCTTGTCACGTAATGATCCTGGGCGCTATGAAATTATCCATGTGGTTGGTCAGGTACGACCCTTACCCCAAAGTGCAATCACCACTTCCTTACCTTGTGTGTTGGCACCATCACCTAATGGAACAACTACTTCCAGTGATCATGAAGATAATTATGACTCAGATGTTGATGGAGACGGCCAGTCTGCAAAAGTCCCCACGAGTAGAATTGGAACACACATGCTGGTTAGTTTTGTGCGAGTGGTAAAGGATCGGCCAATCACAGAGCTTTCTCTTGTGGAGTCTACGCAGGACGAATACATTACTCGGCATGGAATGGACGGAAAAATATTATACACAGATCATAGGATATCTTTTGTAACTGGACTGATGCCATCCGAGGTCATGGGAACATCAGCGTTCAACTATATGCACCCCGACGATATGGTGTGGTCCATAGTTGCACAGAAGCTAATGTTTACCAGTACGCAAGGACAAGGGATTGTGTCGTACAGGCTTAAGTGTCGGGATGGAACTCACGTAACTCTAAGATCAAGAGGGTACCTCGAAGTAAACAAGCAAACTGGCCAGGTCGAGTCATTTGTTTGCATCAATACCGTTTTGAACATCAAGGAAGCTGCAAATGAGATAAAAAATCAAAGAAGAAAGCTTCTTCCCATTGTGACCTCCCAGGAATCGGAAGAAAACCTCGCCTCAATATCATCCTCGCTGCCACCAGAACTTATGATGATTTTGAAACAAATGATGAACCCTGAAACAGTGCAAAATATGATAAAATCTGTTGATTCTTTTGGAACCAACATGGAAAATGAACATTCAGGTACTAAGAGATCAACACATTCAGATACCACAGGTCAACAAACTCGTAGTCATGATTTGATTATTCCGGAAGAATGCGATGACGCCAATCCATTCCAGAGTAGACCAAAGCGATTTTGCAGTTTTGATGCATTTAATTCATCGGAATGTATTGATAAAAAATCTCTTGCATTAAATGAAACTCGAGTCAGAGATGTAGATGAAATTAAGTGGTGCAGTGTACCATGCAAAACAACAACAACAGATTCAACTGATAGTTTCAGTTCATTTGTAACAAATAAATTTAGTTTTGAGAGAGAAACTCTAACATCATGTAGTGATCAAGTTCAGGAGAACAGCTCGGCTGCCTCCTCCCAGTCATATCCCTCTACCTCATCATTGCACAAAGGAAATATGAATTACTTCCAAGCTCCTGATCAACAATATGGTAATGAAGACCTTACATATTCAGAGTCTCCTCAACAGTGTGATACTGGCTGTTTGTCTACTGTAGGTCGTTATCAGCAAGGTGGTACGTATCCAGAGAGTCCTCAACAGCATGATACCGTCCACATGCATAATGTAAGTCGTCATCAGCAAGCTGAAACGTATCCAGTGAGTCCTCAACAGCATGATACTAGCTGCATGTCTACTGTAGGTCATCATCAACAAGCTGAAACTTATCCAGAGAGTCCTCAACAGCGTGATACTAGCCTCGTGTCTACTGTAGGTAGATACGAGCCTGCTGGAACATACAATTATCAGAACACTGAGGATGCACGCTTGCCTGGTAACTGTGACCTAAATATAAATACAGGTTTACCTTCAATAAAAACTTCCACTTGTAATTCAAGGGTGGATGTGCTCTCACCCAATACCTTTGACCAGAATGGAAGGCCGAGTATGTCTTTATCATTACCTGGCAGTTATGAACATAGTAAAATTGTAGGCCTGAGCTCTACAAATCAGTATGAACAAGACAGAAGTGTAGCTATATTCTCTTCAGACAGCAGCCAACAAACTAGTGATGGTAGTATGCTATTTTCAGGCACCAGTTTGAAAAATAGGAATGTGAATAGTGTATCTACTTCAGGCAACTATCCAATGACAAGTGACAATTTAACTTCTACGGGCAACTATGAACAGAATAAAATAAACGTGATGGCATTTACAAGGAGCCCTCAGCTGAGTGAAAGTAATATGATAAATACTGCAAGTGGTCATCATAAGTATAGTGGCACCATTGCATCTTCTGATTGTAATTCTAAACTTATGGACAATGGAAAAACTAATTGTACAAGGGACCACTCTTCAGGTATTTTTGAAAGCCAGTTATCCCCTCAGTATTCTCAGACCTTCAGAATACAGCCGAGTCAACAGCTTCTTCAGCAATATCATAAACTTCAACCGGCTGCGGAAAACTTTCAAAGCTCCACTTCTTTGACACACGAACCAAAATATTCTACATCGCCAGAATTTGATATCAAGATGCAGACACTTCAGCCATCGCAGCAAAAGTCACAGAGTCCTCTTGTAGTTCAACATGACAGTGAATCAGAAGTGGGCCACACTGGTTTCGTTGCCAAGTCAAGCCAATGTCTTCCTTATGGTACAGCAGTTCTATCAGGAGATGGCAATGGAATGCGCCAATACACTGTAACATCAGCCTCTCCGGAGAGTGGTACGCCTGTACAGTGTAATGCCAACTTTCAGTTAAATGCTGCCCTTCCTGCCTCAGGTATGCCAACCTTGCCTGAAGCATCTGTAAATCACAGTCGACAAACGTATGAAAGCCAGCTAAATGAGCATTTAGTTACTAAAGACGTTAGTGGGCAAAACATCTCCACCAGAAGCACTCAAGTTCGTCAGAGCCAGTCTCACACTCATCAAGGAGCGCAAGCAATCATTGGAGTCACCCTATGGCCACCACTCA
>astacus_leptodactylus_3.36241
GCGTTCACCAGGTGTTCACCAGGCGTTAACAACGTTCACCAGGTGTTCACAGTATTCACTACGTATCCACAGTGTTCACAAGAATTTTACAATGTTCACCAGGTGTTCACAGTACGTACCAAGGGACCACAACATTCACCTGGCGTTAATATGATTTTCACTATGTTCACCAAGCATTTACAATGTTCACCAGGTGTTCACCGAGTGTCTACTGAATGTTTATAGTGTTCACCGTGTCTACGCACACTGTTCACCGCATGTTCACCGAGTCTTTACTGAGTGTCCGCCGAAAGTTCGCTCTGTGTTCAATGAAGATTCACTGAGTGTTCATTTAGGGTTCNNNNNTCATTTAGGGTTCACTGAGTGTTCACTGTTTGTTCACTGCGTGTTTACTGAGTTTTCACTGAGTGTTCACTGCGTGTTCACTGCGTGTTCACTAGCGCTTCTGCTGCTCTGGGACCCAGGTCTTGGCGGACACCTTCCCGTTGACGACGTGAGGGCGGACGTGGGACCATGTGAGGGAGTGAGGCACGCTGTCCACACTCATTCTAGAGCTCCTAACGATGACCTTCCGGTTGGCATCGTTGTGGTTAGGGGGATGAAGGTGGGGGTCGGGTGCCCGGTCGCTCGCCACCAGCTCCGCCAGGAAGCTGATGTACCCGATGGCCAGACGCAGCGTGTCCACCTTCGAGAGCCGCTTCTCATATGGGAGTGTCGGGATGTGCGCTCGAAGGCCCTCGAATGCGTCGTTGATGCTCTGCATGCGCTTCCTCTCACGCATGTTGGCCGCCTGCCGCTGCTGCATCTGCGCCATCAGNNNNNTTCTTCCTACGCAGCACCGTGTTCTCCTGGTCGTTGTGTGAAGGAGAGGACCCTCCGCTGTCGCCCTCAAACATCAGGTACGTGTTCTCCTGGTCCAAGTGGGCAGGGGAGGACCCGCCACTCCCCGGCTCGAACACGACCCCGGCCTGGAACTCGCTGAAGGCCGCCGACTCGAAGAACTGCCTGTTGAGGGCCTCCACGTCGAAGCCGTCCATGCTGTACATGGTGACTGTTGGCTCCTTCCTCTCTTCGTTAGCTCTTCTCTCGCTTCGCCTCTCTTCTTTATTTGGGTTATTCCTTCCTTGTGATGTGTTCTATTCTCTGGTGTGCCCCAGGTTGGCCTTCATCTTTGATTTCTCATTTGTGTCGTGT
>astacus_leptodactylus_3.37458
GTTTTCTAGTTAAAAATTCCATTCACAGCTAATGCAAGATGAGACAACTTTTCAGTTTATTCATATTTTTCAAATGTTAAAGACTGAAATTTTTTACCTCAAACATAGTATTATGCCATATATTTCACAAGATAGGATTTCCTCTTCACCATCAGATTCCAACACCAGGGGGCCATCTCTGATTTCCGAGGCTTGGCATGTAGTTTACACAGTGAAACCTGAGCCCAGGATCACCGGTGATGGAACCTGTCTCCCTCCTGCTTAGTGACCCGACGATATACTTCCTCAGGGAGACTTTCAGGATCAGCCAGTACATTTGTGGTAGTACTTAGCTTGCGCATTGAGCTTGACACCAATGGTCGAAGGATGTTGAGAGAACACTGCTGATCGAGCCATGCAAGGGAGGAGCGACAAAGATCGTCTAAGCAGCTGGTGCTGACACTGCTGTTGTAAGACTCTAACAAAGGTTCTGTGATCAAAGAAAATATCCAGAATTTCCAGTTTGCTAGTGTACGTTCACGAACATAATTATTAAACATCTCTTTCAACTTGCTGTAACGGGCATGTGTCATTGGAGCTCCGGTGGCTGGCAGCAAGGCTTGAGCATTACTTATCTCACAACACAGAATTTCTATCTGTGAACGAAGTTTTTCTGCTTGTTCTGTTAACTGTTGTCTCTCAGATTTCAGCTGCTGGATATAATCTGCTCCTTTCTGCAACATTACTGCTTTACTGATCTTGGCATTAGCATTTTGATTAATAGAAGGAATAAGCTGGTGCATAATGTCAAAGTTGTTTTTCAAATTTGAGCGACGTTTCTGTTCTGCGTTTATGTGACAAACCCTGCGGTGCTCTTTATACTGAACTCGTTCTGAATCACTCTTGATTCTAAAGGGTTTGTTAGGTGGTGAAGGGATGTTCATCATAAGAGGGGAGGTAGGCTCTGCGTGTGGTGGAGAATGCTTCATTATCCCCTGCGGTGAACATGGGCTCCACGAAGTAATCTGTGAGAAGGACTGATTCTTGAGCGTTGACGGCGTGACAGCAGAGAGGGTGATGGGAGGCACAATTAGGGAAGCCGTTACTACTGGCTTCATGTTGTTATTACTGCTGATGCTACAGATGCTGCTGATGCTGCTGTTACTGCTGTTACAACTACTACTTGCACTCCCATTACCTGATGAAAGAAGTTGAGCAAGAAGTGCTGAGCCTACAGACGAGTTAGCCGATTGTACTGAAGTTATTACAGGTGCAGACACTAGAGATGTGCTGGGACACTGAACAGTGACTGATGACAGGGCCGGGGCAAGTTGGGGAAGCGTTGTGATTGTAGCAGATGTGATGGCAATACTTGAATGTGGCAGGGAAGTCACTGGTATCGAACTGATCACCTGGTGGGGCGATAAGGATGGAGAACCAAGTAATCCACTGCTGCTATTACTTCCACCGGAACTGTGAGATCTTCGCCTCGGTAAAGACTTAGGGATGACGAAGGGGTTGTCATGGTGTGAAACTGCCTGATGCTGTGTGCTAAGGTCATGCTGACTGTGACGTCGGATGAAAGAGCGTGGGGCCTGATGATGCTGATGCTGCTGCTGCAGCTGAGGAGAACCGGGTGGCTGTTGCTGCAGTTGCTGCTGGGGTGGAGTGTGAGGCTGCTGGAGTTGCTGCAGCTGTAGTTGTGGTGGCGTGGGTGGCTGCTGCAGCTGTATCGTCTGCTGGGGTTGAGCGGCTAGGAGAGGAGACCTCGTCAGAGATGTTTGGTAGGATACTGGGGACGACTGAGCGGGTAGGGCTACCAGCTGCGCCTGATCGGGCTGCTGCTGTTGCTCCTGTTGGATGGGTATTTGGGTACTCCTGTAGACTGGTGAATGGTGGGTGGGGGGTTTGTGTGATGGTGAATTAGTAGGAGAAGTGGACTCTAGGAAGGCAGTGGTGACCCTGGCGGTGTACTGGAGTGGGGGGGCGCTGAGCGGAGAATTCGGTGGTAGTTCGGGCGTATCGCCAACTTCAGGAAGAAAGTCCTCCTCGGGTACAGTTGGCAGCCCTCGACCCGCCAGCATTTCTTGTAGAGGCTCAACAATATCCATAAAATCATCAAGATTTGGTTGCAACTGGATGAGTCCCGGCTGAATAAAATCGGAGTTTCCAGTACCACGAGCAATCTCTCGAGGGTTTGGGAAGGCAAAAGGTTGTGGTGGGCTAATGAGCGAGGAAAAGAGAACATCGGTGAAATCCATGAACTCCGTCAGATCTCCATCCTCCAAGGATACTGGCATGCCATAGTTTCGTGAAAAGTCCATGCCTTCCAGGTCAAAGATCGACGTGTCATTGTCAGGAAGGCTGTTCCCACACATCTTGTTCTTGTAATAGATTCTCCACTTCTTGTACTCTGCTGTCACTGCATCCAGCTGACGCTTCCAATACTTCCCTTCCAATACGATGGCCTCGGGTCGGTTGTGGATATCCACGTCCAGGGCGAACTGACACACCCTCATCCTCTTCTTTCTTATGAACTGCATGTGCCAGCAGCGCCATATGACGTTGTTGAGGCGAATCTTGTCCTTCCAGCGTAGTTTGAGTCCCTTGAACCGGTTCCACTTGGGTGAGGTGATCTTGTGCCTGTAGGCTATGGACATAGCGTTG
>astacus_leptodactylus_3.48569
CCGCGAGAGGAACCGCGTCAAGCAAGTCAACAATGGCTTCGCGACGCTCCGTCAGCACATCCCAGGCGCCGCTAAGGCCAAAAAGATCAGTAAAGTGGAAACGCTAAAGCAGGCGGTGGACTACATCAGATCCCTTCAGGAGCTTTTGGAGGACCACGACTCTCTCATGTGCCACACCAACTCCCTGGTGGTGTCTTCGCAGCCTTCTCCGGCCCCTCGGGCACCTTCGATGCCCTACAGTAACGCCATCGCCCCCACCAGCCTCCTCACGCAGTCGCAGTACCGTGTCGTCCAATACCCAAGTTACTACTACAGCGAAAATGTGTCTCCCGTGGCCGCGTCAGTGTATCCCATGAGCGTTTCTTCGGTGTCTCCGACGTGCAGCGACGCCGCCTCCTCCCCGACACCCTCCTACGACTCTGCGTTCTCCGCTCCGGAGGCGGCGTCGACGGTGGGCAGCGTTACAAGCGTCTTCTCCCCCGTCACCACCAC
>astacus_leptodactylus_3.48689
GTATAAAGAAGACAAGAGTTGTCATTTCGCTCATTTCATTAAACTATTATTGTATTGATACATTCATCTGTTTGGATAGACTACATAATGTTTAGAAAGCGACCCTTGACGACCTGGCTCGCTCTGGGCCTAACGATGCAACTGACATCAATGTGTACTTTAAACAGCACCTTACATCTGAGCTCAGATCGAATTGATGCTGGACACTGTCAACGAAATATTATCACATATACGCTAAGAACAAACTCAATGCATGACAAAAGATTTGTAATAAGGAAATAGGGTAAAACTAATGGCAAACGCCATATTGACGTTGATATAAACAAAATATACAGATATTGATGATTGTAATGATGCTCATTTAACCAATAAATAATAAGTATAACCGGATAAGAATATTTTTAATATACCAATATGTTTTGCATAAGTTGTTGACGGCATCATGACAGCTGATAGACAGACGCACACGATGGCTGAGACGGAGGTTGTCACTGAGAGCTGACAGGCAGACCCGGGGGGGGGGGGGGGGNNGGGGGGGGAAGGGGGGTGGGGGGTTGACAGGAACAGTAGATGGTGACAGCTGACAGACACACATGATGGCTGAGACGGAACTGTCACTAAGCACTGACAGCCAGACAGACATGAGGCTGACAGGGGCATGGATGACAGAGAGATACAGACGTATATAAACGCTGGCCGTCAACCGTCGGATCCGTCTGGAACGTGAAGAGCAGAGGACGCAGACAAGACAACATGGCGGACGGCTTTGTTGTGTTTCATGGCAGTTGGTTTCCCCAGCAGCAACACAAGACGCGAGGCGCTGCACTCGGCAACACTCACTCGGCATGGACTAGAATACAAAAGTTTAGTTTAAAAAATATCAATTGTCTTTTGGAACTCTACCTAGACTACGTCAACAGGTCTCTCGTAGTACCATAAATAAATATGCGAGCCAACACACGGTGGGATTATAACACGTTGAACACTGTCACTGGAGTTTGTTGGTGTGGAAGCACTCGGGCGCTCACTCGGGCGCTCAATCACTCGACGCACTCAACTAGCGGGCGCTCAATTGGCGGGGGGATTGAATGGAACCGTCTAGAATGTCTCAGGAGGGGGTTTTGTGGTGGGGGAATTGGTTTATAGGAACACTTATGTTTTAGTTTTTTTTTGTAACTACGTTTAGGAAGATCATTGAACTAGGTTTTATATAGGCCTATATGGCGCGTCTAGGCCTATATATTTTTCCCCCTCACTCGTCTCTCTTCTTCTTGGCCTTGCCCTCCACCTGTATGGTTCTGGTGGTAAGGTCGACGCACTCGCCGAAGGAAGGTTCAGTGCCGCCGTCGCTGTAGTCGTGGCCCGCGAGCCGCGACAGCGAGAGGATGTAGGAACACGCTATTCTGAGCACTGAAAGCTTGGAAAGCTTTTGGTTGTGGCTGTAGGCGGGGACGGAGGTGCGCAACTTCTCGAAGGCGGCGCTGATGGTGTGCACGCGATTGCGCTCGCGAGCGTTGGCTTCGATGCGCCGCTCGCGCGTCATATTCTTGTAGTTGCGCTGCTTGTGCTTGTTGGGTTGTAGGAGGGAGTGGATGGTGTCGTCGTCGACGTCGATCTGATGGTCATCCCCTTGGGATGAATCGTCCTGGTCGTGTTGGGTCGTCGCCTCGCGCGACGGACTCCTGCTGCTGCTGTTGCTCGAGGCGATCAACGACTCGACGCTCAGGAACTTAGAGGACGACTTTCCGGTTTTCCGGACTACGCTGACTTCGGCGCTCCGGCCGGGGGGGAGGTGGCCGGGGGGGAGGTGGCCGGAGGGGAGGTGG
>astacus_leptodactylus_3.52333
CGGCAGTCAACAACATGGCGACCAGTGAGTGTGAGTGTATACGAAGCTCTCCGTAATTTACGGTATAAATCTCTGTCAGAAGTGGTGGCACCATGTTTCATATAACGTAAGCAGTCCAAGTGTAGAGTAGCGTCACAAAGGAAGGTGCGGCACTACACTGACACTTTTAAGTGGATCTAACGACTAAAAATGCACTAGTAGCGGACAGAGCTGAAGATCACCTATAAGGGAAGTCACTTCAAGCTGTGGGAATAATTATGACAATGTCGCATGACGTCATCGAAGCATCGCCTGGCAAATGTGTTATGGACGATGACGGCGACGAAAAGGATGACGTCAAAAGNNGGAAGTCTCGCAACCTGTCGGAGAAGAAGCGAAGGGATCAGTTCAACCTCCTCATCAACGAGCTCTCCAGCATGGTGGACTCCAACGCCCGCAAGATGGACAAGTCCACCGTCCTCAAGGCCACCATCGCCTTCCTCAAGAACCAGAAAGAGGTCTCTGTGCGGTGTGAGANNNNNGAGTTCACTCACCTCATGCTCGAGGCGCTGGATGGCTTCATCATGACTCTCTCGTGTTCCGGCCGGGTCCTCTACACCTCTGAGTCCATCACTCCTCTCTTAGGACATTTACCGAGCAATCTCTGTGGGCTGCCGATGTACGACCTCTTGCTGGAGGAGGAGAGAGGGGACATGAAACACTTCCTCTCCATTCCCACCCTGGCGCCCAACCCAACCACCTGGTTCCAAGATACCAAAGAAAAATATACAGTCGCAATACACCTGAAGCGTGGAACAGTGCATTCTTCAGAGAGCTCACATTATGAGCGAGTACATTTAACGGGATATTTTGAGCGATACAACTGTCCCAGCGAAGATGGAGTGCTGGACTTTAGCTGTAGTGAAGCCGAGGATTCTGTATCCATCAGTAGTTGTAGTCGAAGCGGTGGTGGAGGCTTGTTTCAGAGCTCCATTGTCCACCCTCAGATGACTCAGGAAACCACCAAATTAGTCTTTGTGGCAATAGCAAGAATGGAGAGACCTCAACTTGTACGAGAAATGATGATCATTGAACCGGCTAAGACCGAATTTACATCAAGACACAGTCTCGAGTGGAAGTTCCTTTTTCTCGACCACAGAGCACCAACAATCATTGGTTACATGCCATTTGAAGTGTTGGGAACTTCTGGATACGACTACTATCATGTTGACGACTTAGAAAAAATTGCATCTTGTCATGAACAATTGATGAAGACTGGCAAAGGGACTTCATGTTACTACCGTTTCTTGACCAAAGGGCAGCAGTGGATCTGGCTACAAACTCAGTATTACATCACCTATCACCAGTGGAACTCCAAGCCAGAATTTATTGTGTGCACCAATACTGTTGTGAGCTACACTGATGTGAAAGCTGAGCTG
>astacus_leptodactylus_3.60039
CCAGCGTGGTAACACGTGCCCGCTGCTGCTCCGCACTACTCTCTCTCTGGCAGCCAATCCAACTTGGTGCACGGCTCGAGGTGGTGTACTCCACTCTCCCAACTCTTACCATTGATGCACGGAGAACTGTGCAGTATCTTACAATGCTGAGACTCGGTGCTTCGGGTACATGATATCGTAGTCCAAATTTGGAAGAGTATTTTCATCCAGAGTGAGATATTAATTTGGAGGAGTGAGTGTAGCCCGCGGTCGGTCCACAACGGTGAGGCTACCCGACCTTTCTCCAGGAATACTGCAGTCATACTCATCCTCGTCTCCTAGTTTACGCAACAACTATAAAAACGGACAGATATATTGGAAAACTTTTTACAATTCGTTGCTACATAAACTTTTGAAGAAAAAAACATTTGAATATAAAAAGGCTGCAAATACAGTTCGAGATTAGCAGTGCATTTTATATCTCGTGTGTCACAAAACTGCAATACATAAAGAAACTTATAATTGTGACCTGTGATGTATAACCGCTGATTTCACCCGAGAAACTCTTCCATTCCGAGTCGAGAGACATCGATGCTATTTTGGTAGTGATCCAGGAGTTGCGTGGAGGTGGTGAGTGTGTGCCGGTGTGCGCAAGATGGAGCGGCTTGGAGAGTGCTACAGTCCCTCCACCGACGCTAACAACAACAACAACACCATCAGTAACATCACCGGGAACAGCCACGCGGAGGAGAAGTACGCTCTGCGGCCCCGGACCATCATCAAGCGACTCCAGCAAGAAAGAACCCGACAGGAAGTTCCTAAGCGACCAGCCAAGTCCAAATCGAGGCCAGCGCCGTTGTCAAAGTACCGAAGAAAGACTGCCAATGCACGAGAACGCCATCGCATGAGAGAGATCAACAATGCCTTCGAGTCTCTGCGTAAGGTGCTGCCCGATGCTGTGGAGGTGCACGCCACCTCCGCCACCGTCACCAAGATCATGACCCTACGCCTCGCCGTCGAGTACATAAGGGCGCTCTCCGATGTTCTCGAAGATGACAGCGACCAGGACTTCAGCTCTTTCGAGACTTCCTTACACAACTCCATCCAGAACTCACTTCATAGCTGCCTTCAGCACTCCTTCGCTCCCAGCCTTCAGCAACACATCCTGCAGAAGACAATGCCCTCGTCAGAGAGCCCCATGACCTTCCAGTACGAGCACTCTGCGACCTCGTTCATCCAGCAGGGAGCACCTCAGCTGCCTCAGTTTGTGGGGCACTACACCCTCTCCGACCCCATGTCGGTCTCCAGCTCCCCGTCAACCGTCCGATGCTCAGTAAGTAGCACCAGTGACCTCGAGGAACTTTTGTCCGATGACTCAGGCTTGCTAGAGGACAGTCTTGATGTCTTCCACGACATTCCCACCCTGACTGTTGCGGACCCTTTTGACATCCTCCTCTGTGCAGATAAAGACAACTTTGTCTTCACAACCGAACTATGTAATTAAAGACAACAGTGATCTTATCATACCAGTAAGATAAATATAATTAGTCTTAATCTTGAAACGACTTCATACGTTGCCGTGCTGAAATGATGGTGCTTCTGTTGTGGAGATGCCAGATGTATTCATGGGAATATTACGACATGATTACGGTACGCATGGACGTCTGCTCTAGTCAGAGAGCTTGTCCACTCTCGCAGTGCTGACGGACGGACACCTCAGTCAGTGGACTATGGCTCTTAATTATTCATGAAGTTGTGCAGAGTTTAACACATGGTGTGGGAACCTCAGTGGATGCAAGCACTACTGACACCGTGTATGAGGCCAGGCCCACTGCCACCGTGT
>astacus_leptodactylus_3.62653
CCGTGTCCATATCACTGGTGTCCTTGTGATTTAGGGCGGCAGGGTTGGTGGCGGGTGTGGGCGGCAGGTCAGCCCTGAAGGGTTGAGGGGCGGCGGTGGGCGGCGTTGGGTGGGCGTCCTCAGAGTGAAGGACCTCCATGAGGTAGGCGATGTAGGAAGTAGCGAGTCTTAGCGTCTTGATCTTGGAGAGTTTAGTGTCGGCGGGAACATTAGGGATACATTCTCGTAGTTCAGCGAAGGCGTTGTTGATGCTCTGAGTCCGTCGACGCTCCTTCTTGTTCGCCGACGACCTCCGCTTCACTACCCGACCACACCCGTCCACCATCTCGATGGTGTAGTCGCCCCCCAGGTCGTGCGGGGACCCCGGCCCAACCACGAAGCCCCCTGATACCCCATACTCCGGGCACGACACCTCCGTCGAGTACCCGGGTGAATACCCCGCGGGGGTGTAGCCCCACCCTGGGTACAGGGTCTGCCCCGGGGGGCTCGGGTGGGAGTAATAGGGTGAGTAGAGCGCCTCCGGGGAGGACGCGGCGCCCATGGCGGCGTGGCCGTAACTCTGCGGCATGGAGTATCCTCCGACAAGACTCATCGTCACCACCACTGACCTCCACTGCCCAAGGGTTCA
>astacus_leptodactylus_3.64246
GCCAAACAAGAGTCCTGTGCGCTCGAACACGGACGAGTGTTGCCTTTACTCGTGCTTATTTGGGTGTTTTTGTGAGTGATTTGAAGTGAACAAGTGACTGACAGGCGTAAAGTGATTTTATAAGTGTTGCTCGAGGATAACAATGTTTCCTAGAGTAGGTGAGAAGCGTCGGATTGACGATATTGGCATCGAAGATGAAGAAGCCATCGGTTCACTGTGCAGGTTGGGAGGACGACCAGTGTCGCCTAAGACAGCTATGGAACAGGAGAAGCGTATTCGGCGTGAAATAGCCAACAGCAACGAACGGAGGCGGATGCAAAGTATCAACGCAGGGTTTGCCTCACTCAAGACTTTGCTGCCGCACCACGAGGGAGAGAAGCTGAGTAAGGCTGCCATCCTGCAGCAGACAGCCGAGTACATATATCAGCTGGAGCAAGAGAAGACTCGCCTCTTGTCCCAAAACTGTCAACTTAAGCGCCATCTCAACCAACAGCAGCATCACGCGGATGTTGAAGGTAGTCCAACAGGAGGTGAGAGTCCATGTGATGATGGAGGCAGCAGTGGAGGAGAAGCAGTAGTTATTAGTACACAAGTGGATAGTGGTCCTGCCACCGAAGAGTTGCGTCGTGAGATGATTGATCTTCGGATGCAGCTGGACAGAGAAAGGCGCCATCGTATGTCTCTTGAAGAGCACATCCGCTCTGTTGATGCACAGACATATCCTGAACGCATCAAAGAAATCTCGGTGCAGAAAGCAGAAATTCGTGATAACAAAATTGAGGGGCTAACAGTACCGGTAACGGGACATGTGACGAGTGTAGTCGAGGTGAGCACAACACCACGACCAGCCATCACCGCTCCCATTAAAACTGAGCCACTGAGTCCTCATCAGTCTCATCATCACCAGCACCAGCTTCATCCAGCGGGCCCTGCAACAACAATATCTACCACCACTCCAGTTGCTGCCATTGCCACTACTACATCCTCTGTTACCTCTATGACTACCATCACCACCAGCATTGGTCAGCCACCACTCCGCCAAGCAGCAACGACTGTTCTCAGTCGTCAGTCTTTAACTCCAAATTCACACAATCAAATTCCAGCAGCTGTTGTTTCAGGAAGCCCAGCGACAACCATTGTCACTGTCGTACCGTCGTCGAAGGGAGGTGTTGACGCATTGCCTTCAGTGTTCGAGGCGCTAACTGCTACTGGTCGGTTCGGAGCCAAAGTGGAGGTTGAGCCTGAACCTCGAGTTCCGTCCCCTGAAACCACCATAGAATATGTAGACGATACCAAGAACCATACGGTGTATATTGTGAACTCTACAAATGCTGCTTGTCAGAAATCTCTTGATACAATTTGTGAGGCTATACGTCACTTGGAGGGTGACCATATGTTCCAGACTGAGGACCAACATCCACGCATCGAAGAAGAGATAATTACAGAAGAAACGTTAACCATTGAAGACCACACTGGTCTTGGAGAAGAGCAGGTACCAGTAACTCTTAGTAGTGGACATGTAACCCTTGCAGGGGACAATGAACCAATTACCCTGCACATGGTTGGAGAACCTCAAGAGGTTCCTCTAGAACTAACCACAACCCATCGTCCCACTCAGCACTCGACGAACCTCTCAAACACAAGTCGACTACCCCAGCAATCTACTATTAATCTCACTGTCAATAGTCGTTTGGCTCAGCATCCTGTAACTAATGTCTCCAATCTATCGAACAGCACGAGGGTTTCTCAGCAGTCTCCAAATCACACCACTGCAAGCATTGAGGCAGTGCCTATTTCTAGTATTTCCACCACCACATCTTCCCTCTCTTCCTCTTCATCAAATTTACTACAGGCATCAAGACCAGGTGTAATTGTGGTGAAACATCCATAAAATTATTAGTTATGACCTCATGTGTGGGTTAGCTGTGTTAATAAGCTAAGGAATTTAGATAACGCTACTGTTAACCGCAAGTCTTGAACAACTTGGTGTTTTCTCAAATACGGTTATGGACTCTGCTCTCTTGCTCGACTTGTGGAAGTTGCTATGATACTAAACTGTGCAGCAAAATAAGTAAGATAGTGTTGTTACACTGTATGGCATTCTTGAGTGAGTGGTCAGGTAGCGAAACCTGAATTGTAAAATTTGTACATAGCATATTTCGGTGTATAAAGTGTAGGTTAAGCGATTGGAGATCTGACAAGTCACCAGATGCACCAATAGTGACTGGCAGAATCTCATGCATCATCTGCTTGATTGTTCTGCTTGGATGAAACATGTTGCTACATTTATATGTAGTGTTTGGGCAGGGCTTTCACCACAAACGAAGCCCTGTGTAGGCGGTTGCAATCCAGACCCATAGTTTTAAAGCAGAGCTTTGGGTATGAACAGTGCTAAGGTGTCTTTTTTGCTTCTGGGTTATATATATTTTTTTGTTGGCTGTATATCAAAAGATAAATCCTTTGAGTAATACTGTTGGGTGACAGCTATCCTGGGTGTGCTGCACAGAGATATCTGGCTTAGAACTAGCGATCAATAAACGGAAATTTTAGTGTAGCGTATGTGCTTTTCAGTTAGTGCAGAGGGTTTGGTAAATTGTTGCCAGATCCACAGTAATTTGTTGCCAATTTTATATATACCGATACAGCACTATATAATGTCATTTAAAAAGAATGCTTTTGTAATCTGGTGCACAATAGGGAAAAGGGGCTCTCTTAAGCAAGTTAGGAGTTGAATTGTCCTTTAATAAACTTCATAATCAGATCCTTTAAAAGCTGGATAAACCGTGACTGGTGATATCAAATATACTTTCACTGTAATCCATCATCGGTACTTGTAGTTTATGGAAGCAATGTATATTATTTTCATGCTTGTTGTGGGTTATGATTTACCGGTGATTTAAAGGAAGACCATAATGAGACTGGAAACTACCTGTAATGGAAGGGGACGTAGTTGTCAGCCACGTATCATCTAGTTATTTTTTAAGAGTTCATTGGTATGTTTGTGTAATATTTTTAATATTTTTAGACCTTGTATTAAATAGTGTATATTTCCTTATCATAAGTTTGTTAAGGATTAGTGCTTTCAAATTATAATGTAAATTTGGAAAATTAGGACATACTCTATAAAACTGCACAAAATTCTGGTGCTTTGAAGCAAAGCCTTCCATGCAAAGACTCGCTTTAATATAGCCTACAAAATACATCAAACAAATTTTATTTTATTTTATTTNNTTTTTTTTGTCTAGTATGAGCTATTGACAAAGTTGTATTCTTTTTTGTTGGCTCTATTAAAAATAGATACAGTATTTTGATTTCTTGGTTTTAAAGTGTAGATGACAAATGACAAGTTTTGTGTATGTTGTATGGTGTCAGTTTCCTAGTGACAAAAACTTGGGGAGTAAATGTAAATAATGTACTTTTGTGCTTTAAGCTGGGAGTGAAAATTAAGCTAAATTTTATGTCCATGATAATTAAGTTGAAAACATTAATAAATTGTCATTTGATTTCATATGACCATTTCAATCATATTATAAATAATAAACACAAGCTGCTGCCCAAATACTACATA
>astacus_leptodactylus_3.64263
AACATACAAATTAAAATTTCTTCCAAAATTATGTTTATAATATAAATTACAATTTTGTCACAGTTTGGAAATTGAATTTGAGTAATTGAATTTGTACTCCATCCACTAAGGGAGGACTAACTGACTTATTCTCAGGGAAGTGGCCAAGGAAGGTGAGAGAAATCAACTGGGCCACCAAGTCCAGCATCAGCTTCCAGAAGGCTCATAATGACAGCCATCGCCGCTTCATCAGAGTCGCTAGTTCCGTCAGTTTCCAAGTCACGGCCACTCACCACATCCATCAGGTCACCAGGTTGCCTGTGGTGGTTGTTATGACTGAATGACCCTCCTCTTTCACTGTTACTTGTCAGATTATTAATATGTATACTAGGAAGACGGTGATGGTTATTACTGAGTTGTGTACCCCGGCTGGTATCACTTCCAGAGCATGTGCTGGTATTGCTGCTTAACACAATGTTGTTCCTCCCATTTGTCCTATGTGTTGTCATATCAGATCTAAGAAGTGCTGCAAAAGATCGGTCAGAAGCTCCAGACCCCAAAATTCCTTCAAAGGGAGACACTGGGCTATTGCAAGTTGAATCATTCTTCCGCTGATTATCTAAAACTTCATCTGCAATCACACGGCCAATTTTTCCAGCTTGAATGCCACCTCCTATCAAGCGGCTGTTGCTATTGTTGGATCCAGCACCTCCTAGCGGTGATGTATCTTGATTATGATTTTGATCAGGCGAGTTCAAATAATCACTAAAGTTGCTGTATGATTGTGAGACAGATTCATTGGCCATGGTGCTCTCCACCAGCCCAGCTTCCGATGTAACAACATTATTTTTTGATATGATGTACTCAATTTCTTTCGTCCAAGGATTTCTGAATGTCCACCAATTGCTCTGTAATCTTACAAAGGAGCCCTCCTTTGTGCGAAACCTGTAGACCTGGGTGTTGCAACTTTCAGAGTTTTGCAGTGTGGTCTTGTGTGTCTCAGCCAGGAAGGCAATGTCATCCTGATGAAAATACTCGTACATGCTTGACCCAAGAAGCTCTTGAGGAAGCCATCCCAACAACAATGATGCCCTCTGATCAATGAATACAAATTTCCCATCATTGGTATGCTTTGATATAAATTCAATAGGTTGAATTGGTGCAGCACTGCCTAATCTTGAAGTATCTCGTACACTTGAAGCTAACAATGGTTGATGCACTCGTCCAACTGCAACCAAGCATGATAGGTTACAAGAGTCGGAGTCGCTTCCTGAATCTTCCTCCAGAGGGTCTTTTGTATGAGCCCAAGACTTGAGGTAACCAGTAAAGTGGATTACACTGTACTTCTTATCAGAACACTGTGATTTTGATTTCTTCCTTGGGCAGCCAGTGGAAGAATCAGCCTCCTCTTTCAAAACTGGAGAAGACTTGCATCTCATGCGACAGAAAAAAGCACGTCGAGAACCTGGACACAATTTTGTTAGTCCCTGTGGAACATCAGTCTTCACAGGAAGAAGTGTTTTGGCATCCACAAGCCTCTCCCGACGACTAATGTCTGAACAGGAAAGTTGTTCCTTTACTTTTATTAGATCCTTTGGGTGCAAGATATCAAACCAACTGGTTCCCAGCAATTCTCCCTGAGTATAATGAAGAGTTTGGTATACAGATTCTGAAACATATAATATTCGGCCTCTATCACAGCCCACGACAAACAGGAAACCATCTGCAGCCTGTAATATCAAGTTTTTTAGTTCATCATCAGAGAGAAATGCTGGTTTGTAATGTCCCTCAGTGTAAGAATTGAGGGAGCCACGCAACATCTTCATATGCTGAACTGCCATTCGGAGGACTGTAAGTTTGTCAAGCTTCCGGGAAGTACAAACAGGAATAATACTGCTTAGTTCCATTATATAGGTATTCATTTTGTCACGTCTACGTTTTTCAATTTCACTGTGAATTTGTCTTTTATTCCAGTCTCCTGCTGTTCTAGGTATTTTAATAGAGTCAGCATCATCATCATTGCTATCAATAAATGATACTCTCCTCTTTTTAGAGCCACCATCAGAAGAAAACGAGGCCAGAGAATTACACTCAGACCGATATTTGGGGAAGTCGAAGTTGCTCATCCCAAACATCTTGTTGGATTATCACCTCTTAGATGGCGAATCTTCGTAACCATAGAAAAGGTGCAGAATATTTCAGTATTTATTCGATAACACCTTCATTATGGTACGTGCAGTTTGCGTGAAGTGATAACACTCGAAGATTTCCATTACACTTTGTTGTTGTTGTTGTTGTAGTT
>astacus_leptodactylus_3.70642
TAAATATATATGAATTTAAAATATTAGTTTGCACTTTCTGTTGACTATCTTTCATGAAAGTCTTCCTCGACATTTTCACACAGGAGCAAAACATGACATTATGCATACCGAGAAACTCCCATCACAGACTGCAAATTATTTTTTTCAAATATGAACTATTTATATCACACTTTTAACTCCAGCAGAAGGATCCCACCGGTCGTTTATGGCACCAGAAAACCTGCAGGCAATGGGGGTGGACTCTGGTCCAGCGACAAGTCTAAGGTCGTCCTCAACAGGGACAGCAAGACCTCTTTTGTAAAGACCACCAAGCCGGCGTCAAGTAGTGTTCGTGTCATTCATTCATTCATGCTGAGACTCGATCACTAGAAGATCTGTTACTTCATTAGTTCAATGAATCACATCACGATACCAGCGGGAATGGTTATTGTTGGTACGGGATCAGTCCTAAGTTCAGCATCTCTCAAAAGCTTCACGTTATTTTTCTGGTAGAGATCACGAAACCAGTGGGGAATGTTGACCCTCAGTCCAGGGTCGAGACTGAGGCTCATTCCCTAACAGAAGTGCTACAGCTTCTGTCTCAGACATGGGTGAGAGGTATGAGAAGGACTCCATGCTGTTCTGGAAGACCCCAGTATCTGAGGCGCACAGGAAAGTAACAAAGTCTGAATCTGAGGGTGTATGGGCAAGGGACTGCTGAATCTTGGCTTGGCTGCCAGGGCCAAGGTCTGGCTGAGACTCTTGGAGATTGGAGGCGTCCTGCAAGATGCTTGAGAGGACCCAGGAGCAGGTGTCCTGATGGGCATTACCGTCCAGAATGTCCTGGAGAGATCTGATGTACGCGGAGGCCAGCCTCAACGTGGTGATCTTAGTCATCTCAGAAGCGGCTCGTCGACTGCACACCCACGACGGCAATACGCCTCGCAGACTCTCGAAAGCGGTGTTAATTTGCCGCATGCGGTACCTCTCCCGGGNNTTGGCGGTCTTCCTGCGGTACCTGGAGAGTGGCGGCGGCCGCTGCTTGTGCCGCAGGGTGTCCTGAAGGCTCCACTCACTGTCACACCGACGCCGAGGGTGGAGAGTCCGAGGTCGGAGCTGGTACTTGACACCGGAACTACTCGCTGTGTTGGTACTGTCGGTCTCATTTTGATTTTTATCATTGCTGTTGTTGTTATCGTCCACTGCACCGCCCTCTTGAGTGACCACTTCTTTCTCTATTTTGGCCATTTTCCTTCAGACAGATGTCTTTCTAGTGTAATATTATTGTACGTGAAGAACAACTGGGCACTAGGCTATATATATAACTTTACGCATCACTTCCTGTAGACTGTTATTGCATCACTTTGTTTATTTAGTAGCCTTTGCCTGATCTCTATCTTCCAGGAGGCGTGTCTGTATCGAGCGAACGCGAGTGAGGGAGACGGAGAGAGAGCAGCGCAACACGTACTACCTCGACGAAGGACTCCAGCCCGA
>astacus_leptodactylus_3.77749
AGGGCTGGAGGCCTCTTCCAAGATGCTGGAAAGAACCCAGGAGCAGGTATCCTGGTGTGCGTTACCGTCCAGGATATCCTGGAGGGACCTGATATAAGCAGAGGCCAGTTTCAGCGTGGTGATCTTGGTCATATCTGAGGCGGGGCGACGACTACACACCCACGACGGTAAGACGCCGCGCAAGCTCTCGAAGGCCGTGTTGATCTGCCGCATGCGGTACCTCTCCCGGGCGTTGGCTGTCTTCCTGCGGTACCTGGAGAGCGGCGGGGGCCGCGGTTTGTGTCTCAACGAGTCCGGGAGACTCCACTCGCTGTCAGAGCGACGCCGGGCCTGGAGGGAACGAGGCCGCAGTTGGTACTTCCCTCCAGCGGAGCTTCCCGCACTCGTAGTGTTACTTGAACGATCATTTTGGCTTTTATTTTCAGTATTATTATTATCGTCCACAACGTTTCTCCTGCCCTCCTGGGGGGACACCTCGTTTTCTGACTTGGCCATTATTGATACTTGCAGGCACTGTTCACTATATAACCAAAGTCCCAGTATTCTACGCACTTATTTCAGATAGCTTGTTCCATCATCACTTAGGTCTGTGTCTTCGCTGTTTCATTAGCCAACTACCGTTCACCTTAGCGGTTCGCTGACGTCGTGGACATCTGCTGAGCGAGTGACGGGTGGTGGGAGACGGTTCACCACACGTGTTACCTGCACGGCGAACTGAGCCCAACTCATCTGTAATGTGATTGGTTTCATCTACCCAGCCTACTGCAGCATCAAGGCTCTGGAGACTCAAAAGAAG
>astacus_leptodactylus_3.79069
GTATTAATAATCCCCAAAGTGCTTGAAACACGATCTTCACACCGACGCCCCCGACGACTTGAGCAGTTCCTGTAGGGCTGCGATGTATGTCTGTGCCATCTGCAGCGTCTCGAACTTGGAGAGCTNNCAGGCACGGGATAACTTCACGGAGGCGGTCGAAGGCGTCGTTTAGCCCGTGCATCCTGCGACGCTCACGGGCGTTTGCTGCAACTCTTCGTGTTTTGACGATTTCTTTACCGGGCTGGCGAAGACGTCTCCGTCGTGGTGGTCGCACGTAAGTCCGGTGCGGAGGGACTTTCTCCTCAGGCAGCGTGTGGTGCGATGTATCCTGAACCGGGTCTAAATTCAGATCTTTATGAGGAAGAGGATTTGGAACTTTTCCTATTGCTGCGTTGAAATCACAACTTTGATTATACTGGTGAGGATAAACGGGTGTGTCAGGAAAAGCCGCTCCGCCCTCCCCTCCGCCGTGGTAACTCGGGTATTGGGCCACATCGTAGACGCATGGAGAGTCTAGCAGTGTTAGTTCATACTTATCTCCGTCTACGTGAGCCGTGCTGCCGNNGCCGCCATGGGTGACAACTCCTTGCCTGGAATTGGGTAAGATGTCCTCGTACTCGGTTTTTGAACCCCTATGTGCCACACTGGGGTATCCTGCCTCTTCCACGTAGAAATAGTCCTCCATGGCAGGTCGTCAAGGGTCACATCACTACTCGGGAACACCAGATTACCCGCAGGGAGCCAGCACCTCTCCACCACAGCAACTAAGGTAAACATCAGCAAGCCTCGAGAATACTACTTCCTCTCCAGCGAAGCCACGGCGCATTCGGTCCCATTCTCTCTTGTATCACATAGTTTCTTCGCCACTTCATAAATAGGCTTACATGTGTTTATAGTTCCATTCTTATGTATATGTTACAGGAAAGATGACTTTCCATTTCACCGGAGAAGGTTCTG
>astacus_leptodactylus_3.79455
GGTTGATATGTATATTTCTATACTTAGTTTACGTATCTCCATTACATTATCTTTTAGTTACAAATGCAATGTTCTTTGTATTGTACAAACTGACGTGGCATCCCTGGAAGCTATTACATAGTAATCATAGTTCTGACAAGTGACCAGCAAGGGTGANNNNNGGCACTCATCCGTACATCACCGGCAGTTATCGACATATTACCGGTAGTCATCTGTACATCAAACGCATTTCTCTGTGTATTACCATTACTCGTGAGCACGTTATCGGTAACCAGCCGTGCATTATAGGTAGTCTTTCGTAATGGCTACCTGATCACCGCTGGTCAGTCTGTACTGACTTTCCAAATATCGTTTGTACATTAGACAGTTACCCAATTCCACCCTCCTAACAGTCATCCATATCGGTGCAGATGAAGTTAGAGGAAGTGTGAGCGAGAAATAGATTGAGCGTGTCGTCACCCTCGGCGAAAGTTGAGGTCAGGTGGTCAAGCTCCTCCTCGAAGGGCTCATCCCCCAGCAGGCTGCAGAGCTCCACGGGTGCCGCCAGCACACTCTCGCAGTCCGACGCTGATCCACAAACGGAGAAGTCGCTGGAGGTGACGGAGAAGGAAGGAGAGCTGTCTCCTATGGGTATCGGAACCGGGGTTGTAAAGATGGGTCCCGTTATGGGACTAGGAGGGAAGGAGCCTTCGCTAGAGAAAGCCGAGTCGCCACTCGAGGAATCGCTTAAGTGTCTTCCACTTCTCGGGAACTCCAGCAGCACGTCATTCCGCACGACCGGACTATCGTGCTCCTGAAAGACATTGGCGGAAATGTCACTTTGAGTATAGAATGTCGTCGTGTTAGGGATAGGTGGTCGACGTGGTGTAAAGGGCGTGGCACCCACGAGAGGCTCTGGGGTGTCGTGACCCGGTATAGAGGCTGGGACGTGCAGGAAATCCGTCCCGTAGGGCGTGAGGGCCAGCAAGGGCTGATTGACAGTCACCAGAGGCATTAGAGGTACTAGGCGAGGCATTTTGGCCTCTCGAGGTCCTGAAAAATGTTCCAGTCTGGGTCTCTTGACTGTCATGGACATCATCAGTGGTTCATTGTTGACGAATCTTCCCAGTCTGTGTGGAGGGGTCTGCAGGGCCACGTTCTTGAGTGTGATATACGCGCCGTTACTGGTGGCTATACTCGCTGTTTTGCATATTTTTGGTTTACTTTTAGATTTGCTTGGCCGCTTGGTCGGTACTTTCCCACCTATCATATTTTTACTCTTATTATCGTTCATTTTCGGGACTAAGGAGCACTTAGGCTTGGACACTTTGTTATGAGTTTTGTTGGTATTACTACACTTATTACTTTTTACTATGTTATTGGCGGGCATTTTGCAAGTTCTTATCACAGGTCTTACACAGTGCTCTGGTCGAGCCATATGAGCGTTTTCTATACACCATATTTCTCTCACACCATCAATATCCTTAGGACCGAAGGCATCTTCGTTGAGAACACCTGCTAGGGCGTTGATATAATTAACGGCGAGCCTCAAGACGGTGATCTTCGTCAACTTCTCAGCGTCGGCTCCGGGAAGGTCCGGAATGGCCTTCTGGAGCGTGACGAAGGCGTCGTTTATCTCCTTCATTCTGTTCCTCTCGCGGGCGTTTGCGGTCTTACGTCGGTACTTGCTGAGCGGCGGAGGTTTCTGCTTTTCCTTCGGCTCCCTCCTCTTCGACGTCGCTCTGTTCTTCTCCGATTCTATTCTCTTGATTATTGACTTAGTCCTCAGGGCATATTTGGCCCAATTCAAGTCATCCATATTCATTTTTCTTGAATAATAATTATATGTATATTTTTTCCTGAAACTATATTG
>astacus_leptodactylus_3.79566
TGTACACAGGACTAACACACATGCCCATGGTTCAGGTACAGATTACAAAGGCACTGATTTGCAGGACCGGAAGAAGTTATATTTACTTCAGCTTTCCACAGTATTTACACTTGGTGAATATTTACATATAAAATCTTTGAGAGTCACACGGTCACCGAGTTTAGGTTCACCAGGGGCGCCAGTGGGGGTTCTGTTGGTGGAGCCGATGGGCGTGTTGGTGGGCGTGGTGGTGGGCGGGGTAGGGGGCGTGGCGAGACGCCCTAAGCCCCTGGAACTGACCGCTCGTTCCGGGTGCCACAGCGATGCATTTTGACGGGCGTTGCCCTACAAGCGGCGCTGCAGGGCTGGCAAAACCTCCATCCTTACATAGAAGAGGCGGAGGCGGGCGTGCAACGCCCACAGACACCGTGATGGCTCTGTGTCTCGCCAGTGCCGGTGCCACAAGGCCAGTGCGACGGTGGGGCGTGGCCAGATTTAGCGGTGCCACCTGTGGTGCAGGCTGGGGGCCTGTTGCAGATACGGAGAGAGTCGTAGGGGTAAAAGATGGTTCCAAACGAGAAGATTGAAAGCGATCGGTGTTACCGCAGTTTTCCGGGCTGATTCGGCCTTCGGGAGTGTCAAGTGCTGACGGCGGGCTGCCGCGGGCTGACTCGGGGGACGAAGGCGCTCCTGCCGCCTCCGGGAAAGTTACGTTACTCGGGGAGCTGTTTCCGGAAGGAACGGCGGTCCAAGCTGGCAGCACTAGTGCCAACTGCCCCGATGACAGACGCGCCTGCACCAACGGCACTCCCGCTAGCGACCCCTGAGGTACCTCCTGCTGCGGCGGCGGCGACGTCTTCGGCGTCGCAACCCCGGCGACCTCACCTTCAGATTTGACACTAGTGGGTTCAGGTGAAGTTGACGAGCTGAGGTGTGAGAGAACGCGGGCGTGGAGGTCAGGGGGAAGGCCATTCAAGCTGGCCAGGAAACGGCTGACCTCAGCGGCACACTGGGTGAAGCCGGCGCGGTATTTGGCGGTGGAGTCAGCGTTCAGGTGTCGGGACGCTGTTGTTGTTGTCTCCTGACGGTGGAGAGCCTGCACGTGTCGCACTGTCATCTCCAGGATGTCTGCCTTCTCCAGCTTGTTGTACCGCGACGGGTCTTTCCTCTGCGCGGTGAGGACCAGGTTCTTGAGTTCATTGAGGCAGTGGTTGATTCTCTCTCTGCGTCTGCGTTCCATCAGCGGCTTGTTGCTTCTCCTAGTTTTCTGTGTGTCTGCCATGTTGGAACCAGTAGAAGTGCACATGACCACGATGTAAATAATATCTTAAGCACCGTCACACTCACTCTTGATGTCTCGATATTGATAATCGACGTTTCATTCAAGTTTTAAAGTCTCAGCCTTGTTTTACGTTCATAACATATACGAGCTTCGAATATCGATGGCACTAAGTTCAATGAATCCACGACGGACGCGCGTTTGGGAGTGTGTGCGCGGGAGGCGATGGATGCCACACGTCTGCAGGCCAGTCGCGTGTCTCCGTCAGGCCCCGCACGTCCAGCACACGTGACC
>astacus_leptodactylus_3.79704
GCAGCGACCTCCGTCTCCTGCTGGAGTAGAAGACTTGGGTCAATACCTCCTTGAATGAGGAACCCAACGTCGCCGGAGGGCAAACGTGTTGGCACTAGTGTGATGCGGCTCCCTGCCTCCCTTGTGGCACTCTCAAGGGTGCCACCCTCATTTTTCATGCTAACCAACTCCTCACACTTGATGCCTGAAGACCCAGTTATCCCCGAAAGCCTATTAACAGCATCCTTACTGGGCTTTTGGACGTCCATAGCTTCTGGGCGTACACTGGGTGGCTGGAGTGTCTTGAGACAAGCTTTAAGATGAGTCAGAAGGCGTTCTCTGAGTGCCTCCTTGCCCGCCTTACTGAGTGTCTGTTCCACTACACTCATACACCGAGTGAAGCCCTCCTTGTAACTACTGACGGGGCTAGTGTCAGTTTCCGCGTCAGATCTGGCGTCGTCACTGTCTTTGAGGGTCTTCATGTGCTTGACGGTGAGCTCGAGTATGTCAGCCTTCTCCAGCTTGGTGGGCTTGCCCGCCTCACTCTTCACCAGGTGGGCCTCCGCCAGGAGCGTCGCCAGGTCGTTGAGGCTCGTGTTAATCCTCTCCCGTCGTTTCCGTTCCATCAGCGGCTTCCGGATCCTTCGGGCTTCACTGACGGGCTTGGGCTGCCGAGGCTTGGGGACGAGCGGTGGCTGTTGCTGTACGCCCATAATGCTCTTTTGTCGATGATCCAACACGGTAAAGATGCCGTGTTGCTGAGGTCACCACACGGAGGGATATAGAGAAAACACGGAGGGGGGTGTGTGTGTGTGTGTG
>astacus_leptodactylus_3.79931
CTGGAGTTAGGCTGAGGATGAATAGCTGGAGTTAGGCCTAAAATGAACAGCATGAATTAGGCAAATTACGAACAGTTGGAACAGGACCTATGATGAACAAGGCCATTTATGGACAGCTGGAGCTAGNNNNNCTGGAGCAAGGCCTTTGACGAACATCTGGAGCTAGGCCTATGATGAGCAGTTGGGAATAGGCCTATGAGGAACAGGTGAGCTAGGCCTATGATGAAAAGGTGAGCTAGGCCCATGATGAACAGGTGAGCAAGGCCTATGATGATCAGCTGCAACTAGGCCTATGATGAACAGCTGTAGATAGAACTATGATGACCAGCTGAAGGTAGGCCTAAGTGTCTCTCTTCAAGAGCTCGGCGAGGGCGGTGATGTACGTCTGAGCCATCTGTAGCGTCTCGAACTTGGAGAGCTTCCTGTCGTTCCCAAGAGCTGGCACCACTTCTCGGAGTCTCTCGAAAGCGTCGTTCAGGCCGTTCATTCGCCGCCGTTCCCTCGCGTTGGCTTGAAGTCGTCGTTTCTTCTTGACCTCGCCGTTCACGAATTTAGACTGTCGTCGGCGTATCCTGAGAGGCTTGCGGTCGAAGATACCGTGATTATGGACAAGTGTGTCCGGGNNNNNGAGGAACACCGCCGGCGCTCGGCCAGAAGTTATCATAATTAACTGGTGTGAAGGAACTGTTGTTCTCACTAGTGACACCTACTGCAGGTCCTTGGAACTCGGGCGTCGGCTGGAATGTTGGTCCTCTTGCAGGCTCCGTCCCGCTGAAATAGTTTCTGTTGTCACTGTAATAGTGTGCCGGGGTGAATGTGTTTGAAGTGGGAGTTGATAGATCAGTGTAGACGGGCGTGGGCGTGCTGAGGCCGTGGGCGTAGTGGTGGTTGGTGGGGCTAGGCGGCCCATCGTCACTGGCCGGGCTGGCAGAGGGGGTGTCACTGCCGTCACTGTAAGCGTCCAAGTACTCTCCCTGGCGTAGATCACTTCCTACTAATCCGTTAAAATCATCGACGCACAAATCGCTAAATGACGCCGGGTTCGTCCACCTGTACACTCGTGTATCGAGAGCCATGACAATTCTTGTGAAATAGTATCTTTACTCGTTTTAAGTCACCGCCAAGTTTAATTAGGACTAGACAATCATGCGTCAATATCCCTACTGTTCCCTGGCTCAGGAACTGCTTCACCAAGGTTCACAATGAGGCCGCTAGTCGGCAGCGCACAGCGCACAGTGCTGGCGGGCAGGAGAGGACGTGAGCCTCAGGCAGCTGCTTCCGTGCTACTGAG
>astacus_leptodactylus_3.79987
GGGGGGGGGGAGGCAGGGGCGGAGAGGGAAGGGGTGTCAAGGTATGGCACGGGGTCACGGCTCGAGGGTTCCGGAGGATCACAGTAAACACACCACCACGGCTTAGTGAGGTGGGCAGACGGGTGGCACCTACGCGGGGGGCGTCTCCGGTCAATAGCAACTGTGGTGGAGATGTGGAGACTTTCGGGTCACACGGCCTATAGTTTGATTCTCGAGAAGTGATAGCTGTTCACGCGGCCACTGCTTAACTGTAAGGAATACTAACTGTACTGTCTTTTATATTCTAAGCTATTACTCGTCTTAGTAAATGCCATGTGACCTTCTAGTCGTCGACTGGCCCCGCGGAAGGTGGCACCTCGCCCGAGCTCCTCTGTGAGGTAATGTGGTGCAGGTGCGGGGTGCGGGGGCGTGCAGGTACAAGTGCAAGGTACAGGTGCAATAAAAAACACACACGGTGCAAGGTGCAAAGGTGCAGTGCAACACACACATGCTCAGCGGTGCCTGTTAGTTGGCCCAGTGTGGTTAAGCGTAATAACAATAAAGATGTCATTAAGACATTAAAAGAGAACGAAGCCTGGGTCAGCAGTGGAGGAGTGAAAGACAATCTTTTATTTTACTGCTTAAAGTGACGGCCGAAGCCTCTCCTTCACTGCTGTCCCAGACCTCGAAGTGACACAACGACAACATGAGATCACGGGCTTGGCTGTCTTTGCCCTTTAATTTCTTGTGGTACTTATGACCACAACTCTGTAGACGAAGCGGCTTGGGCTTGAACTGTCTTCAAGCGTTTGGGTTGTCAATGGAGCTTGGATAACCCTGGAGACGAGACGAGGCCTCCAGGTAAACACAAGGTGGGAACGTTTCTTGGGATGTCAGGAGACGCAGACAGTAGTCCTCCTTCAAGTTTCTGTCACGAGTTAAACCAGATCTTGTTGATCCAGTTTATGTAAATTATCACGGAATAAATCAGAATTTGGCAATATATTTTTCTGTTAATTCAAACTATATATTTGTTTCTATATGTATTCACTTAAATAATTTGACACAAAAGTTTTCCATTATTTCTTTAACTTATTAATATTTTTCATCACGATACGACGTTTTCACTAATATGTTCCTCAAAACAACTTTTAAAGCCATGCAAATACAATTTTACCTCAAGGCTTTTGAGGTCTCATTTCGACTACAAATATTTTTTCTTTAATTGCAATTTCCCATAGTACAAAAAAGGCTAGAGTATTTTCATACTACTGAGATTAAGAGTTGTACTTTGACGGACGAATGGTTGGCAAGTAATGTGAGTGAGCGATGAGGGGGGACTAGCCAGTGTCGATGGTCAGTGCCACGGCCGCCACATGGACTGAGGGTCGGCTGGCGGCGGCGGTGCGGGGCTTCTGTCTTTTGGTATTTTCTGAGATTTTTCTTGCGGCGCAGAGCGTGAGGGCCAGGGACCATATGAGGGTTTGGGAGCCAGCACAGGCTGACGGCGGGAGCTGGTGCCTCGGTTGGGGCAAGATGACGAGCCCAACTCTTCTCTAAAGCTGCCACTGTTCCAAATTTGTCCTCTGAGTGGCGGTGACGACCTAGATGTACTTGCTCTCTTGGGTGAGGATCGACCAGCCTCCTCAAGAGGTGCGGGGGATCCTGCGCTGCTCATGGAAGACATAGGAGTGCTGACCCCCGAGCAACTGATATCACTATCCGATGTGTCGAGCGTCTCGGTGCCCAGAGCAGAATCTTCGCTGCTTGTCGACAAGGCTGGTGGCTGGACGAAGGACGAAGACATGCTATTCCTGTCGGATGTAAGAATAGCTGTTAGGACGGGAGCTGAAGCTTGCAAGGCGGCGCTCGGTGCTGGTCTTGTGTTGCTGCTCTGAGAGATCACATGTTGCGTGGCAGGGAGTACCAAGGTCAGGTCACTGTTGTTGAAGCGTGTCGGCAGTATTTGAAGGCCACAGTGCTGCTGGACGGGAGTTGGGCCGCCTGTGGTCTGGAACCTGGGCGTGGTCACGAACGTCACCTGGGGCTGGGGACCCAGAGAATTGCCGCCGGTCTCCTGGTAGGCGATTGGTTGTGTGGGTGCCTGTGAAACGGGGACGCCGGCGGTGGTGTTGAGCACCAGGATGATGGGCGCAGGATTGGGCATCACGTTGACGCTGTTCTGCACGCAGTTGGCGTTGCTGTTAACGTTGGAAGACATGGAGGTGGCAATAGTGTTGAGATGAGAGAATACCTTCTTATGGAGATCATGGGGAAGGTCATTCAAGCTGGCCAGGTACTTGGCGACCTCTGCGGCGCAGTGAGTATACCCGGCACGGTATTTGCCTTCTTCGCCAGCCGCCAGCCGCCCGCCGCCCACTATTCTACCGCCCTCGTGGCGGTGAAGCGCCTGCACGTGTTGGACCGTCATCTCCAGGATGTCTGCCTTCTCCAACTTGCTGTACCGAGACGGGTCCTTCTTGGATCCCTCCAGCACCAGGGTCTTGAGCTCGTTGAGGCAGCGATTGATGCGTTGACGTCGCTTCTTCTCCATCAGCGGCTTGTTGCTCTTTCTATTCATGGAGGAGTCTGCCGGCGAGGACGTGCGGCGGTGGCCGTTGGTGTTGTCGGCCGTCATGTCATCGGTGCTCACTTCCTCGTCGTCGAGGAAGTCGTCTTCGGGGCCCAGGTGGTGTAGCTCCTGATCCAGGCAATGTTGTCTCCTGGACCCCCCCAGCTGATGCCTCTGGCGTCGGCTGAGGCGATGGGCCGACTCGACGTCTGGGCCCGACTGACTCCCGCACTCTACTCGTCATGTCATCGGTG
>astacus_leptodactylus_3.82553
CACATGGCTAAAATAGTTTGTTTTTTATGACAAAAACAATAATACAATTTACATGTTGAAAAAGGTGAGTTGCCATATCACAAGCATGAAGGAGCTGGCGGATGGCACCCCACAATATGGCACTTGGTAATAGACTAGCATCGCCATGGGGATGTTGGCACTCTGGTTACTTGGGCTGCCGACTCGACTTGTGACCCTCGCTCAGCTTCGATACCACCTGACAGGTAACTGACAGCGTATGCAAATCACTGGGCATCCCAATGAATATTTAACAGCCATCGTTTCTCCTTGTGTTGCGTCCGTCAACACTGAATAAGTGAAGTTATCCAACTGGGTACAGGCGTCCACACACCTGTCTCCCTTCAACGTCAAAAGTTGTGGCTTTAACATACCCCAATGGAAGCACCATTATATCAGCACCGTGTTTGTTTATTTCTTGCAGAAACATTTCATCACTAACTCAGGTAACACTCCACGAAGTCTGTCCTCAATTACAGAGCTCGGATGTGAAGGGAAGACCGTCCTTCTCCGCCACCAGGAGGATCTCGAACGGATCTGCTACAGCTAAGGATGGAATGTCGTAAAAAACATCTAAGTTGTCCTCTAGTTGTCCGGAATCGTCAGAGAGGAGCTCCTCGATGTCGCTGGCACTACTGAGGGACTTGCGGTCGTTGGAGGGTGAGCTGGTGACGGAGGTGGTGGTGCAGGAGGGGGAGAAGCACCCCAGCAGCTGCTGATACTGAGAAAGGTTCTGCTGGGGAAGACTGGGCGTCGAGTGCTGGTACTGGAAGGTCATCAAGCCACCTGACATGGGGGCTATTTTTTGAAAGGAATACTGGAAAGATGGTTGGAGCGAGTGTTGAAGCGAGTGCTGCAAGGTGCTTTGTATGGAGTTTTGCAAGGTATTTTGTATGGAACAGAGCTCTGCGTCGCCAGTTTCCTCCAGGACGTGTGACAGAGCTCTGATGTAGTCCACAGCGAGACGGAGAGTCGTGATCTTCGTCATTGATGAGGAAGTTGCCTGAACTTCCAGAGCGTCGGGAAGAACTTTACGTAGGGACTCGAACGCATTGTTAATCTCCTTCATTCGATGACGTTCTCGAGCATTGGCAGTTTTCCTCCGATACTTCGACAATGGTGCTGGTCTTGACTTAGACCTTGGCAGCCTCTTGGGAGCCTCCTTACGGATTATTTCGTGTTGCAGTCTCTTGATGATGGTCCTCGGCCGGAGGGCGTACTTCTCCCTCAAGCGGGTGTTCCTGCTGTTGTTGTTGTTGTCGGTAGAGGGCGAGTCTCGCCGCTGGTCCTGAGGTGAGGCCTCCATCGCCTGACCGCTCACGTCAATCATCCTCTCCACACCTCGGGATAACTACTTCCCTCGCATCGAAGTCACTTGTGTCCCTGTTACATATAAACCTTCGGATGCAATTCTTGTCTAAGCTTTAAGTTCAACTATATCACTTGTGACACAGAACGACAACTGGTTAAGTTGCTAAATAAACTTCACTTTCAGTCACCTCGAACATTGTTTCTGTATCATAATAATTAACTTTTAGAAGTCACTGCTGTATCCAGAGAGCAACACGGGTCCGAGGATGAGGGAGAAGTCAGTGTAAAACAGAAGCTGTCGTACTGTGGCCTTCGAACTTCCTCTTCTGGCGGGGAAAATATCCTTCCATATTGGGACTACGGCTCCTCACGCCTCGCTGGACACGGCTGCTGCTGCTAGGCAACGCTCGAACGCGGCTCACACGTCACACAAAATTGTTTTAAGAGTTCATCATGGCTAGCAAGGAGATACCCTTACGGATAGATTCAGACTCGAATGAGTGAGTCTTCTTCAAGTGTTAGGTTTGGGAAGGTCCGTGTTGCCTTAACCAGC
>astacus_leptodactylus_3.83009
GGGCGATGAACGACCTGTGCTTGGCTCCGCTCCTCGCTTCCACATAGATGGCAAGGACGAAGGGAGTGTTAACCAATTGAAACACTATAAACAGGATATTTGGTATAGTGTGGTGTGTAGAGAACACAAAAAACAGTGTACAACAGTGCATCAGGTGATACTAACAATGTTGCCGGACATCCCCACCAGCACGTTGGAAAGCGCCCTGAGTGCCCACGCCGGACGCCACGACCTGGAAGAACTTGTCGATACTAATAATAACGACCAAGAGCATTGTTGCCACGACAATGACGAGGGTAACTGCAAAAATGAAGGTGACGATAAGAGCGCTGATAGTCGCATTTGTCAGACCTCTGCAGGTGCCGGCGTTAAGTACCAGCTGCGACCTCGGTCGGGACAGGGGCAGCGGCGCTACGATAGCGAATGGAGCCTCCACGACACCCTGACACATAAGCCGCGCCCGCCGCCTCTGTCAAGGTACCGCCGGAAGACGGCCAACGCCCGTGAGAGGTACCGCATGCGACAGATCAACTCTGCTTTCGAGAGTCTACGCGGTGTTTTGCCGTCATGGGTGTGTCGCCGACGTGCCGCCGCTGACCTAACCAAGATAACTACTCTGAAACTTGCCTCAGCCTACATCAGGTCGCTGCAGGACATCCTGGACGGTAACGCCCATCAGGACATTTGCTCCTGGGTCCTTTCCAGTCTCCTTCAGGACGACTCAACCTCTAAGAAGCCCCAGCTACAACTCGGCCTCAGTAGGCCCAGTGAAACTCAGCTCACTGAGCTTTCCAGTACACCCACGGAATCTCAACTGGTGTCTCTCTTATATGGAGCATCAGCTACTGGAATCCTTGAAGATGATCTTGGGTCATACTCATACTCATCGGCGGTGTCTGAGGCCGAGGGCGTCAGCCTCCTGCTGGGGTGTGACCCGCCCCCCGTCTGGACACCCCAATACCCTCATGTCGTCACCTGACACCACGACATCTCCAAGGCTAAGCAACATTTGCTCCATCTTTCGTTATTCATATGATTTATTTAACTAGATAAACGTCATATATTAATCTGTTTATCTTCCTATTGCGTACTCTGGAACGTTCGTGTAGATATGTGATTCTAGAGAATATTTAGTTTAGTGTCTCATAATAGCAATGCATATTTTAATTTATTACATATATAGTAATGAGTATCACATAATAAGACACAAGTGTTTCTTGCCAAGAGTGCTACATGCCCGTGCTGTCAAGTTACGCTATGGTGTTATATGTGTGTGTGTGAAGACTACAGGTAAGCCTATCCCAAGCACCGGATCCTCATCTATGAAATATACGAAGCTTATATATTCACATCTTCAGTGATATCTGTAGTATCATTTGTATTCTATGTGAATATATCTCAAACTTCAGGATCACAAAATAAAAAGTAATTAGTATCAATTTTGTAAATAAAATGTCGATTTTCGACATTATATCACGTAAAAGAAATTGTGTAGACATATCTTTGCCTTTTTGTCTTGCCCCGATAACGAAGTCCAATTGGCTTAATATTGTAAGTAAACTTTTGTAGTCTTTTTTTTACATGTAACAAGACGAAAGAAAACCACCCAGTAGCCTATTGTGTCCCTGAACCCAGAATGTTCTGTCATGACTTGAAATATATATACATACAAGGATACTTCACTGTGTGTATAAACCCTTATTTCCTTCTCC
>astacus_leptodactylus_3.83087
CCGAGGGGTGAAGGGCAAAGCAGGTGGTGGTTGTGGGGTTGTTGTGGTGAAGGAGGTCCTGCAGGTGGTAGATATAGTCTATCGCCCCCTGCAGCGTCTTCACCTTGCTCACACGTTTACTCCGGCTGCTGGTGCAGGGAACCACCCGCCGGAGCCTGGCGAAGGCTACATTCACCGACTGGACCCTGCGGCGCTCCCGGGCGTTGCGTCTGGCTACAAGGTGCAGTGGCTTCTCCCTGTGAGGGACGTGCTTGTACACGCTCCTACACTTTTTCTTCCTGTCTCTGATGTGTGTGAGGTGAGCTGTAGTGGTCGGGGTGACCACCACCATTTGGTGACTCTGAGTGCCATAGGTCATGTTTGCTGGCACCGTGGCGTCGAGTTGGCTTTTCGGAAGAGCTGATGACGATGGGTGAGTCTGTGGTGAGGTCTCTATTTCGGTTGCAGTAGCTAGGAAACACTGCAGGGGCTGAAGGGCCACCAACTGGTCCAGATGGGGCAGCTCAGTCAGGCAGAGTAACGAGTCGCTAAACACACACGTAGCGGGAAGGTCGTCGACGGTCACAAGTTGTGCGTCTCTGCTACGTGGTCCCTGGAGGTCGTCGTGTAGTGCGTTGTGTCG
>astacus_leptodactylus_3.83539
CCACGTCAGGCGAGGACGAGCCACGAGGCCGCAAGCGACGTCTGGACGAGGACAGCGAGGAGGCGCGGCTGGCGAAGGCGCGGAAGAAGTGTCCCCAGAGCTACGAGGAGCTGCAGCAGGCGCGGGTGCTGGCCAACGTGCGCGAGCGCCAGCGCACGCAGAGTCTGAACGAAGCCTTTACATCCCTCAGGAAGATCATCCCCACGCTGCCCTCAGACAAGCTCTCCAAGATACAGACGCTCAAGCTGGCCATCCGCTACATAGACTTCCTGTACCAGGTGCTGGACACCGACGCCCACGACGCCCACCACGCCCACGACGTCCACCACGCCCACGACCAGCGACTCTCCTCCTGCACCTACGTCGCCCACGAGCGCCTCAGCTACGCCTTCAACGTCTGGCGCATGGAGGGCGCCTGGGGCGGACACCTATAATGCAGATGCTGACCACGGTGGAGGGAGCCCATCACC
>astacus_leptodactylus_3.85864
ACATCATACGTAGCCTTCGATACCAAATCTTTTAAATACTATAACTTAGTCGTTTCTAGCCATTATCAGCACACGGCGAACTGGGTGTGGGATTGATCTTGCCAGTAGGTAGGAGGTTCTGACCCTAGAAGCAGCAAGGCGACTTCGTCAGATTCACACATCGGAGACAGATACGAGAAGGAGTCTAAGTTATCCTCAAATACTCCCGAGTCCGAAGAATCACACAGAAGAGACATAAAATCTGTCTCGGGAATAGCGTCAACATCCATAGTCGGGGTTCTGTTGGATGATCTGTGGTAGGGGTCGACTTGGGCGTCCTGAAGCCTGGAGGCATCTTCCAGGAAACTGGAAAGGACCCAGGGGCAGGCGTCCTCGGGTGCACTTCCCTCACGAATGTGTTGGCTGACGGTGTTATCAAGGATGTCTTGGAGGGACCTGATGTAGGCGCACGCGTGCTTAAGCGTGGTGATCTTAGTCATCTCGGAGCTGGTGGCTCGGCAGCGATCCCACGCCGGGAGCATCTTCCGAAGCTTATCAAATGCCGTGTTAATCTGTCGCATACGGAATCTCTCTCTTGTGTTGGCCGTCTTCCTGCGGTACTTGGATAGGGGTGCTGGGCGCGACTTTTGCCTCCTGGCGTCCTGCAGAGGCCAGTCGTTATCGCAGTCATGCCGGGCGCGGACTGAGCGAGGCCGCAACAGATATTTCCCACTGCATCCTCCTGGTGTTTTGCCGCCTTGTTGCTCCATATCTTCACTGTCGTTATTGTTGTCGTCCACTGTGTCTCTCGCTGCCTGGAGACCTCCCACTTGTGCTTCTATCCTTGTCATATCTATGTTCATAATTTACTAGGACACTCGAGTCTGTAATATCCTTCACTTACAGTCCAGAACTGTATTATCATAAGTGTTCTGTATTATTCACTCATGCCATTTCCTTTCTTACGACCTGAATACTTCACAAACTTTCCCTTGTGGACAACTTCGTTGATACCTGGTCTTGGGCTGAAACGGAGGTGAGCGCGGCACGTCTGCTCTCCCTGGCTGTCGG
>astacus_leptodactylus_3.87793
TGGAAGCTAAGCAGTGTTCTCCACCCATTTAGACTTCTTGTATGTTTTGTATAAAAAAAAATTAAGGAAACATTACGTTGATCAGTGAAGCAAACAGCGTTATACTAAGCTTGGTAACCAAGTTCAAGTGATTTCAACCGTTGAGAAATAGTGATCAGGGAAGGTGGTGGTGCAGGGCAGTGAGGGAGATGATGGAGCGGGTCGGCCAGCAGAGGGCGGAGCTGGACCAGCAGCGGCCTCACCGCTCCTCCAGCAACCACTCGAGCTCCGAGGAGAAATATGGTTTGCGTCCAAGGACCATCATCAAGAGGCTGCAGCAGGAGAGAGTTCGTCAGGAAGAAGTACCCAAGAGGTCGGTGAGGCCCAAGGCGAGGCCAGCGCCTCTCTCCAAGTACCGCAGGAAGACGGCCAACGCCAGGGAACGCCACCGTATGAAGGAGATAAACAATGCATTCGAATCACTGCGCAAAGTTCTTCCTGACGTAGTGGAGGTCGAGGAAGCTTCGTCGTCCATGACCAAGATCACGACTCTCCGCCTCGCTGTTAACTACATCAGGGCGCTGTCTCACGTCCTGGAGGATGAAGGTGACGCTGACATCTGTTCTCTTCAGAGCTCACTGGAATGCTCATTCCAGACCTCCCTCCAGCAGTCCCTTGAGCGTTCCTTCTGCAAGACGATGCCCCCACATGAAGCCTCCGTCAACACCTTCCACTACGAGCACTCGACGCCGCCTTTAAGCCAGCAATACCTCCTTCAGGCGCCTCCCTACTCGAGTTATTACTCAAATTCCAGTCATTCGTCCGCCACCAGCTCGCCCTCCACACTGCGAGGATCACTTGATAGTGCCAGCGACCTCGAGGACCTTCTCTCCGACGACTCGTGTTTGCTTGAAGACAACCTGGATGTTTTCCACGACATCCCAACCTTCTCTGTCCCTGATCCCTTTGATATCCTTCTGGGGGCAGAAAAAGATACACTTGTCTTCACCACAGAGCTGTGTAGTTCACTCTAGTATTTTCAAGGTGACATTGAAGTTGTGTTTGATACCCTTTCAAAATGGAAGACGTCCTTTTCAACATTGCTGTCTCCAACAAGAGGTAATAAAATGTCGTTGAACTGTGAAGGTGTGAATAACTAGTTCTGTGAGTTGTCCTGACCTACTTAGATGACTATACTTAGTTCAGAGACGTGAGAGAGCGTGTATATTATAGTGTTAATCTATTATGGGGTGTGTATCTATTATGGGGTGTTTATCTATTATGGGGTGTGTATCTAGTGAATTATGCTGTGTATGTGTGTACCTAGTCAGGTAGTTCTGTCCCTCTGACTAAAACTATACGGGCAAAGGAAGGGACTTAACAAGCAACAGCCTTGAACACCATCAGATGACTGCCAGGGGTGTGCAACACTCCACAAGTCACACACACAGTGTCAGAACCGCCACCATGTGCGATGCTAGTCTATTGTGCCATATTGTGCCACCAGAGAACCTCGGTCATGTCAACTGGCAAAGAAAACTGTCATGCGTGACCTGCGA
>astacus_leptodactylus_3.88474
ACAACCCGTCACTACTGCACCAACATAAAAAAGATGCCACGCAGAAAAAAAGAGTGCGTGGAGGGCGGACGAGTTCGTGAGAAGCCGGTGCAACGGAACGCCGCCAACGCCAGGGAGAGAGCGCGCATGAGGATTCTCTCAAGAGCGTTCTCGCGCCTCAAGACCACGCTGCCCTGGGTTCCGGCGGACACCAAGCTCTCCAAGCTGGACACTCTGCGTCTCGCTACCTCCTATATTGCTCACCTCAGAGCCCTGCTGCAGGACGAAGGGGAGGTCAGGACACAAACTCACCCTCTCTCCTTGACCTGGCCCTTCAGTTTCCCGCGAGCAACGGAGACGTCCGGACCTTCGGCGGACCACTGCGACACCTACGCCCATTTCGAGGCCCCGCCCACCAACCACGCCAACGCCCACGCCCACACCCAGCCACAGGTGGACAGATATTTCAGCGACGATTTGCCCGATTATGATTACTACCCGTCAGAGCTGCTTCATATTGCTTGACATCTGTACCTGTCTTCTCCACACCTGTCAAGACTACACACACACATCAAGAAGATGCCTCTTAAAACCATTTAGGTCAATGCCACACATCTATCAAGACCACACACGTGTCAAGAACACTCACCCGTTCAGATAACACACCTGCCATGACCACTCACCTGTACTATGGACTTAACGAAGATAACA
>astacus_leptodactylus_3.91593
CTTCGTAAAAAGAAACTTAAATCATGTTTTTGTACTATGGTGAAGTGGAGCGCATAAGATAAGTCCATGGGAAGAAAACTCAACCTGCTGCATCGTCGCCATTGCTCTGTCTTAGAACCTGTACATTTGGCGTTGTTGTACTATGATTCAGACTGTCGTTCTATGGCAGAACTATGGCGGCTGTGTTTTGTTCTACTGTTCTCTCTGCCAGAGTTGTTGTATGCGTAAGACTGCAGTTTAGGGAGAGTTGCTGCTTGTCATACTCTCTGGCACCGTTTCAGGGCACTACTTTTGCCCCAGCNNGGCAGGAGTCATCGTCAGGATGGCGGACTGGAGCGAGGTCTAGCGGCTGGGGGGAGGGGCTTCTGCAGGGAGACGGTGGAGGTGAAGACATCACGGACAGGGAAGGTGACTCTGCGGTAGGCGGAGGCGAAGGAGGGGCGTGGTGCAACTCTCCTGAAGGGCTGGTTAGTGTCCCCGCTACGCCGTGAGGCAAAACAAACGCCACTTGCCCCGTCAGGAGGCGGGTGGGGACTAACGACACTCCGTGTACCACCAGGGGATCAATGGTCACTGAATGAGAGGCGTGGTGAAGCTCGCTCTTGTTAAGAGTCGCTGAAACATCAGAGGCATTGAGCTTCAGGTTGCGTACCCTGGCCATCGTCTCCGCGAGATGCAAGAGTAACCGCGAGCGCTGAGAGCCGCTCAGTGTGGTGTCGCACTCCAGGAACTTGCCCACCTGCGCTGCGCACTCTCCATACCCTGCGCAGAACTTTGCAGCAGCATCGACAGGGGTAGGACGGGTGACAGGCACTTCCTGACGGTGGAGAGCCCGCACGTGTCGCACTGTCATCTCCAGNNTCTCCAGCTTGTTGTACCGCGACGGATCTTTCTTAAGTCCTTCCAGCACCAGGTTCTTGAGCTGGTTAAGACTGTCATTAATTCTCTGTCGTCTCTTCTCCTCCATGATGGGTTTATTGGTCCGCCTTCGCTCTGCCGCGGCGGCCTTGGCCTCCACGCCCTGTCTGGCTGTCGTGCTGGACGGCATCCTCACTTCTCTTACACTACAACAGTACCCTCGACACACTCTGCTTCGCTACCTCCAACAACG
>melita_plumulosa.20423
AGGGCCAGAACTTTGGGGAAGCCTCTACTTCTAACGGAGGGTCCGCTAAAGATAATGGGTCTACCGTGGAAACGAATTCAGAGGGAGCCAAACAGATATTGGTGTCAAAACCTGGACCACGAGGAGGTAGAGGAAGGAGTTCAAAAATGCAGGAGAAGCTTTCAAGAGACGATTACAAAAAGTCGGCCTGCGACAGAGAGAGAACAAGGATGAGGGACATGAACCAGGCTTATGACAAACTTCGAGAGCGTCTGCCTGTTTGTAGACCTCCAGGCAAGAAACCTCCCAAGATGGACTCCACCAGTGGTCGAGATAGATTTCCTTCAAAACTGGAGACGCTGAGGCTGGCGATCCGGTACATCAGGCATCTGGCGAATGTTCTGACGGTGCAGCCA
>callinectes_sapidus.14818
GTACTTTTTTCTTTTTTGTTCGTCGGGTTTCCGCCGGACACTTTGTTAGTTCTTATGACGGGTCGGACACAATGCTCGGGTCGGGCCATGTGCGCGTTTTCTAAGCACCACAGTTCCCTCACGTCCTCGATATCGGTCGGACAAACGCTGTCCTCGTTGAGCACACCGGCGAGGGCGTTAATGTAGTTAACAGCGAGCCGCAGCACCGTGATCTTGGTGAGCTTCTCCGCGTCCGCCCCGGGAAGGTCTGGGATGGACTGCTGCAGGGTGAGAAAGGCGTCGTTAATCTCCTTCATCCTGTTTCTCTCCCGCGCGTTTGCAGTCTTGCGTCGGTATTTGCTGAGCGGCGGAGGCTTCTGTTTCTCTTTTGGTTCTTTCCTCTTCGTCGT
>callinectes_sapidus.41919
ATTACGGCCGGGGGGTGGGAGGTGGACGTGGAGGCACAGTTCCCTGCCCTCACACCTGGCACGCAGCATGCAGCACAGCCTCGCTCAGGAGAGACAGAGAATGGAGGGGAGGGGAGTGGATCAGACTCCCAGAGTGAGAGTGGGATTAGCAGCAGTGGTGGCAGCAGCACCAGCATCACTGCTCAGAAACGAAAGAAGTCCAGCATAGTTGGGTCATCGGGGCCCCCTCGGAGGGGAAAGAAGAGACGGTCAGGTGTGTCAGCTCGAGAAAGAAATTTGAGAAGACTAGAGAGTAATGAGCGAGAGAGAATGAGAATGCATTCCCTCAATAAAGCCTTCCAGGAACTCCGGGAAGTCATCCCACATGTGAAAATGGACCGGCGGCTCAGTAAGATAGAGACACTAACGCTGGCCAAGCACTACATCATGGCGTTGACCAACACTGTTTGTGATATGAGAGGAGACGAGAAGCCATACAAATTTTTAGAAGCATTTGTTAATCAGGAAGGACATCCTGATGATG
>callinectes_sapidus.41920
ATTACGGCCGGGGGGTGGGAGGTGGACGTGGAGGCACAGTTCCCTGCCCTCACACCTGGCACGCAGCATGCAGCACAGCCTCGCTCAGGAGAGACAGAGAATGGAGGGGAGGGGAGTGGATCAGACTCCCAGAGTGAGAGTGGGATTAGCAGCAGTGGTGGCAGCAGCACCAGCATCACTGCTCAGAAACGAAAGAAGTCCAGCATAGTTGGGTCATCGGGGCCCCCTCGGAGGGGAAAGAAGAGACGGTCAGGTGTGTCAGCTCGAGAAAGAAATTTGAGAAGACTAGAGAGTAATGAGCGAGAGAGAATGAGAATGCATTCCCTCAATAAAGCCTTCCAGGAACTCCGGGAAGTCATCCCACATGTGAAAATGGACCGGCGGCTCAGTAAGATAGAGACACTAACGCTGGCCAAGCACTACATCATGGCGTTGACCAACACTGTTTGTGATATGAGAGGAGACGAGAAGCCATACAAGTGAGTGTTCAGATTTACTGTGCCATACAGTACTCTTAAAACCCTTTGTACATGACACCATTGGTGGCCACCACTGGTTACCTCTCTTAGTTTACTATGGAGCTTTTCATCTGAGGCATCTACAGTGATAAGGGCAATTGACTGTACCTAAAAGCAGCAGATTATTTATTGCTTGCAGTTACCCTTTCAAATTGGTTTAATCATTGCCATCGTGTTAAAGGGGTGTAAAGAGTCATGCATTTCTTGCACTTTTCCTTTTCATTCCTTAAATAACTATTTACTTTAATGTTGGGAGAAATTTTACCAACAGAAGGCAAACTGTCTTATATACATTATTTAATGTTCCATTCAAAATATGTGATTTGAATTTTACCCACAACCACAACCACCACCATTTTGAAAGGCAAGTCTAATATTTTCCTATGTTAACCACGTAACAGAGTTGTGTGTAGTTTGCCTGTCAAGGGAGCAAAGCACTACTAGAGATTGTCAAACAAATGGCCCCACAAAGCTTCATACAGCTTTTGTTTCTGTTCTTATGTCGCCTGTCCTATACTAAAAAATTAAACTTAAAACATTACAATATATCTTGTCTCAAGTTACAACAGCTTCTATGAAATAAGACATTCTGGTTATCTCAGCCAACACCTCTCAATCCTGCATCCAGTTACTAATTTTATGTAATGGTTTTATATCTTAATAAGAAATGCAAAGAACCTGAAACTATAATAGTGCATTAATTATAATTTTGGAAAAAGCAAAAGTTAAGAAATTAATAATATACTCATAGTGTTGGTGAGAGACTTTATCACTGTACATTTATTCTCACATAGAAATTGGTCAACAATCAAATGCTGTGTGCATCTCACAGCTCCCATTTTCATGTGAGGATATCATTTATCTTTGAGGACAATAAAAGCTCCAAATTAGAAGGCACTTTGCACTCTGTCACCAAATGTTATGACAAATGCTCTTGAAAGAAAATGACAATTCCTCTCACTGAAATAGATGAATGATAATCATGTTTTTTTTCAGATTTTTAGAAGC
>callinectes_sapidus.41921
GCATCAACGCAGAGTACATGGCGGAGGGGAAAGAAGAGACGGTCAGGTGTGTCAGCTCGAGAAAGAAATTTGAGAAGACTAGAGAGTAATGAGCGAGAGAGAATGAGAATGCATTCCCTCAATAAAGCCTTCCAGGAACTCCGGGAAGTCATCCCACATGTGAAAATGGACCGGCGGCTCAGTAAGATAGAGACACTAACGCTGGCCAAGCACTACATCATGGCGTTGACCAACACTGTTTGTGATATGAGAGGAGACGAGAAGCCATACAAATTTTTAGAAGCATTTGTTAATCAGGAAGGACATCCTGATGATG
>callinectes_sapidus.53034
CGCAGAGTACATGGGGGATCATGCAGCGGTCCATCAAGGTGGAGGTGCAGAGCCCGGTGAAACCTGAGGTACTGAAGCCTTCCAACACGCCCAACATCCTCGGCACCAGCAAAGCTTCCTCCATGACCAGCAAAGCGATCACCAACACCCTCGGGAAGATCACGTCTAACTCAATCACCAGAACAACAAACAGCAATAAGGACGCGACAGGAAGACTGAATCAGAAGCTACAGATGAGCAGCCCCAAGTCGGTTGTTATCTCGTCCTCGTCCCTCACTACAAAGTCTCCTCTGAAACCTCTTCTGCCCATCAGACCTTCCCCCACGCCCAAAGTTTCTATAGCTGCCTCTCGTTTAGCCCATCGCTCTCCCCAATCTCTCAGCAATTTCGTCAGAACTCCCTCCGCGGGTTCCTCTACCCTCTCTGCGTCTGCCGCCTCTCCCTCCTCTGCCTCCGCCTCCAGTATTTCGCCAGTGAAGTGTCGCAGAAGGATTAACTACAATGATTCTGATGCGCCTGTGCCAGTGTCTAGAAGGAACGCAAGGGAACGCAATAGAGTCAAGCAGGTCTCCCAAGGGTTTGCTCTCCTAAGACAGCACGTCCCTCAGGCAGCAAGGAAAAAGAAGATGAGCAAGGTGGAAACTTTGCGCTGTGCTGTTGACTACATTCGTGGTCTTCAGCTGCTGCTGGACAGTGACCCTCCATCCCAGATGCCGGGGCCCTCTCCGGTCTCTGCCGTCCACAGCTTCCACCATCACCACCAGCAGCAGCTGCAGCAACAACAAACCCAGGTGTTCCTGCAGCCTCCACACGCCATAGAGCCGCATATCCTCAAGCTCCCAGTGGCCGATGAGACCTTCCAGTCTCCAGTCTCTCTCAGATATGACAGTGTCACCGGAACTTTCTTCAGGACTTCTCCTACTGACTCTGAGAGCAGCCAGTCTTCCGGCCACTCCTTTCTGGACAAACATCCTTCTCCGCCCAACGTCACGCCCTCGTCTTCCTTAGGTGTTGGTGTGATTAAAACTGAAAATATTGATGGGAAGTCTTATGGGCGAGAAGAGCAGGACCTGTTGGAAGCGCTGGCCTGGTGGCAACACAACATCCATCCATAGTGACTGAGGCGGAGTGCAGGGAGAGAGAGGGTGGTGCTGTGGGGCAGGAAGCAGGCAGGGAAAGGGGTGATTTATTTATGACGAGTAA
>callinectes_sapidus.53035
CAGAGTGCCCATTACTGCCGGGGATTTTCGTTAGAGCCACGGCAGGAGATACAGTGGTGCGCCGAAACCTTGAATATCGGCGGTAAATTTTGAAGTGTTAAGGTCAGGCAACGTGACGAAATTGAATTTTGGTCTGCGAGTGATGTAAAGAACCTTGTAAGGCTGTGTTTCAGTTAAAATTATGTGAGAGGAAGGAGAAGAAGAGGGCAGTGACAGCAACCAGTGGCGGAGGTGGTGATCGTGAGAGTGGAGGAAAAACAATGTCGCGGGAGGTGGCGATCATGCAGCGGTCCATCAAGGTGGAGGTGCAGAGCCCGGTGAAACCTGAGGTACTGAAGCCTTCCAACACGCCCAACATCCTCGGCACCAGCAAAGCTTCCTCCATGACCAGCAAAGCGATCACCAACACCCTCGGGAAGATCACGTCTAACTCAATCACCAGAACAACAAACAGCAATAAGGACGCGACAGGAAGACTGAATCAGAAGCTACAGATGAGCAGCCCCAAGTCGGTTGTTATCTCGTCCTCGTCCCTCACTACAAAGTCTCCTCTGAAACCTCTTCTGCCCATCAGACCTTCCCCCACGCCCAAAGTTTCTATAGCTGCCTCTCGTTTAGCCCATCGCTCTCCCCAATCTCTCAGCAATTTCGTCAGAACTCCCTCCGCGGGTTCCTCTACCCTCTCTGCGTCTGCCGCCTCTCCCTCCTCTGCCTCCGCCTCCAGTATTTCGCCAGTGAAGTGTCGCAGAAGGATTAACTACAATGATTCTGATGCGCCTGTGCCAGTGTCTAGAAGGAACGCAAGGGAACGCAATAGAGTCAAGCAGGTCTCCCAAGGGTTTGCTCTCCTAAGACAGCACGTCCCTCAGGCAGCAAGGAAAAAGAAGATGAGCAAGGTGGAAACTTTGCGCTGTGCTGTTGACTACATTCGTGGTCTTCAGCTGCTGCTGGACAGTGACCCTCCATCCCAGATGCCGGGGCCCTCTCCGGTCTCTGCCGTCCACAGCTTCCACCATCACCACCAGCAGCAGCTGCAGCAACAACAAACCCAGGTGTTCCTGCAGCCTCCACACGCCATAGAGCCGCATATCCTCAAGCTCCCAGTGGCCGATGAGACCTTCCAGTCTCCAGTCTCTCTCAGATATGACAGTGTCACCGGAACTTTCTTCAGGACTTCTCCTACTGACTCTGAGAGCAGCCAGTCTTCCGGCCACTCCTTTCTGGACAAACATCCTTCTCCGCCCAACGTCACGCCCTCGTCTTCCTTAGGTGTTGGTGTGATTAAAACTGAAAATATTGATGGGAAGTCTTATGGGCGAGAAGAGCAGGACCTGTTGGAAGCGCTGGCCTGGTGGCAACACAACATCCATCCATAGTGACTGAGGCGGAGTGCAGGGAGAGAGAGGGTGGTGCTGTGGGGCAGGAAGCAGGCAGGGAAAGGGGTGATTTATTTATGACGAGTAA
>callinectes_sapidus.53065
CACACACACAGACAGACAGGCAGGTAGGTAGAGACAGACAGCAGACAGACACACATACATACAGGCAGGTAGAGACAGGCAACAGACAGACACACATACAAACAGTTAAGGACAGGTAGCAGACACACACACACATACATACATGACTCGCTGCCAGCACACACAACACCCCTACATGATACACTGACAAAAGCATGGTAGCGGAGGGCGTGTCTTGTCTGTGGCAACCCAGCCCAACCCAGCCCAGCTTAGCCCTCCCCCAAGGCTCCCTGCACCCCCTCAAGCCCTTCACACTTCTGGCTCCTGGCAGTGGCAATCAGGGGGAGAGGGAGGGGAGGAGGAACCAAGCCAGTATCACCGAGGATAGAAGCGCTCCCCTTCTTGCTTAGTGACGCGCCGGAACACCTCCTCCGGCAGCCCCTCAGGGTTGGCCAGCACGTTGGTGGTGGTGCTCAGCTTCCTCATTGAACTGGACACCAAAGGCCGTAGGGTGTTGAGGGAGCACTGTTGGTCCAGCCAGGCCAGAGAGGAACGGCACAGGTCATCGACAGAACTTGTGCTCACACTGTTATTGTACGACTCCAGCAAAGGCTCTGTGATCAACGAGAAGATCCAGAATTTCCAGTTGGCCAGTGTCTGCTCCTTCACGTATGCTGAGAACATTTCCTTGAGCTTGCTGTAGCGGGCGTGGGTCATGGGGGCACCCGTGGCTGGCAGCTGTGCCTGGGCGTTGCTGATCTCAAAGCTGAGGTTTTCTATCTGTGATCTGAGCTTCTCTGCCTCTTCGGTCAGCTGCTGCCTCTCAGATTTCAGTTGCTGGATGTATTCTGCTCCCTTCTGCAACATGACTGCCTTGCTGATCTTGGCATTAGCATTCTGACTGATGGAGGGGATCAGCTGGTGCATCATGTCAAAGTTGTTTTTCAAGTTTGAGCGACGTTTCTGCTCTGCGTTGATGTGACACACTCGCCGGTGCTCCTTGTACTGCACCCTCTCGGAGTCACTCTTCGGCCTGAAGGCTTTGTTGGGGGGTGAGGGGACCATGTGTGGGGAGGTGGGCTCTGGGTGGGGCGGGGACTGCTTCATGAGGCTGGGAGGGGAACATGGGCTGCTCCATGGTGGGATTGACTGAGAATATGTTTGTGTCTTGAGGTTGGAGGGTGTGACGGCTGACAGGGTGATGGGTGGCATGATGAGGGAGGCCGTGGCCACCGGCTTCACACTGCACACGTCACTGCTCAGGGTGTACACGGTGTTGTTGCTGGTGATGCAGCTGGTGGTGGGGGAGCCGCAGCCTGTAATGAGGCCGGGGATGACGAGGGACGTGGTCTTGATGCCGTCGCCTTCAGTCTTGTGGCGACTTGTGCTGACCATCGGCTGTGCCACACTGGTCACTGACGGAGTACTGCTGCTGCTGCTGCTGCT
>callinectes_sapidus.53066
TAAGAACATAAGGAAATGAGGAAAACTGCAAGAGGCCACAAGGTCTAAATGTGGGAGTCCCTCATCCCTCATTTTCTGTTCTTAATTTGGGGACACAAACCCAACACACATCTACATCACTACTGAATGAATGAACAACACACACTGAGGCAATACTCACAAGGCCGTAGGGTGTTGAGGGAGCACTGTTGGTCCAGCCAGGCCAGAGAGGAACGGCACAGGTCATCGACAGAACTTGTGCTCACACTGTTATTGTACGACTCCAGCAAAGGCTCTGTGATCAACGAGAAGATCCAGAATTTCCAGTTGGCCAGTGTCTGCTCCTTCACGTATGCTGAGAACATTTCCTTGAGCTTGCTGTAGCGGGCGTGGGTCATGGGGGCACCCGTGGCTGGCAGCTGTGCCTGGGCGTTGCTGATCTCAAAGCTGAGGTTTTCTATCTGTGATCTGAGCTTCTCTGCCTCTTCGGTCAGCTGCTGCCTCTCAGATTTCAGTTGCTGGATGTATTCTGCTCCCTTCTGCAACATGACTGCCTTGCTGATCTTGGCATTAGCATTCTGACTGATGGAGGGGATCAGCTGGTGCATCATGTCAAAGTTGTTTTTCAAGTTTGAGCGACGTTTCTGCTCTGCGTTGATGTGACACACTCGCCGGTGCTCCTTGTACTGCACCCTCTCGGAGTCACTCTTCGGCCTGAAGGCTTTGTTGGGGGGTGAGGGGACCATGTGTGGGGAGGTGGGCTCTGGGTGGGGCGGGGACTGCTTCATGAGGCTGGGAGGGGAACATGGGCTGCTCCATGGTGGGATTGACTGAGAATATGTTTGTGTCTTGAGGTTGGAGGGTGTGACGGCTGACAGGGTGATGGGTGGCATGATGAGGGAGGCCGTGGCCACCGGCTTCACACTGCACACGTCACTGCTCAGGGTGTACACGGTGTTGTTGCTGGTGATGCAGCTGGTGGTGGGGGAGCCGCAGCCTGTAATGAGGCCGGGGATGACGAGGGACGTGGTCTTGATGCCGTCGCCTTCAGTCTTGTGGCGACTTGTGCTGACCATCGGCTGTGCCACACTGGTCACTGACGGAGTACTGCTGCTGCTGCTGCTGCT
>callinectes_sapidus.60098
GGTACTTTTTTCTTTTTTACATTCGGGACTGTTTTATTAACAAGTTAACAAAATAAATATGGATTTAGCTCTGCATGAAAGACAAGTATCACAGTGTATCACAGCGCGAGGCAGATGCCGCCCGCGGGGTAGCTGCTGGCGGGCTGCTTTGCCCATGGGCTGGGCGCCGCACTCGTCGCCTCTCGTCATGTAGTCGCGTCGCCCTTCGTGGAACGGCTGGCGGGAAGAAGCAGCGGGTGGGGCGCCTGCACTCAGGTACTGGTTGATGGGTGAGCGAGGCGACACCTGCTTACCACGGCCGCCACATGGGACTTCCCGAAGGCACTCCAACGCGTCCCGACACAGGAGGTGTGGGCTGTGGTGTGGTGGGGGGCTTCGGACTGACTGCTGTGGGCTGCGGAGAAACCACAACAGACACACTAGTGGTGGTGGGGCTGGGCTTCGTCTCCGGGCTGGCAGGCGGCGTGTAGACCCTCGGCACTGTGACTGTGATGGGAACCATGGTGGTGGTGGGTGTGGAGGATGGCGTGGCTGCAGGCGTGATGGGGGCAGCGATTGACTGTTGTGGCACTGTCATCTTGTCCAGTTGTGTGATGCAGCCACCCAGGTGTGATAGTAGGCGCGTAGACACATGCAGGTCGACGCCAGGCACTGAGGTCACGAAGCGAGACACTTCATTGGCGCAATGTGTGAAGCCTGCACGGAACTTGTCGTGTGGATGACTGTGGGTGGGGATGGCGAGGGCGTGGTGCTGTTTCAGCTTACGCAGGTGGCGCACTGTCAGTTCGAGCACGTCCGCCTTCTCCAACTTGGTGATGGTCTCGCCCTCGGACTGGAGGGCACCAACCATCAGGTCCTTGAGTTCGTCGAGGCACTTGTTGATGCGCGCCCGTCGTTTGCGTTCCAGCATGGGCTTCATCACCTTGCGGTACTGGTAGGTGCGAGACAACGGCTCAACATCCTCAATATTCACTTCGTATGTGGACGCCATAGTGTCAGTGGGCGTGTATAACACTGAAGGCGTGTAAGGCACAGTTCTATCTCCAGTAGAGAGGGAGCGAGTGTATGTCCCCCGGCCGTAATGGGCAC
>callinectes_sapidus.60099
ATGATGATGATGATGATGATGATTGCAGTCGTAGTGGGGATGGTGGTGTTGAGTATCACAGAAGATATCACTCCGCAGGGCGGCCTATCACAGCGGGCCCCTGGGGACGGGGCTATCACAGAAGGCAAGAAGACGCAATTTCCATTGGCTGCTCTCGTGTAGTCGACTCCTTCGGTAGAGTTGATTGGGTAGCTCAACAGGTTGCCGACGGACGGTTGGCTGAGGTAGCTGGTTCAGTGTTGTGGGACAGTGTTGATTCATTACCAAGGGCGCCACATGGGGCAGGGGGGCGCCGCGAGGGTCAGCAATCCCTGGGGACGCTGGGAGACACTGCTGCTGCTGTTGCTGAGATTGCTGCTAGAGCTGCTACTGCTGCTACCACTGCTCACTGTAGAAATATTGCTGCTGGGGCCGCTGCTGCAGGAGGGAGAGGAGCTGTTCCGGCTTGAGGTGGACGGTGTGGGGGACAGCTCGGAGGCGGAGGAGTACCCACTTGAAGCTGAGGAGAGGGCTGGTGAAGGCTCCGCCTGGGGCACTAGGATGGTGAGGGGCGCCCGCTTCTCGTAGTTGTTGAGGGAGATGCCGAGATGAGTCATGAGCTTGGTGCCAAGAGTGACATCTACACCCTGCACGGAGGCGAGGCAGCGGGACACTTCAGAGGCACAGTGGCTGTAACCTTCACGGAACTTGTCCTGTTGGCTTGGGATGGGACGCACTGCCAACTGGTTGCGGCGTTGAAGCTTCTTGAGGTGCGTTACTGTCAGCTCGAGCACGTCCGCCTTCTCCAGTTTGGCGATGGATTCTCCCTCGGTCTGTAATGCCGTCACCATTAGGTCCTTGAGTTCGTCGAGGCACTTGTTGATGCGCGCCCGTCGCTTGCGCTCCAACATGGGCTTCATCACCTTGCGGTACTGGTAGGTGCGAGACAACGGCTCAACATCCTCAATATTCACTTCGTATGTGGACGCCATAGTGTCAGTGGGCGTGTATAACACTGAAGGCGTGTAAGGCACAGTTCTATCTCCAGTAGAGAGGGAGCGAGTGTATGTCCCCCGGCCGTAATGGGCAC
>callinectes_sapidus.65162
GGCCATTACGGCCGGGGACCTGTGATCTCGTTGTCGCGTCTCGGAGTTGGCGAGAACTTTGGGTCTTTATTGTAAACACTGACTTTGTTTACTTCATAATTCCTCAACCCCTTCTGTAGTCTCCTGCCGGGGGCGTGAGTGTCAGCTGGTGGTGGAGATGGCGACCGCGACAACCCAGGTGGTGCAAGGCAGCATAGATGGCAGAAAACGACGTGCCGGCTCCCTAGGGTCAGATGAGGAGGAAGGCTCAGGATCTAAGTATGGCCGGATGGAGCCAGCAGAGGATAGCATGCAGGACAAGGAGCGATTTGCCAGTCGAAGGCCGAATAACCACTTGGAAAACCACTGCGAGATCGAGCGTCGGCGTCGGAACAAGATGACGGCGTACATCGCGGAGCTGAGTGACATGGTGCCCACCTGCTCCGCGCTGGCCCGCAAGCCTGACAAGCTCACCATCCTGCGCATGGCGGTGGCCCACATGAAGGCCCTCCGGGGTGAGTATTCTTCCTGGACTATGCTCTCTTTCTCTCTCTGTTCCTTTCAGTATATTCCTCCTGCCATACAATTTCCTCCTACCAGCTTCTTCTTCAGTATAACATCGCCTTCTCCCTCCGCCCCTTACTCCCTCCCTTCATCCTTCCCTCCCTTTACTCACGTATTCTTTCTTAAGCTTCTCAGTATAGATGTGTATTTTTACTTGCAATCTTCAACACTTCAACACCACATTTCTTTAAGGCTAGGGTGTGTTAGGTAGCTGACTGGTGGCGTCAGTCTGGCCCACTGTGAGGGTTGTCTCCAGGTATCTGTCCTGCGGCCGCTGCCAGTATATGTTGTTCACTTCTAGCCAGGTCCATGCATCCCTACACCAGCCAGTGTGCCCCAGGACCAGTAGGCCACCCAGTTATTAGTGCCACTCGCCTGTTGCACCTCTTAGTGCCACGCACGTGCATCATCATCACGTCATGGATGTTCACTGCCACTCACGTCCACTGCCACTCACCCACCCACCTGTACTCACGTGTCACGCCTGTACTCAGTGGTGTTCTGATCCTTAGGAAGTACAATGTTCAAAGCTGTGCCGGGGGAGGGAGGGATGGGTAAGGGATTGTGAGGCGTCACCTCATCCTT
>callinectes_sapidus.65164
GGCCATTACGGCCGGGGACCTGTGATCTCGTTGTCGCGTCTCGGAGTTGGCGAGAACTTTGGGTCTTTATTGTAAACACTGACTTTGTTTACTTCATAATTCCTCAACCCCTTCTGTAGTCTCCTGCCGGGGGCGTGAGTGTCAGCTGGTGGTGGAGATGGCGACCGCGACAACCCAGGTGGTGCAAGGCAGCATAGATGGCAGAAAACGACGTGCCGGCTCCCTAGGGTCAGATGAGGAGGAAGGCTCAGGATCTAAGTATGGCCGGATGGAGCCAGCAGAGGATAGCATGCAGGACAAGGAGCGATTTGCCAGGGAAAACCACTGCGAGATCGAGCGTCGGCGTCGGAACAAGATGACGGCGTACATCGCGGAGCTGAGTGACATGGTGCCCACCTGCTCCGCGCTGGCCCGCAAGCCTGACAAGCTCACCATCCTGCGCATGGCGGTGGCCCACATGAAGGCCCTCCGGGGAACAGGAAACACCAATGCAGATGGCACCTACAAACCTTCCTTTCTCACTGACCAAGAGCTGAAGCACCTAATTCTTGAGGCTGCCGACGGCTTCCTCTTTGTGGTTGCCTGTGACACGGGGAGAATCATTTATGCCTCTGATTCAGTCACTCCAGTCCTTAATCAGCCACAGAGTGACTGGTTTGGGTCCAGCGTGTATGATCACGTTCACCCTGAGGACGTGGACAAGGTTCGGGAGCAGCTCAGCACACAGGAGCCAGCCAACCAGGGCCGCATCCTGGACCTCAAGACTGGCACCGTCAAAAAGGAGGGACACCAGTCATCGATGAGGCTGTGCATGGGGTCCAGGAGAGGGTTCATCTGCCGCATGAAGGTTGGCAGCGTCACACCAGAGAACATGAATTCTGGTCACTTGAACAGATTACGACAGAGAAACTCCTTAGGACCAGCAAATGATGGACACAATTATGCTGTTGTGCATTGTACAGGATATATTAAGAATTGGCCTCCAACTGGTGTCCAAATGGACCGAGGTGAGGAGGAGGCCCACGGAGCTTCTCATTGCTGTTTGGTGGCCATTGGACGCCTTCAAGTTACCTCAACCCCCAATACATCAGACCTCATGGGATCTAACTCTCAAAATGAGTTCATATCTCGTCATGCAATGGATGGAAAGTTCACCTTTGTTGACCAGCGTGTGATGACAGTGTTAGGATACTCTCCTCAGGAACTACTAGCCAAGCCTTGCTTTGATTTTTTTCATCCAGAAGATCAGACTCACATGAAAGAAAGCTTTGACCAAGTGTTGAAACTGAAAGGTCAGGTGATGTCTGTCATGTATCGGTTCCGAGGAAAGAACCGAGAGTGGGTGTGGCTCAGGACCTCAGCATTTGCCTTCCTCAACCCATACACAGATGACATTGAATACATTGTGTGTACAAATACTGCTGCAAAGACAATACAGAGTGGAAGTGAAATGAGTGGCAGCATTTCAGAGCAGCAAGAAGTCAGTTCACTCAACACTCAGTATTCCACACATCAGCCGGGCCTCGAGTATTCTTTACAACGACAGCGTGAACTCTACCCCCACATGATTCAGTCTCACATTCACACAGGCACAGGAAGGCCAAGCAGTACTCAGGGAGTGTACAGTGGGTATGAGGCAGGTGCTTCCCCCTTGGCAAGCTTCTCCCCAAGCACTCCACAAGCAACCCCCCTCACCACCCAGGCATCCTCCAGCATCTCCCGCATCACCAAATCCTCCTCCCCTCCAACCACAGCACATCCTCCAACATGGACTAATGCCCATATAAGACAGGGTGAGGGCTACAGCTACCCCAGCAACATGAGTCCTTCCCGCTCCCCATGTACTCTGCGTTG
>callinectes_sapidus.65166
GGCCATTACGGCCGGGGACCTGTGATCTCGTTGTCGCGTCTCGGAGTTGGCGAGAACTTTGGGTCTTTATTGTAAACACTGACTTTGTTTACTTCATAATTCCTCAACCCCTTCTGTAGTCTCCTGCCGGGGGCGTGAGTGTCAGCTGGTGGTGGAGATGGCGACCGCGACAACCCAGGTGGTGCAAGGCAGCATAGATGGCAGAAAACGACGTGCCGGCTCCCTAGGGTCAGATGAGGAGGAAGGCTCAGGATCTAAGTATGGCCGGATGGAGCCAGCAGAGGATAGCATGCAGGACAAGGAGCGATTTGCCAGGGAAAACCACTGCGAGATCGAGCGTCGGCGTCGGAACAAGATGACGGCGTACATCGCGGAGCTGAGTGACATGGTGCCCACCTGCTCCGCGCTGGCCCGCAAGCCTGACAAGCTCACCATCCTGCGCATGGCGGTGGCCCACATGAAGGCCCTCCGGGGTGAGTATTCTTCCTGGACTATGCTCTCTTTCTCTCTCTGTTCCTTTCAGTATATTCCTCCTGCCATACAATTTCCTCCTACCAGCTTCTTCTTCAGTATAACATCGCCTTCTCCCTCCGCCCCTTACTCCCTCCCTTCATCCTTCCCTCCCTTTACTCACGTATTCTTTCTTAAGCTTCTCAGTATAGATGTGTATTTTTACTTGCAATCTTCAACACTTCAACACCACATTTCTTTAAGGCTAGGGTGTGTTAGGTAGCTGACTGGTGGCGTCAGTCTGGCCCACTGTGAGGGTTGTCTCCAGGTATCTGTCCTGCGGCCGCTGCCAGTATATGTTGTTCACTTCTAGCCAGGTCCATGCATCCCTACACCAGCCAGTGTGCCCCAGGACCAGTAGGCCACCCAGTTATTAGTGCCACTCGCCTGTTGCACCTCTTAGTGCCACGCACGTGCATCATCATCACGTCATGGATGTTCACTGCCACTCACGTCCACTGCCACTCACCCACCCACCTGTACTCACGTGTCACGCCTGTACTCAGTGGTGTTCTGATCCTTAGGAAGTACAATGTTCAAAGCTGTGCCGGGGGAGGGAGGGATGGGTAAGGGATTGTGAGGCGTCACCTCATCCTT
>callinectes_sapidus.65170
GGCCATTACGGCCGGGGACCTGTGATCTCGTTGTCGCGTCTCGGAGTTGGCGAGAACTTTGGGTCTTTATTGTAAACACTGACTTTGTTTACTTCATAATTCCTCAACCCCTTCTGTAGTCTCCTGCCGGGGGCGTGAGTGTCAGCTGGTGGTGGAGATGGCGACCGCGACAACCCAGGTGGTGCAAGGCAGCATAGATGGCAGAAAACGACGTGCCGGCTCCCTAGGGTCAGATGAGGAGGAAGGCTCAGGATCTAAGTATGGCCGGATGGAGCCAGCAGAGGATAGCATGCAGGACAAGGAGCGATTTGCCAGTCGAAGGCCGAATAACCACTTGGAAAACCACTGCGAGATCGAGCGTCGGCGTCGGAACAAGATGACGGCGTACATCGCGGAGCTGAGTGACATGGTGCCCACCTGCTCCGCGCTGGCCCGCAAGCCTGACAAGCTCACCATCCTGCGCATGGCGGTGGCCCACATGAAGGCCCTCCGGGGAACAGGAAACACCAATGCAGATGGCACCTACAAACCTTCCTTTCTCACTGACCAAGAGCTGAAGCACCTAATTCTTGAGGCTGCCGACGGCTTCCTCTTTGTGGTTGCCTGTGACACGGGGAGAATCATTTATGCCTCTGATTCAGTCACTCCAGTCCTTAATCAGCCACAGAGTGACTGGTTTGGGTCCAGCGTGTATGATCACGTTCACCCTGAGGACGTGGACAAGGTTCGGGAGCAGCTCAGCACACAGGAGCCAGCCAACCAGGGCCGCATCCTGGACCTCAAGACTGGCACCGTCAAAAAGGAGGGACACCAGTCATCGATGAGGCTGTGCATGGGGTCCAGGAGAGGGTTCATCTGCCGCATGAAGGTTGGCAGCGTCACACCAGAGAACATGAATTCTGGTCACTTGAACAGATTACGACAGAGAAACTCCTTAGGACCAGCAAATGATGGACACAATTATGCTGTTGTGCATTGTACAGGATATATTAAGAATTGGCCTCCAACTGGTGTCCAAATGGACCGAGGTGAGGAGGAGGCCCACGGAGCTTCTCATTGCTGTTTGGTGGCCATTGGACGCCTTCAAGTTACCTCAACCCCCAATACATCAGACCTCATGGGATCTAACTCTCAAAATGAGTTCATATCTCGTCATGCAATGGATGGAAAGTTCACCTTTGTTGACCAGCGTGTGATGACAGTGTTAGGATACTCTCCTCAGGAACTACTAGCCAAGCCTTGCTTTGATTTTTTTCATCCAGAAGATCAGACTCACATGAAAGAAAGCTTTGACCAAGTGTTGAAACTGAAAGGTCAGGTGATGTCTGTCATGTATCGGTTCCGAGGAAAGAACCGAGAGTGGGTGTGGCTCAGGACCTCAGCATTTGCCTTCCTCAACCCATACACAGATGACATTGAATACATTGTGTGTACAAATACTGCTGCAAAGACAATACAGAGTGGAAGTGAAATGAGTGGCAGCATTTCAGAGCAGCAAGAAGTCAGTTCACTCAACACTCAGTATTCCACACATCAGCCGGGCCTCGAGTATTCTTTACAACGACAGCGTGAACTCTACCCCCACATGATTCAGTCTCACATTCACACAGGCACAGGAAGGCCAAGCAGTACTCAGGGAGTGTACAGTGGGTATGAGGCAGGTGCTTCCCCCTTGGCAAGCTTCTCCCCAAGCACTCCACAAGCAACCCCCCTCACCACCCAGGCATCCTCCAGCATCTCCCGCATCACCAAATCCTCCTCCCCTCCAACCACAGCACATCCTCCAACATGGACTAATGCCCATATAAGACAGGGTGAGGGCTACAGCTACCCCAGCAACATGAGTCCTTCCCGCTCCCCATGTACTCTGCGTTG
>callinectes_sapidus.65709
TCATCATTATTGTTGTTATTATTATTATTATCATTATTAATACTACAGAACTATAGTGTGTGTTGTAGTGTTTAAAAAAGTGTCTATACATATATAAATATAAATATATATATAACCGGCCAGTCTTATATAGTAACAGATTATAATATTGTAGTGGTGAATAGTATATAACCTGTTTATATACACACGAAAGTAATAATTAAGGAAAACACATGATAAAGTGTGAAAACAAGTCTGTAAATGTGCTTCAACATTATAAAGTGCTCAGAAAAGAATATAGAAATAAATAATAAGAAACATTTTGATAAGGAAAAGGAGGAAATCAGAAAATAAACCCACAACACTTGCGAGTGCTAAGAAAATACAGAAATTAAAGAAAAAAAAACTACGATTTCTTGAAAAAAAACACGTGAAAACTAAAACTTCAAACTACTTGAAACAAAACGAGGGAGACCAAATCAGAAAATAGAAAAAAACAAACTTAGAAAACGGTAAAATAATAATAAAATAAAACTACTTCATTTGCTCAACTTGATCGCGTTAGTGGTGAGTGTGTGTGCGTGTGTATCATCAATCTGTGAGTGTGTGCGTTAGACCTTGCTGCTATCCAGTCTTTTTGGACACCACCGAGGAGCCGCCCAGTGCCAGCATAATACATAGGAATGGTTGTAGCAAGCCGATCGCTGGCGGGCACCCCTGCCATGGTTCCCGGCCATTCCACCCATGACTTCTGCTGATTATGTTGGGCTGGGCCCGTGTATGCAGGACCCGGCATGGGTCAAAATGAGCTCGACTGCCCAACTTACCAAGAAGAGGAAGAAACCCGAGACCAAGCCTCAGTCCCAGATAAATAAGTGCCTTAATGAGAAGCGGCGTCGCGAGGAAGAGAACACACGCATAGAAGAATTGCTTGACCTGCTCCAGGACAGCATCACCTCTGACATGAGCTCACTCTCTGTCAAGCCCGACAAGTGCGCCATCTTGCAGCAGACGGTCAATCAGATCCGGCGCATCAAGGCCATCGAGGGAGCGAGGGAGTCGGCCGTGCAGCAAGGCGAAGTCTCCTCCTCCAGGCCATCACTGCTTCCGACCCAAAACCTGGCACCCTTACTGCTTCAGGCTCTTGGTGGCTTCATTTTCCTTGTAAGCACAGAGGGGAAAATAGAGTTTGTGTCAGACAGAGTGAGCCAGTTCATCAAGTTTACCTCGGAGGACTTGACTGGCAAGAGTATCTACAACATTATCCATGTAGGAGACCATGCCAAATTCTCCTCTTCTTTTATGTCAATAGGCTGGCCCAGTGAAGCAGCGTGTGAATCATCGAGGAGTCGCAGCTTCAACTGTCGCCTCCTGGTCAAGCCTCCAGATGACCAGGAGGAGACTATGGAAGAGAAGCAACAACGGGTGTCCCAGTATGAGAATATGCAGATTTCTGCAGTGCTTGTACCTTCGTGTATTGTGGACAAAAGTAACAGTGAATCCTTTGAAGGTGAGGGTCAACAGTGCCTAATTTGTTTGGTTCGGCAAATTCCTCCCAACGAACGCATCCAGGGAATCCCTGTCGAGCAGTTCACCACCAAGCTGGACGTCCAGGGAACCATTATTTCCATTGATGACAGTGGGGTGTCTCCCAAATACAGTCAATACATCAGTAGGGAAAGAGTGAAGGAGCGATTCA
>callinectes_sapidus.65712
TCAACGCAGAGTACATGGGTACTTCATTTGCTCAACTTGATCGCGTTAGTGGTGAGTGTGTGTGCGTGTGTATCATCAATCTGTGAGTGTGTGCGTTAGACCTTGCTGCTATCCAGTCTTTTTGGACACCACCGAGGAGCCGCCCAGTGCCAGCATAATACATAGGAATGGTTGTAGCAAGCCGATCGCTGGCGGGCACCCCTGCCATGGTTCCCGGCCATTCCACCCATGACTTCTGCTGATTATGTTGGGCTGGGCCCGTGTATGCAGGACCCGGCATGGGTCAAAATGAGCTCGACTGCCCAACTTACCAAGAAGAGGAAGAAACCCGAGACCAAGCCTCAGTCCCAGATAAATAAGTGCCTTAATGAGAAGCGGCGTCGCGAGGAAGAGAACACACGCATAGAAGAATTGCTTGACCTGCTCCAGGACAGCATCACCTCTGACATGAGCTCACTCTCTGTCAAGCCCGACAAGTGCGCCATCTTGCAGCAGACGGTCAATCAGATCCGGCGCATCAAGGCCATCGAGGGAGCGAGGGAGTCGGCCGTGCAGCAAGGCGAAGTCTCCTCCTCCAGGCCATCACTGCTTCCGACCCAAAACCTGGCACCCTTACTGCTTCAGGCTCTTGGTGGCTTCATTTTCCTTGTAAGCACAGAGGGGAAAATAGAGTTTGTGTCAGACAGAGTGAGCCAGTTCATCAAGTTTACCTCGGAGGACTTGACTGGCAAGAGTATCTACAACATTATCCATGTAGGAGACCATGCCAAATTCTCCTCTTCTTTTATGTCAATAGGCTGGCCCAGTGAAGCAGCGTGTGAATCATCGAGGAGTCGCAGCTTCAACTGTCGCCTCCTGGTCAAGCCTCCAGATGACCAGGAGGAGACTATGGAAGAGAAGCAACAACGGGTGTCCCAGTATGAGAATATGCAGATTTCTGCAGTGCTTGTACCTTCGTGTATTGTGGACAAAAGTAACAGTGAATCCTTTGAAGGTGAGGGTCAACAGTGCCTAATTTGTTTGGTTCGGCAAATTCCTCCCAACGAACGCATCCAGGGAATCCCTGTCGAGCAGTTCACCACCAAGCTGGACGTCCAGGGAACCATTATTTCCATTGATGACAGTGGGGTGTCTCCCAAATACAGTCAATACATCAGTAGGGAAAGAGTGAAGGAGCGATTCA
>callinectes_sapidus.68566
TACTTTTTTCTTTTTTGATAAATGTTAATGCTGTGACCCTTGGTAACTGTTTGGTCTGTGTAATTAGTAGCATTGTACTGATCACTGGGAGCTGAGAAACAATTATTGCTCCCATGCTGTGAATTATATGGTGAGTGAACTTGCACTTGAGGTGATGCAGCTGGAGTTAGCTGCTGCTCACTTTGTATTGGATTCTGTTTAAATTGTTCCCTATCAAAACTGAAGTTTTTAGTTACAACAGTATCAAAGTCACCCACTGAAGTCTGTTTATAGGAAGTATTGTACCAGTCTCTGTTGGGCGGTGTCTCCCTTGCACCCTCTTGGCTCTCTGAAGGACTCATGGTGCACTGTTTCACTGAGGAATCAAGTCTTTCCATACTGCATAATTTTTTTGCTTTGCTCTGGTATGGACTGGGGTCATTTCTTCTTTCCTTGAAGTTGTTCTCATCTGGTGAGGCTCCACAGTTCTGTTTTGGTGGTTCTGATGAGTCCAGTTCCGTAATTTTAGGACCTTCTTCCCTTGCTTTCATATCGCTCATTTGAAAACTGTCACACAAATTCTGCAGTGCTTCAGGAGTCAGCAGTGGCATAACATCTTTGAGGAGCTCTTGTGGAAACGTGTTGGAAATAGACTTCAAGTGTTCATCGCAGTCTTGTGAGCTTATTATTGGCAAAAGCTTTCGCTTCTGATTCCTTATCTCCTCATCAGCTTCCGAAATGTTTACGACAGTGTTGATGCAGACAAAAGACTCAACTTGTCCTGTCTGTTTGTCCACCTCCAGGTATCCTCTACTTCTTAAGGTGACAAGAGATCCATCACAACATCTTAGTCTGTAGGACACAACACCTTGGCCTTGAGTGCTGGAGAACATCAGCTTTTGTGCAACAATGGACCATACTCTATCATCAGGGTGCATGTAGGAAAACGCTGACTTCCCAATGACATCTGATGGCATCATTCCTGTGACAAACGAAATTCTGTGATCTGTGTAGATGATATTTCCTGTCAGACCATGGCGGGTGATGTACTCATCCAATGTGGACTCAACCAAGGAGAGCTCGGTGATGGGCCGGTCCTTGACAACTCTCACAAAGCTGACAAGGATGTGAGTTCCAAACCTGTTGACTGATGATGCCTTCAGAGACTGGCTGTCTGACTCTGCATCTGAGTCACAGTTCTCATCACTGTCACTGTTTGACTTTGCCCCAGGAGACAACACTGAGGTGGATGGTGAGGCAGGAACAGAGCTGGTTAAGGCAGGAATGGGCTTGAGCTGCCCTACAACGTGGATGATTTCATAGCGGCCAGGTTCGTTGCGTGTTAGAGCCTTCTCCATCATGCGACAAAAGAAGGAGACTCTACCACTGCCCTTGGGTACAAGATGCTGCTGGAATATTTCATGATCATCTTGATGGATTACATTGTAGATACTCTGGCCAAGCAAATCCACCTGACTGTGGCCCAAGAACTGTTCAATGGCATCAGTGACATAGATAACTTTGCCGGTCGAGGTGACCACCAGCAAGAAGCCCCCTACAGCCTCTGCTAAGCTGTGGGCAATATTTCCTCCCAAGGCTGGTGGCACCTTCTCAGTTGCGTTTTCCTCTCCCATCAACAGTTTATGCATGCATATGTAGTTGGCAGCCAGTCTGAGGGTGGAGGTCTTGTCGAGGCGCTTGCTGGATCCCGAGCACAGAGGCACGATGCCCGCCAGCTCATTAATGCAGCTGTTCAATCTGTCCCGCCGCATCTTCTCTGCCATGTTCCTCATCTCCCTCGAGGACCTCGAAAACTTCTGATCTCCTCCCATGTCGGCTGTTGACGTGCTGGGCTCCGGGTCCAGCTGGCTCGAGGTGTTACTCCTGTCAGCACTACCACCGCCACCACCACCACCACCCCCACCAACACCACCACCACCACCA
>callinectes_sapidus.68567
TCACAGCTGTGAGCAATAATTATTCATACCTAATTACTGAGAACAATACTTTCAAAACTCTTACCTATACACCACTTAACACAGCACACTCACCACTGTTTGACTTTGCCCCAGGAGACAACACTGAGGTGGATGGTGAGGCAGGAACAGAGCTGGTTAAGGCAGGAATGGGCTTGAGCTGCCCTACAACGTGGATGATTTCATAGCGGCCAGGTTCGTTGCGTGTTAGAGCCTTCTCCATCATGCGACAAAAGAAGGAGACTCTACCACTGCCCTTGGGTACAAGATGCTGCTGGAATATTTCATGATCATCTTGATGGATTACATTGTAGATACTCTGGCCAAGCAAATCCACCTGACTGTGGCCCAAGAACTGTTCAATGGCATCAGTGACATAGATAACTTTGCCGGTCGAGGTGACCACCAGCAAGAAGCCCCCTACAGCCTCTGCTAAGCTGTGGGCAATATTTCCTCCCAAGGCTGGTGGCACCTTCTCAGTTGCGTTTTCCTCTCCCATCAACAGTTTATGCATGCATATGTAGTTGGCAGCCAGTCTGAGGGTGGAGGTCTTGTCGAGGCGCTTGCTGGATCCCGAGCACAGAGGCACGATGCCCGCCAGCTCATTAATGCAGCTGTTCAATCTGTCCCGCCGCATCTTCTCTGCCATGTTCCTCATCTCCCTCGAGGACCTCGAAAACTTCTGATCTCCTCCCATGTCGGCTGTTGACGTGCTGGGCTCCGGGTCCAGCTGGCTCGAGGTGTTACTCCTGTCAGCACTACCACCGCCACCACCACCACCACCCCCACCAACACCACCACCACCACCA
>callinectes_sapidus.68569
TTGTTGTTGTTGCTGCTGCTGCTGGTGCAGGTGCTGTTGCTGCTGGTCTTGGTGCTGCTGATAATGGTATTGATTCCTGGTGCCTACCATAGAGTTTGGAGAATACTGGGAGGGGATATTATGACGTGCTGTCACAGACTGGTTCCTGGAGCTGGTAGAGCCTTCACACTCCACCTGCTGGATGTTCTGGCAACCAGGAGATACAGCAGGAGAAGAAAGAACAGCAGGGCTGAGGCTATTATTATCTCTATACTCCTGAGTACTTGTATAAGCACTGTGACCATTGTCTACAGTATTTTCACTGAGGAGTATGTCACCACTCATGGAAGCAAAGGAATAAGTACCACCAGGAGACACACTGGGTTCGCTTCTGCTTGTAAAACTACCTCCTGGAGAGGACATCTCTGGAGTTATGTTATTCTGTGGCTTTCTAGGATTGCAGAGTGTTCTGGTATTTACATCATCTTCTAATGCTGGACTGTAGTTTGGTGTAGGGAAAGCTGGACTTAAATTAACTTGGTCACTATTTCTTGGAGAAAACTCTTCATTCTTTTGGTTTGCCACTGAGATGAAATTGCCATCAACAGAAAAATTATTAACTCCTGGAATGAATTTATCTATATTCCTAAGAGGACTAATGCCTCCAGCTGCAGTACAATGTGGTACATTGGGACTCTTGTTTTGTTGATAAATGTTAATGCTGTGACCCTTGGTAACTGTTTGGTCTGTGTAATTAGTAGCATTGTACTGATCACTGGGAGCTGAGAAACAATTATTGCTCCCATGCTGTGAATTATATGGTGAGTGAACTTGCACTTGAGGTGATGCAGCTGGAGTTAGCTGCTGCTCACTTTGTATTGGATTCTGTTTAAATTGTTCCCTATCAAAACTGAAGTTTTTAGTTACAACAGTATCAAAGTCACCCACTGAAGTCTGTTTATAGGAAGTATTGTACCAGTCTCTGTTGGGCGGTGTCTCCCTTGCACCCTCTTGGCTCTCTGAAGGACTCATGGTGCACTGTTTCACTGAGGAATCAAGTCTTTCCATACTGCATAATTTTTTTGCTTTGCTCTGGTATGGACTGGGGTCATTTCTTCTTTCCTTGAAGTTGTTCTCATCTGGTGAGGCTCCACAGTTCTGTTTTGGTGGTTCTGATGAGTCCAGTTCCGTAATTTTAGGACCTTCTTCCCTTGCTTTCATATCGCTCATTTGAAAACTGTCACACAAATTCTGCAGTGCTTCAGGAGTCAGCAGTGGCATAACATCTTTGAGGAGCTCTTGTGGAAACGTGTTGGAAATAGACTTCAAGTGTTCATCGCAGTCTTGTGAGCTTATTATTGGCAAAAGCTTTCGCTTCTGATTCCTTATCTCCTCATCAGCTTCCGAAATGTTTACGACAGTGTTGATGCAGACAAAAGACTCAACTTGTCCTGTCTGTTTGTCCACCTCCAGGTATCCTCTACTTCTTAAGGTGACAAGAGATCCATCACAACATCTTAGTCTGTAGGACACAACACCTTGGCCTTGAGTGCTGGAGAACATCAGCTTTTGTGCAACAATGGACCATACTCTATCATCAGGGTGCATGTAGGAAAACGCTGACTTCCCAATGACATCTGATGGCATCATTCCTGTGACAAACGAAATTCTGTGATCTGTGTAGATGATATTTCCTGTCAGACCATGGCGGGTGATGTACTCATCCAATGTGGACTCAACCAAGGAGAGCTCGGTGATGGGCCGGTCCTTGACAACTCTCACAAAGCTGACAAGGATGTGAGTTCCAAACCTGTTGACTGATGATGCCTTCAGAGACTGGCTGTCTGACTCTGCATCTGAGTCACAGTTCTCATCACTGTCACTGTTTGACTTTGCCCCAGGAGACAACACTGAGGTGGATGGTGAGGCAGGAACAGAGCTGGTTAAGGCAGGAATGGGCTTGAGCTGCCCTACAACGTGGATGATTTCATAGCGGCCAGGTTCGTTGCGTGTTAGAGCCTTCTCCATCATGCGACAAAAGAAGGAGACTCTACCACTGCCCTTGGGTACAAGATGCTGCTGGAATATTTCATGATCATCTTGATGGATTACATTGTAGATACTCTGGCCAAGCAAATCCACCTGACTGTGGCCCAAGAACTGTTCAATGGCATCAGTGACATAGATAACTTTGCCGGTCGAGGTGACCACCAGCAAGAAGCCCCCTACAGCCTCTGCTAAGCTGTGGGCAATATTTCCTCCCAAGGCTGGTGGCACCTTCTCAGTTGCGTTTTCCTCTCCCATCAACAGTTTATGCATGCATATGTAGTTGGCAGCCAGTCTGAGGGTGGAGGTCTTGTCGAGGCGCTTGCTGGATCCCGAGCACAGAGGCACGATGCCCGCCAGCTCATTAATGCAGCTGTTCAATCTGTCCCGCCGCATCTTCTCTGCCATGTTCCTCATCTCCCTCGAGGACCTCGAAAACTTCTGATCTCCTCCCATGTCGGCTGTTGACGTGCTGGGCTCCGGGTCCAGCTGGCTCGAGGTGTTACTCCTGTCAGCACTACCACCGCCACCACCACCACCACCCCCACCAACACCACCACCACCACCA
>callinectes_sapidus.68571
TCAACGCAGAGTCGCCGTCGCGGCTTTTTTCTTTTTTACAATTTCAATAATTGAGTTGCAGCAATTAGGTAGTAGTTTGTTCAGATAGCAACACCAAGATATATCCTTTAATTGGCAGATATGTTGCTTGTTTGAGATAAGTAACATAATTGTAATCATCACCACACATTCCACCTACACCCTAAAATATGAAACCATTCTGTATTGAGAGTGAGATGCTGTGTTCCATATTGATACAATATGGAATGCCATTTCTTTCATATTTGATTGTAGGAGTATCCACATGAATGAAATCATTAATAAAAAAATCATGGTGACCAAATACTAAGAGAAACACACGAATAGTTCATAAAAATACAAGTTTGACAGGGCTTTGTTGTGTGATACATGAATAGTACGCATTGTATCATCTCACTGTCTACAGGCGTTCCACCACCAACAGTTGGCAATGGCTGTCAGTCTAGAAAGGAGAGGGGCGGAGAATGCTGCTGCTGTGTCATGTCTCATCGCAGTTAGGTACCTGGTACTGATCATAGCTACTTCTTCAGGATCTCTCTCCATCCCCTCTCCAAAGGCAAATACTGTAAGCAGAATTCCTCCTAATGTGAGGCGCTTGTGAAAAATTAATCTTCAAGCCCTGTTGATAGGAATGACTCTCCACAAACCATCACTGTTCCAACTCCAGCTATTGCATTCTGCATATTTTCTGAGGTAAAGCTGGCAACCCATCTTATCTTGTGCATTGCCAGATAAGATCAGCAAATGTCAAATGCTTTCTTATCTCACCATAACTAGTCAGCCTTACCTATGTATTATCAGGAATATACTCTTATCACAATCAGTAGTAATCTAGTTTGATTTTTTAATAATTTCTGTTGTCCTTGATCTGTACCACTCATACATACATATGATACGTACCTGACTGTGGCCCAAGAACTGTTCAATGGCATCAGTGACATAGATAACTTTGCCGGTCGAGGTGACCACCAGCAAGAAGCCCCCTACAGCCTCTGCTAAGCTGTGGGCAATATTTCCTCCCAAGGCTGGTGGCACCTTCTCAGTTGCGTTTTCCTCTCCCATCAACAGTTTATGCATGCATATGTAGTTGGCAGCCAGTCTGAGGGTGGAGGTCTTGTCGAGGCGCTTGCTGGATCCCGAGCACAGAGGCACGATGCCCGCCAGCTCATTAATGCAGCTGTTCAATCTGTCCCGCCGCATCTTCTCTGCCATGTTCCTCATCTCCCTCGAGGACCTCGAAAACTTCTGATCTCCTCCCATGTCGGCTGTTGACGTGCTGGGCTCCGGGTCCAGCTGGCTCGAGGTGTTACTCCTGTCAGCACTACCACCGCCACCACCACCACCACCCCCACCAACACCACCACCACCACCA
>callinectes_sapidus.69569
CCCATGTACTCTGCGTCTGATCGTTCCAGGGAGAGAACGGCAGAGAGACATTGGGGCGCCTTACTTAACACCAATCCGTTTTTCACACTTTTCTCTTTCTATGAGTAAATTAATGTACTTTCTACTTTATTACCTACATGCTTCAAGGACACTTTGCCACTTCTTATGCATATTATAAAAATGTACTTCAGACAAAAAAATATACAATTCCTGTCACATGCGTCCTGTCACATCTCTTGTTCAGTTGGTTAGTTTATCAATTCATACTGTATCTATCAGCCTACAGACGTTTTTTTTTTCCCAAAGTTGCAGTACATTTATTTGTCATGTATTACATCGACACTTTACACTGATACTCAGCACACTTTCACAGAGCCTCGCACACTTGTGTACAGGTTGACTGTTATTCATGGATCCATCACTCTTCAGGGCTTTTCTTCACTAATAACACAAAAAACTGTCACTATCAGCAGACAGCAAATTGTTGGTGTGTCTGATCGTGCCAGGAGGGCGTGTCACTACCGAGAAGCAGCAATGTCACCTCATCCGCCTCGTTCAGCGGTGACAGGTATGACCCCAGACCGTCGTCAAATATTCCTGAATCAGTCGAGTCACACAACAGTGACATCAGATCCGTTTCAGGGTCGTTCTGAGATCCCAGAGGTTGAGTCTTTCCTTGAGAGGTGTGGCAGGTACTTCCTGCAGTGCCTTGAAGCAGCTGAGGATCCTGAAGTACTCCCGAAAACATCCACGGACAGTTATCCTGGTCCGGGCTTCCTCCTTCTAGTCGATGTTGATTCACTGTGTCGTCCAGGACGTCCTGAAGAGACCTGATGTAGGCACAGGCATACTTGAGGGTGGTGATCTTGGTCATTTCAGTGGTGTTGCCGCGAGGGTTGCCGCAAGCTGGGAGGATTTTCCTGAGCTTCTCAAAGGCTGTGTTGATCTGCCTCATCCGATACCTCTCGCGAGTGTTGGCTGTTTTCCTGCGGTACTTTGACAGAGGCGCTGGGCGGGATTTTTGTCTTCTGTTATCTTGCAGGCTCCACTCACTGTCGCACCGACGCAGCGCTCGAACAGAACGAGGGCGAAGTAAGTATTTTCCTCCGCATCCTCCTGGTGACAGAGAATTTTGGTCTCTCTCTTCGGTGTTGCTGTTGTTGTTGCCGTCCACAGCGTCTCTAACTTGCTGGATGCTCGCCATCTCTGCCTGCTGGAGTTTCGTCATCGCAGCGCCCGTGTCACCTCAGCACAGCCACCACAATGAAGACGCAATACCACAGGTTGAACAGATGCCCACTTGCATTCCCAGAATAAAGTTGTCAGGTCACAGGTGAACAATTTACTTGTGCTGTATTTTGAAAGCAAAGTGCGTCTGTTCGGATATGTGTATGTGTCCGAGGAATAGAGCGGGGCGCGTCTTGCCTCACTGGGTGCTGGCAGCAGACTGAGCACCGCCTTCCTCCACACCTCATGTTCATTACGCTGCCCCCCGGCCGTAATGGCC
>callinectes_sapidus.69570
CGGTACTTTTTTTTTTTTTTTAAGGGTAAAAAAATTCACTTTATTTTATCTAGTAAAACCCATAGAAAATCATCAGCAACGGTAAAATAAGACACAGGTCCTACAGCACTGGCGTGACGGTGAAGTATTCGTTCCGGCGGGACAACCACCGCCCTGACCACTACACTCCCGCCGCCCACGCACCTCCTCACGTGTATGGCACCCACGTTGTGACTAGATTTGAGTAGCGCCTCTCATACCTCCTTGTGGCCAGGGTCAGTCCACACAACAGTTCACGACTGTAAGCGACACACAGTTGTTGCACAATCCTGATCGTTCCAGGGAGAGAACGGCAGAGAGACATTGGGGCGCCTTACTTAACACCAATCCGTTTTTCACACTTTTCTCTTTCTATGAGTAAATTAATGTACTTTCTACTTTATTACCTACATGCTTCAAGGACACTTTGCCACTTCTTATGCATATTATAAAAATGTACTTCAGACAAAAAAATATACAATTCCTGTCACATGCGTCCTGTCACATCTCTTGTTCAGTTGGTTAGTTTATCAATTCATACTGTATCTATCAGCCTACAGACGTTTTTTTTTTCCCAAAGTTGCAGTACATTTATTTGTCATGTATTACATCGACACTTTACACTGATACTCAGCACACTTTCACAGAGCCTCGCACACTTGTGTACAGGTTGACTGTTATTCATGGATCCATCACTCTTCAGGGCTTTTCTTCACTAATAACACAAAAAACTGTCACTATCAGCAGACAGCAAATTGTTGGTGTGTCTGATCGTGCCAGGAGGGCGTGTCACTACCGAGAAGCAGCAATGTCACCTCATCCGCCTCGTTCAGCGGTGACAGGTATGACCCCAGACCGTCGTCAAATATTCCTGAATCAGTCGAGTCACACAACAGTGACATCAGATCCGTTTCAGGGTCGTTCTGAGATCCCAGAGGTTGAGTCTTTCCTTGAGAGGTGTGGCAGGTACTTCCTGCAGTGCCTTGAAGCAGCTGAGGATCCTGAAGTACTCCCGAAAACATCCACGGACAGTTATCCTGGTCCGGGCTTCCTCCTTCTAGTCGATGTTGATTCACTGTGTCGTCCAGGACGTCCTGAAGAGACCTGATGTAGGCACAGGCATACTTGAGGGTGGTGATCTTGGTCATTTCAGTGGTGTTGCCGCGAGGGTTGCCGCAAGCTGGGAGGATTTTCCTGAGCTTCTCAAAGGCTGTGTTGATCTGCCTCATCCGATACCTCTCGCGAGTGTTGGCTGTTTTCCTGCGGTACTTTGACAGAGGCGCTGGGCGGGATTTTTGTCTTCTGTTATCTTGCAGGCTCCACTCACTGTCGCACCGACGCAGCGCTCGAACAGAACGAGGGCGAAGTAAGTATTTTCCTCCGCATCCTCCTGGTGACAGAGAATTTTGGTCTCTCTCTTCGGTGTTGCTGTTGTTGTTGCCGTCCACAGCGTCTCTAACTTGCTGGATGCTCGCCATCTCTGCCTGCTGGAGTTTCGTCATCGCAGCGCCCGTGTCACCTCAGCACAGCCACCACAATGAAGACGCAATACCACAGGTTGAACAGATGCCCACTTGCATTCCCAGAATAAAGTTGTCAGGTCACAGGTGAACAATTTACTTGTGCTGTATTTTGAAAGCAAAGTGCGTCTGTTCGGATATGTGTATGTGTCCGAGGAATAGAGCGGGGCGCGTCTTGCCTCACTGGGTGCTGGCAGCAGACTGAGCACCGCCTTCCTCCACACCTCATGTTCATTACGCTGCCCCCCGGCCGTAATGGCC
>callinectes_sapidus.70008
TGGTGGCGGGCGGCTGGGACGGAGTGGTGTTCAGCACGAGGATGAAGGGCATGGGGTTGGTCATCACGTTAACGCTGTTCTGGACGGTAGTGGTACTGGTGTTCACATTAGAGGTGACGGAAGTGGCGATAGAGTTGAGATGAGCAAATAGTTTCTTGTGGACATCCTGAGGGAGGTCACCAAGGCCTGACAAGTACCTGAGATACTTGTCTACTTCCGTCACGCAGTGAGTGAAGCCCGCCCTATACTTACCCTCCTCGTCACCACCCAACACGCGTCCGCCGCCGCTGCTCAGCCTGCCCACACCCAGGCGGTGGAGGGCCTGCACGTGCCGCACCGTCATCTCCAGAATGTCCGCCTTCTCCAGTTTACTGTATTGCGACGGGTCCTTATTTTTTCCCTCCAGCACCAGAGACTTGAGGTCGTTGAGGCAGCGGTTGATCCTCTGGCGGCGCTTCTTCTCCATGAGAGGTTTGTTACTCTTTCTATTCATGGAGCAGGCCTGGGGCGAGACGGAGGTGGCCCGATGACTGCTACTGATGCTACTTCCAGCCGTCATTTCCTCCGGGTATGTGTCCTCGTCTTCCTCGTCTTCGTTTGGACAGTCAGTTTCCTGGTCTAGATAGCTCCAGTGCCGCTGTTGCTGTGGTTTTGGGAATAATTGCTGCTTTGGTCTGCTGGAGCGGCATGCCTCCGTCTCGCCCGCGTCCGCACCCGCGTGCCTCCCGA
>callinectes_sapidus.74354
GAGAGAGAGAGAGAGAATTTAACTTTTAATATGTGTGGTAGTAGACAATTGTAGAATAATGCACAGGGCCAATTTGAAAAGAACTTGACATTTGGGGACTCATTAAGAATTAGAGACATGAAGAGAAATAAGAGAGAGAGAGGGTTATGATAAATAGGTGTGTTACTTGATCATGAACAAAGTGTATCCATAGAGCTAAAAAAAAAAGAATCCTATTAGCAGTGAAGCATACATCAATCCAAAGACTCAGACATAGAATGGGACATCAAAATTTCGTGTTGTGGAAGCGAATACTGAAAAAGAGACATATTGAGGGATAAAATGGGAAGATTTAGAACAAATGTGTATGTGAGTAAGATCCGATAAAAGAGTGAAAAAAAGTGGAAGGATAGGATATGTGAATACACTTGTGAAATAAACGATAACTTGAAGTAAGAAAGAGTGTTCAGAGGAGGCGAGGTGGAGGTTCTGTCGGCCATCGTCATGCAGGGCGTTCCATGCAGAGGCGAGGCGTCAGACAGCAAGATATTGTACGCAGATAAGAGGCAGATAGATAAGTGAGATACATTTACCACAGCAGGTGATGGTAGATTGTTGAATTCAGAACAAAGTCAGTAAAGTAACGTGGGGATGTACTGGAGCTGTATGATCTTCGCATGGTTTAGCAGAGTAATTAAATGTGAATAGGTCATAATCTAAAATCGTACAAAAATCAAGCAGTAGTACATTTAGATAGATAGGAAAAAATCACAAACCAAGACGTCTGATACGCAAACTACATGAATTATACACATATGTAATGCAGGGCAGATCTCAGTCATAAATATACTGATTTGCAATATTACCATAACTATATTGATAACGTAAATAAGTTGTCTATAATCATAAAATGTAGGAAACGACTAAAATACTCATATTCACAATGCAAAAACAGAATACTACTACATAATTATCATCAATATCAACATTTTGAAAGATGTCTTATTCTCCTAACGATTGTTAACCTGCGGCTCTCTGCTCAGTCCTTGCTCTCTAAGGTCAGTCTGGAACAACCAATTGAAGTTTTATCTCTAGGACATCAGCTAACAATACTCAGATTTCTGTTTTTCCTCAGCCACTCTCCACTACCTATACATACTCTTCTCACACTTCATTGCAGATGTTTCCCGCTCTGTCCTTTAGTCTAATATCTGCACTTCCTTTGAAAGCTACATTCCTAATCATATATGTCTGCTTTGGTTAACCACTTGATATCAATAGACACTTTCTTTCAAACTGGTAAAAACTCTAACATCCAGATGTAATGGACTTAGTGAAACTCGCCGCGATACATTTTGTTCGAAGCAGGTATTGTATCTGCATCCATTCCTATTTACTGTCAGTTTCACAGCAGATGAATGCACAAATACTGGCATATAAATATTTCCACTTAACAAAATAGAGAGGAGTTGTTGAACTGTCACTACTTCTAATCACTCTAATGTATAATCACTCGAGTCATTCCGTCTAAATCTATAATCACTAATATCACCATGTACCACGTGCAGATTTCTTTTTGAAGTTTCCATCTTTTTTCCAAATCTCAAAAACTGCTTCATTTTTAAGTTGACAATGAGATATACGCTTCAGTTTTAGTGATAGTATCATTATAGAAAGATATAAGATACCACAGCGAACAACAAAAACACAGACAGGCAATCCGGAAATCCTATAAAACAGAGAGACAGATGTTCACCATATGAGCATCATTCAAAGACACTGGGTATTGCTAAATGATATGCACATTTGAATAGTGGTTGATGATAATGAAAATAATATAGTCAACGTACTCACGTAAATAATTACTATAGGTAAGATTGCTTATTATTCAGGAAATGAAACATAACATGTTCTAAATCAATAAACAACATCCCAGCCAAGGTAAGACTAGATTGGTTGAACTTGAGCAACGTGGTACTTATCTAAGTAGATGATATGCTACTCCTTATTAGTACTGATATTCTGGAAGCGGTGTATCCGTTTGCCAGAAAGGCTCTCTGAGGTAATCGTGGGACATGGAGGTGGTGAGGGTCTGAGGCACGTAGGGATACTCCAGTCCCTCCAGTGAAGAACCAGACGAGTAGAGGGCTAAGGCAGATGAGTGCGCTGAGACCGACTGTGGTACATAGAGCCTCTGCTGAAGTCGGAGATTTGGTGGAACAGAGGTGACGTTGTAGGGCGGAGGGTCGTAGTCCGGGTAAATGGCATCAACAGGACAGGAGAGAGTATTGGCCAGGTGACGGATGTAGCGGATAGCCAATCTCAGGGTCTCCAGCTTCGAGGGAAAACGGTCTCGCCCACTCAGACTGTCTATCTTGGAGCACTTCTTGCCCGGGGGTCGGCAGAAGGGCAGGCGCTCCCTCAACAGGTCGAAGGCGTTATTCATATCTCGCATCCTCGTCCTCTCTCTGTCACAAGCTGACTTCTTATATTCTTCTATTAAAGGCTCCTTAATCACGCGGGCCATAGCTCAACAATGTCAAGTCACAACACTGGAAAAACAGTCACAAAGTAATGTAGGAAAACACAGAACGAGCGCGGAGATGCTGACACAAGTGAAAGAGACGGTTAATTAATCCCCATGTACTCTGCGT
>callinectes_sapidus.80023
CCATTACGGCCGGGGAGTCTCTGTGATCACCGTGGGGAAGAAACAGCGTAGCATTGCCATCGCCACCACACGCTCAGGCCGCGATGGAGGACGATGTGGTGATGCCCGACGACCTAGCGGAGGACGACCTGCTGAATCACATCAACTGGCCTGATTTGGATCTTGATGATATAAAGGATGATTTGGACTTCCAAGACATTAAGGACCTGGGGCTGGACCTGGCAGTTGGGGAGATGCTGGGTGGCCCCATCACCCCCAGTCCTGGTGTAGCCTTGGCACACTCTATGCCACGCACCGTTAGCCCCTCCACCTTCATAAACACAAACACCTGCCCAGTGAGTCAGACGCCCACTGAGACAAAAGGCAATGTGCACCAACATCTGACCATGGTGGGCACTCCCCCAGTGAGGCAGGTGGCACATGTTGCACCGGCACCACGAGTGGAGGCTCCAGTTGTGAGTGTGGCCCCCACTGCAGCCCCTCAGCTGCACCACCTGCTGGCCCATCCCCAGGTGACTGTTGCACCTCAGGCCAATCCAGTGGCACATGTGACATCTCAGGGGATGACAGTCCAGCAGGTGGCAACACTGGCTCCGGCCAAGCGGGCCATCACCACCGTCACCCAGTTGGTGCAGCAGCAGCCAACACTTGTGCAGCAGCTGGTGTTGCCCAAAACAGAAACCATCACCACCAACAGCAATGGTGGGTGTCTGGCAGTGCCTCACACCTTGGTGTACAAGACAGCCCCAGCACTCACCACCATCCAGGGTTTGGACGTGGTGACGGGCATCCCAGTGGTGCTGGAACACGACCGTCTGCCCTTGGCCAGGGTTGTGAGCCCTGCCGTCAAGCTGTCCACTCAAGGGGTGCCACAGAAAGGGGAGAAGAGGAACTCTCACAATGCCATTGAGAAACGTTACCGTTGTTCCATCAATGACAAAATTATTGAACTGAAGAACCTGGTGGCTGGGGAGGAGGCCAAGCTTCACAAGTCTCAGATCCTGAAGAAGGCCATCGACCACATACACAACCTCCGGGGGCAGAACAGGCGGCTGCGGGCAGAACTCAATGCCTACAGGATGCGAGACGGCAACCAGAAAATTACTGACTTGCTGGTGGGCCCCTATACTCCTCCACCCTCTGACAGCTCCTCACCTGCCCACTCTCCACTCTCAGACTCCTCCCTGCCACCCTCACCACATTCCAAGACAGAGGAAGTTCCATCCCCAAGTAGCAGTCCACCTTACTTTGGGGCTCAAGCTCCATCCATGGCTGAAGGTTCCCGCATGATGCTGTGTGTCATGGTGCTAACAGTGCTGGCCTTCAACCCTCTGGCCTCCCTCAGCCCTGCCCCGGCTCGTCCCACTGTGGGAGATGTCCCCGGCCGTACTATATTGGAGGAGCAGTCCCAAGCAGGAGATGGGTTCAGTCAGCTGTGGTCATCTGCTGCTGTGTGGCTGGTCAACCTGGCTGTTGTGGCGGTGCTGTTGGTGCGGGTGTTTGTGTACGGTGAGCCGGTGGTGAGGCGGCGCTCCCAGGCTGCTGATGAGTTCTGGCGCCACTGCAAGCAGGCTGACCAGGACTTGTCTAAGGGGCAGTACAGCAGTGCCAGCCAGCAGTACTCCCAGGCTCTACAATCCATTGGTCGCCCACTGCCCACCACCTGGCCAGAGAAGGTTCTGTCTGTGCTGTGGCAAGTGACACGCCAGCTCCTGCAGCGGCTATACTTGGGTCGCTGGCTGGCCAAGTATGCTGGTGGCCTCTTCCTTCAGCCATGTGTGAGGGAGGATGTGCGAGGGAATGTTTGTGAGTGTGCACGTGTGTACCACCGACTGCACCAGCTACACCTCATGGGACACACCTCAGACACCTCTCACCTGCTGGGCCTGTACCTGGCCATCACCTCCATCAACATGGGAGAAAGTGGCTCTGTTGGAGGTGGAGACATGGCGGAGATGTTGGTGATGTGTGCCTTGCGAGTGAAGGAGAGCCTGCCTGAGCCTTGCCGCCTGCTGGCCCGGGTCCTGCTGGGCTTGGCTGGCCGCTCCACCCCTCCTCCAACCCTGGCTTGGCTCTTCACTCCCTCGGGCCGCAGGTTCTTTGCATCCCACAAGTGGTCTTATGATGCAGATCGCCAGTCAATGTTTACCCGACTTACAGATAAAGCCGACCCTCTGGCTTACCTCCTCCTGCTGTACAGAGAGCACCTGCTGGAGTGTGCCATCACCACACTGGTGAACCCTGGCAACAAAGCAGAGGACAGCCACGAGGAGGGTGGCTCCCACTCCCGCACCACCACCCCAGATGTGCTGCGCTACCTGCACACCCTTCAGCACACCTTCACTGCCCCACCAGGTGCCGCCCTTCATGCTGTTTCAAGGGACGAGGTCTGCAGTTGGTGGAGTTCTTTATTGGGAGTGATTGCCCACTGGCTACTTGGTGAAGATGATCTGGCTGAGACGCTCTTCTCCACCTTGGAGAACACTCCTGAATGCCTCAAGACCTCAGAAGACCCCCTTCCCACAGCTGTTCTGTATGCTGTTAGGGCAAGGCGTCAACTGGGCCACGGCTCTCTGTCTGTTGTGCTGCGGCTGTGTGACCGCTCTGGAGCTGCTCTGAGTGACTCCATCCACCAGGCCTCCTACAAGAATCCACACTCCATGGTTCAGAGTGTACAGCTGATTGTGGTGGACTGGCTGCTTGGAGTGCGGACTGTGGCGTGGGAAGGGGAGGTGGTGCGAGACTGTGACACACTCACTGTGGCACCACCACATGTACTGCAGGGCTTCCAACACGACCTGGCACTCCTTCGCAAGCTGGTTCATTATCTTCCAGGTGTGGTGGCCAGAGTGTTCCTGCATGAGGCCACACTGAGGATGATGGCCGGTGCCTCCCCAGCCAGGACACAGCAACTGCTGGACCGCTCCCTTCGACACCGCTACAGTCGACCTTCTGTCATCTGCGGC
>callinectes_sapidus.80025
CCATTACGGCCGGGGAGTCTCTGTGATCACCGTGGGGAAGAAACAGCGTAGCATTGCCATCGCCACCACACGCTCAGGCCGCGATGGAGGACGATGTGGTGATGCCCGACGACCTAGCGGAGGACGACCTGCTGAATCACATCAACTGGCCTGATTTGGATCTTGATGATATAAAGGATGATTTGGACTTCCAAGACATTAAGGACCTGGGGCTGGACCTGGCAGTTGGGGAGATGCTGGGTGGCCCCATCACCCCCAGTCCTGGTGTAGCCTTGGCACACTCTATGCCACGCACCGTTAGCCCCTCCACCTTCATAAACACAAACACCTGCCCAGTGAGTCAGACGCCCACTGAGACAAAAGGCAATGTGCACCAACATCTGACCATGGTGGGCACTCCCCCAGTGAGGCAGGTGGCACATGTTGCACCGGCACCACGAGTGGAGGCTCCAGTTGTGAGTGTGGCCCCCACTGCAGCCCCTCAGCTGCACCACCTGCTGGCCCATCCCCAGGTGACTGTTGCACCTCAGGCCAATCCAGTGGCACATGTGACATCTCAGGGGATGACAGTCCAGCAGGTGGCAACACTGGCTCCGGCCAAGCGGGCCATCACCACCGTCACCCAGTTGGTGCAGCAGCAGCCAACACTTGTGCAGCAGCTGGTGTTGCCCAAAACAGAAACCATCACCACCAACAGCAATGGTGGGTGTCTGGCAGTGCCTCACACCTTGGTGTACAAGACAGCCCCAGCACTCACCACCATCCAGGGTTTGGACGTGGTGACGGGCATCCCAGTGGTGCTGGAACACGACCGTCTGCCCTTGGCCAGGGTTGTGAGCCCTGCCGTCAAGCTGTCCACTCAAGGGGTGCCACAGAAAGGGGAGAAGAGGAACTCTCACAATGCCATTGAGAAACGTTACCGTTGTTCCATCAATGACAAAATTATTGAACTGAAGAACCTGGTGGCTGGGGAGGAGGCCAAGCTTCACAAGTCTCAGATCCTGAAGAAGGCCATCGACCACATACACAACCTCCGGGGGCAGAACAGGCGGCTGCGGGCAGAACTCAATGCCTACAGGATGCGAGACGGCAACCAGAAAATTACTGACTTGCTGGTGGGCCCCTATACTCCTCCACCCTCTGACAGCTCCTCACCTGCCCACTCTCCACTCTCAGACTCCTCCCTGCCACCCTCACCACATTCCAAGACAGAGGTGAAGGAAGAGGAAGTTCCATCCCCAAGTAGCAGTCCACCTTACTTTGGGGCTCAAGCTCCATCCATGGCTGAAGGTTCCCGCATGATGCTGTGTGTCATGGTGCTAACAGTGCTGGCCTTCAACCCTCTGGCCTCCCTCAGCCCTGCCCCGGCTCGTCCCACTGTGGGAGATGTCCCCGGCCGTACTATATTGGAGGAGCAGTCCCAAGCAGGAGATGGGTTCAGTCAGCTGTGGTCATCTGCTGCTGTGTGGCTGGTCAACCTGGCTGTTGTGGCGGTGCTGTTGGTGCGGGTGTTTGTGTACGGTGAGCCGGTGGTGAGGCGGCGCTCCCAGGCTGCTGATGAGTTCTGGCGCCACTGCAAGCAGGCTGACCAGGACTTGTCTAAGGGGCAGTACAGCAGTGCCAGCCAGCAGTACTCCCAGGCTCTACAATCCATTGGTCGCCCACTGCCCACCACCTGGCCAGAGAAGGTTCTGTCTGTGCTGTGGCAAGTGACACGCCAGCTCCTGCAGCGGCTATACTTGGGTCGCTGGCTGGCCAAGTATGCTGGTGGCCTCTTCCTTCAGCCATGTGTGAGGGAGGATGTGCGAGGGAATGTTTGTGAGTGTGCACGTGTGTACCACCGACTGCACCAGCTACACCTCATGGGACACACCTCAGACACCTCTCACCTGCTGGGCCTGTACCTGGCCATCACCTCCATCAACATGGGAGAAAGTGGCTCTGTTGGAGGTGGAGACATGGCGGAGATGTTGGTGATGTGTGCCTTGCGAGTGAAGGAGAGCCTGCCTGAGCCTTGCCGCCTGCTGGCCCGGGTCCTGCTGGGCTTGGCTGGCCGCTCCACCCCTCCTCCAACCCTGGCTTGGCTCTTCACTCCCTCGGGCCGCAGGTTCTTTGCATCCCACAAGTGGTCTTATGATGCAGATCGCCAGTCAATGTTTACCCGACTTACAGATAAAGCCGACCCTCTGGCTTACCTCCTCCTGCTGTACAGAGAGCACCTGCTGGAGTGTGCCATCACCACACTGGTGAACCCTGGCAACAAAGCAGAGGACAGCCACGAGGAGGGTGGCTCCCACTCCCGCACCACCACCCCAGATGTGCTGCGCTACCTGCACACCCTTCAGCACACCTTCACTGCCCCACCAGGTGCCGCCCTTCATGCTGTTTCAAGGGACGAGGTCTGCAGTTGGTGGAGTTCTTTATTGGGAGTGATTGCCCACTGGCTACTTGGTGAAGATGATCTGGCTGAGACGCTCTTCTCCACCTTGGAGAACACTCCTGAATGCCTCAAGACCTCAGAAGACCCCCTTCCCACAGCTGTTCTGTATGCTGTTAGGGCAAGGCGTCAACTGGGCCACGGCTCTCTGTCTGTTGTGCTGCGGCTGTGTGACCGCTCTGGAGCTGCTCTGAGTGACTCCATCCACCAGGCCTCCTACAAGAATCCACACTCCATGGTTCAGAGTGTACAGCTGATTGTGGTGGACTGGCTGCTTGGAGTGCGGACTGTGGCGTGGGAAGGGGAGGTGGTGCGAGACTGTGACACACTCACTGTGGCACCACCACATGTACTGCAGGGCTTCCAACACGACCTGGCACTCCTTCGCAAGCTGGTTCATTATCTTCCAGGTGTGGTGGCCAGAGTGTTCCTGCATGAGGCCACACTGAGGATGATGGCCGGTGCCTCCCCAGCCAGGACACAGCAACTGCTGGACCGCTCCCTTCGACACCGCTACAGTCGACCTTCTGTCATCTGCGGC
>callinectes_sapidus.88971
GGTACTTTTTTCTTTTTTGTTTGCGTTATTTTCGGTCTTCTTTCTATCAATTTTATTTGTTCTCATATTTTTTCCACATACATTCACTCATTCTTCTTCTATCAATGTCCAAATCTTTTCTACTTTCTCATGACTTAAGGTTATCAGTTTAACCCTTTCACTGCTATTTGCCCAATCTTTCCTTGATAACTGATCACACTACAACATCTTTACTTCTTCTATAGTCATCTAAAATCTTTAACTCAATAGAAATAACAAAATATACTCTTTTTGATGCATTCCTTTCTTGCAGGTGCTAATAAAGATTTCATATTGCAGTGAAAGAGTTACATACAGTTACCAGCACCTCTCCTCCTCCTCTTACACTCACTTTCTCCCCCTGCAAGGATGGAACTGAATCCCGCAAGGAGCAGAAAGAATCTTTGATGTGGTCCCGTCGCTTCCTCTCCAGTGCGTTGTGGTGGGCGCGCTTCTCGGCCTGTGACGCAAACTGGAAGTCTCCCCGAGCAGTTCCCAGAGACTCGTCATCCTGTTGGAAGGTGGGCGGGTTAGTGGTGGTGTCACGCTGGTATGGGATGTGTGTCTTTGCATGTATTTTGAAGTGTTTTGTTATGTGTTGTGTTTTGAATTGTGTTATGAGTTTATTGTTATGTATGTGCGTCTTTCGGAGTGTGTTGGCAAGTGTGTGTGTGTGCCTTTTGGAGTGTGTTAAGAGTGTATTGTTATGTGTGGGTGTCTTTTGAATTGTGTTATGAGTG
>callinectes_sapidus.88974
GAGAGAGAGAGAGAGAGAGTGTTAGGTAAAGTTTGGGTAGGTTTAGTTCAAAGATGTGATAATTTTGTTAGGTTAAATTAGAAAGAAAGTCAGGTAAGGTTAGGTTAGGTTAGATTAGGGTAAGTTGAATGGAAAAGTGTAAGAATAGAGGAAACAGAAAGAAAAACAGAAAAAGAAACAGAAGAGGTCAAGTTAAACAAAGTGAAATAAGAGAAGATAAAACAGAAAGAAAAATAGAAAAAGAAACAGATCACATTAAATTGAAAGAAGCAGAGAAGATAAAACAAAGAACAACAACAAAAAAAGAATAACAAGAAAATAAACCAGACAAAGACAAGCCAAGCCAGGAGAGGAGAGGTTAGGTCAAGTCAGGTCATGTCATAGGCAGTGAGGTCGAGCAGGCAAGACACCACACACAAGACTCAGGTTAGGTTAGGTCTTGAGTTTCTTGCGGCAGACACTGTTAGAAGCTTCGGAATCTGAGGTCTCGGAGCCTGACCCATCAAACTCCCCCAGCGACCCGGCCTTGGAGGTCAAAAGGGCACTGTTGGAGGTCATCGCTGCAAAGTTCCCTGTGTATTTGGTCTTCTCCAGCGAGCGAATTTGGTTTTCAAGGAGGTTGTTCTGCTTCTTGAGGTCATCGATGTCTTGCTGGTGTGCTGAGTTCTTGCGTCTCATGAATTCTATGTAGTCAGCAGCTTTCTTGAGGATCTGTGCCCGGCTTGCACTCACTTTCTCCCCCTGCAAGGATGGAACTGAATCCCGCAAGGAGCAGAAAGAATCTTTGATGTGGTCCCGTCGCTTCCTCTCCAGTGCGTTGTGGTGGGCGCGCTTCTCGGCCTGTGACGCAAACTGGAAGTCTCCCCGAGCAGTTCCCAGAGACTCGTCATCGTCGCTCTCAATGTCGATATCCCGTTCCTCATCGCTCATTTTCAGTGTTCATTCCAGAGATCCGAATACACGTCCAAGGAAATCAATATGGCGGATTTGTCTCCCCCCCCTCCCTCCCCGGCCGTAATGGC
>callinectes_sapidus.88976
GAGAGAGAGAGAGAGAGAGTGTTAGGTAAAGTTTGGGTAGGTTTAGTTCAAAGATGTGATAATTTTGTTAGGTTAAATTAGAAAGAAAGTCAGGTAAGGTTAGGTTAGGTTAGATTAGGGTAAGTTGAATGGAAAAGTGTAAGAATAGAGGAAACAGAAAGAAAAACAGAAAAAGAAACAGAAGAGGTCAAGTTAAACAAAGTGAAATAAGAGAAGATAAAACAGAAAGAAAAATAGAAAAAGAAACAGATCACATTAAATTGAAAGAAGCAGAGAAGATAAAACAAAGAACAACAACAAAAAAAGAATAACAAGAAAATAAACCAGACAAAGACAAGCCAAGCCAGGAGAGGAGAGGTTAGGTCAAGTCAGGTCATGTCATAGGCAGTGAGGTCGAGCAGGCAAGACACCACACACAAGACTCAGGTTAGGTTAGGTCTTGAGTTTCTTGCGGCAGACACTGTTAGAAGCTTCGGAATCTGAGGTCTCGGAGCCTGACCCATCAAACTCCCCCAGCGACCCGGCCTTGGAGGTCAAAAGGGCACTGTTGGAGGTCATCGCTGCAAAGTTCCCTGTGTATTTGGTCTTCTCCAGCGAGCGAATTTGGTTTTCAAGGAGGTTGTTCTGCTTCTTGAGGTCATCGATGTCTTGCTGGTGTGCTGAGTTCTTGCGTCTCATGAATTCTATGTAGTCAGCAGCTTTCTTGAGGATCTGTGCCCGGCTTGCACTCACTTTCTCCCCCTGCAAGGATGGAACTGAATCCCGCAAGGAGCAGAAAGAATCTTTGATGTGGTCCCGTCGCTTCCTCTCCAGTGCGTTGTGGTGGGCGCGCTTCTCGGCCTGTGACGCAAACTGGAAGTCTCCCCGAGCAGTTCCCAGAGACTCGTCATCCTGTTGGAAGGTGGGCGGGTTAGTGGTGGTGTCACGCTGGTATGGGATGTGTGTCTTTGCATGTATTTTGAAGTGTTTTGTTATGTGTTGTGTTTTGAATTGTGTTATGAGTTTATTGTTATGTATGTGCGTCTTTCGGAGTGTGTTGGCAAGTGTGTGTGTGTGCCTTTTGGAGTGTGTTAAGAGTGTATTGTTATGTGTGGGTGTCTTTTGAATTGTGTTATGAGTG
>callinectes_sapidus.88979
GAGAGAGAGAGAGAGAGAGTGTTAGGTAAAGTTTGGGTAGGTTTAGTTCAAAGATGTGATAATTTTGTTAGGTTAAATTAGAAAGAAAGTCAGGTAAGGTTAGGTTAGGTTAGATTAGGGTAAGTTGAATGGAAAAGTGTAAGAATAGAGGAAACAGAAAGAAAAACAGAAAAAGAAACAGAAGAGGTCAAGTTAAACAAAGTGAAATAAGAGAAGATAAAACAGAAAGAAAAATAGAAAAAGAAACAGATCACATTAAATTGAAAGAAGCAGAGAAGATAAAACAAAGAACAACAACAAAAAAAGAATAACAAGAAAATAAACCAGACAAAGACAAGCCAAGCCAGGAGAGGAGAGGTTAGGTCAAGTCAGGTCATGTCATAGGCAGTGAGGTCGAGCAGGCAAGACACCACACACAAGACTCAGGTTAGGTTAGGTCTTGAGTTTCTTGCGGCAGACACTGTTAGAAGCTTCGGAATCTGAGGTCTCGGAGCCTGACCCATCAAACTCCCCCAGCGACCCGGCCTTGGAGGTCAAAAGGGCACTGTTGGAGGTCATCGCTGCAAAGTTCCCTGTGTATTTGGTCTTCTCCAGCGAGCGAATTTGGTTTTCAAGGAGGTTGTTCTGCTTCTTGAGGTCATCGATGTCTTGCTGGTGTGCTGAGTTCTTGCGTCTCATGAATTCTATGTAGTCAGCAGCTTTCTTGAGGATCTGTGCCCGGCTTGCCTGTGTGGGGGAGAGATGAGTGAGGCTATGCGTGTTAGTGTGCGTGTGTGAAATTTGTCATCCATGAAGTGATTTATTTTGTTTGCGTTATTTTCGGTCTTCTTTCTATCAATTTTATTTGTTCTCATATTTTTTCCACATACATTCACTCATTCTTCTTCTATCAATGTCCAAATCTTTTCTACTTTCTCATGACTTAAGGTTATCAGTTTAACCCTTTCACTGCTATTTGCCCAATCTTTCCTTGATAACTGATCACACTACAACATCTTTACTTCTTCTATAGTCATCTAAAATCTTTAACTCAATAGAAATAACAAAATATACTCTTTTTGATGCATTCCTTTCTTGCAGGTGCTAATAAAGATTTCATATTGCAGTGAAAGAGTTACATACAGTTACCAGCACCTCTCCTCCTCCTCTTACACTCACTTTCTCCCCCTGCAAGGATGGAACTGAATCCCGCAAGGAGCAGAAAGAATCTTTGATGTGGTCCCGTCGCTTCCTCTCCAGTGCGTTGTGGTGGGCGCGCTTCTCGGCCTGTGACGCAAACTGGAAGTCTCCCCGAGCAGTTCCCAGAGACTCGTCATCCTGTTGGAAGGTGGGCGGGTTAGTGGTGGTGTCACGCTGGTATGGGATGTGTGTCTTTGCATGTATTTTGAAGTGTTTTGTTATGTGTTGTGTTTTGAATTGTGTTATGAGTTTATTGTTATGTATGTGCGTCTTTCGGAGTGTGTTGGCAAGTGTGTGTGTGTGCCTTTTGGAGTGTGTTAAGAGTGTATTGTTATGTGTGGGTGTCTTTTGAATTGTGTTATGAGTG
>callinectes_sapidus.91500
GCCTTTTTCCTAATTTCCTTTAGTATGTCTTTTATATTTAAGTTTAAAGTAACATATAGGAAAGTCACAAAGCATTGCACAATACCTCATAGTAACATCATAGTTTATGCATACAACTTAGTGCTAAACTTAATCATGAAACTCAAAACTCTCAATTTAGTTACCCCTTGAAACCTACCACTCGCAAAATTTTCTCTCACTTGGAAAGAAATTGAGAAATGTTATCTGCTAAGAAAATTTAATACACCAAATCATTCTTCACATTTACGAGACATTTGAGCTTAAAAAAAAAATAAAGCAAAATCTGAGAGCGAGAGCCGAACTTGACCGAAGCTGGGGTGGGACGCCATAAGAAGTCTTCCTAATTTTTATCATTTCTAACCCGTATTACTGGAAAACGACAACACCTGGTCGTTCCCCAAGCCTCACTGTACCCTTAGACGTATTCCCCGTGCTGAGTGATGAGCGTAGGCATGTGGTGAGGCTGTGGTGCGTGTGGTGAGGGTGTGGTACTGGTGATGAGTGTGCCCTGAACTCGTCCTCCTCACATGACCTCACGCCTCCTCACATGACCTGCCCGTGGCCCACATGACCTCCTCCTCCATGGACATGATAGAGACAGCCCTCGACAGCAGCGAGGACAAGGACTGTGAGTGTGAGGACGACAAGGTGTCTCTGGCCCAACGACTTGCCCTGGAAGACCCGACAGTGAGGGACTCCGCATCCCCGATCCTTGCCCCCGGGTTTGCTCTCCGCACTGAGACAGAGAACTCAGGTACACTGGCGTACAGGGTGGTGCAGTTCACTCCCGATGGGGGTGTGGATGGCCTTCCGCAAGGGACGGTGCCGGGCACAGTCACCAGCCTCCTGGCCAGCCCCCAGGCCAATGGCTCCCCTGCAGAGTCCCCAGAGACCAGATTGGCACTCATAACACCTGGTGACATCTCCAGTGATGGCCAGTTCTATGTGATCAGCGATGTTCTCACCACCACTTCACCGCGCAATCTTACCCCACGTGCCTCTGAGAGTGTCATGAACCCCCGGCTGAGCAGCTCAACACGGGAGGAGAAGCGAAGGGTGACACACAACGAGGTGGAGAGGAGACGGAGGGACAAGATCAACACCTGGATCTACCGGCTAGCCAAGATCATCCCTGACTGCCCCGAGGCTCACACCAAGAACTCACAGGTAATGACTAGCTGTAGGTGTATCATGTGATGGTTTGTATACTCAGGCATCTTAGTAGTGCCTTTTTTTGATATTGTAAAGTTGTAGTTGATTGAGTTGTACTGACTGGTGAGGGCTTGTCTTGTTATGTAGTGCTGATTGGTTGCTGTATGGTGGGTCCTCTGCTTGGCACTGTTAAGGAATGGTACTCTATTGATGAGCCTTGGGTTGAGGTACACCACAAGTACTGAGTACAGCTGGGCTCTAAAAGCAGCCCAGAGACACATGTCTTGACATGTCTATGTTCTACAAGTTAGATATTCATGTTTTTAGATATTTTGACAATTCTTATCAAATTGACCTACATTTTCTTGGTACTGTTTTGAAGTAAACTCTAGAAATGATATATTGAAGGAACGTGTAGGTTAGATATCCATTTTTCTTGATGCTGCATCTCCCTAAGAGTGTTTTCTGGTGGCAGAGCAAAGGGGGGATCCTGGCCAAGGCCTGTGACTACATCACAGAACTCAGAAACCACAATGACCACCTCACGGAGAGGATAAAGGAATCACAGCGCCGGGAGATGGATTTTGATCTCTTGAAGCAGGAATTGGAAGTTCTGAAAAATGAGAATGCTGCTTTGAAAAATGAGAATGCCTTGGTGCGTGCCCAACTACAGCAGCAAGGGCTCCTCGGGGACCTGCCACCATAATTCTCAGCCTCCACCACTGCCCCTGCCAGTCCTTCTTTTACCCTTTGTAAGATACATCATTAATCTGGTGTTTAGTTCCCCTCATTTGATGTTCTCTGTTGATGGTGATATTCACACTAGTGGAAGAGCTCAGATCACTGCTGCTGTTGGTCTGTGGTGATCCCTGCATGGTGGTGCTGGGGAAGCTATCAGACCCAGGCAGTGGAACTGCCAACAATGTTTATTGTATTGAAAATACAAATTATGAAATTAAGGAAATAAGAATGGTAGATTCCTGATTGCTGTTAGGGAATTGTGAAGGAATCTTACAATCTTACCAGTAAACTAGAACAAGTTACAAACCTTTGCTAATGTTGTTATAAGATTTGAGTTGGCTGTAAATTTTAGCTTCTTCATGTGTGATTTAGAAGTATGAGTATTGTTGTTAATTGTTTTTAATTCTTGTTTTCTTCTCTGGATTTTAATTTTTCTCACTCTTAGACTATGTAAATCTTTGGGTGATGTTTTTATCAGAAGCAGGTTATTCTGTCCATTTATTACTTTACAAATCTACACAGAACTTGCCTGTTAACCTTACATGATGACACTCACAGGCACCAGACTATTATTTTTATAAAGAATAGCATCCCATTATTAATAAACGGGACAAATTGACAATGAATTGCATCAAAAGAGTGCTCCTGAGGCATTGCTGGCAGCCTGGTGGAGACGGCCGCAGTGTCAGGCCTGGGGTGAGTGGAGACCCCAGACTAGGACCAGACAGGCAAAGGAAGGACATATACCAGATAACTAACACACAAAAAAAACATAAAAAACATTGTTATTCATACTGCACTAAGTACAAGCTCATTGAGGATGTCTCCCAACTAGCATTGGTTAGGATTAACTCAGCATTAACCCTGGAAACCTAGCATCTTACTGTAGTGTACTTTAAATATCAGGTAACTTACAAAGACAAAATAATTATAAGTTGCTCGCACTCGGTATGAATTAACCATTACATGTAGATAACTTTAATTCCATAATTAAGAAAGTGACGCTCATTAACTGGGTATGTTGTTGGTGTATAAAGAGCCGCGTCTCCACCTAGGTGGTGTTTGGGTTAGAAACAAATGCTTGAACACTTCACTGAAACAAAGGAAAGAACCTTATAGTCATAACCTAGTGCTTGAGAGGGAAGAAAAGAAAATTAAGCATCACTTGCATCTCTCAGTGACTTATTCTTTTTGACTATTCCTTGTGTATAATAGTGAGTTAAATGTAGCTTGATTACAGAGCCCCTGCCCATACTCCTGTGCAGAAATTCCACCCGTCCCACACTAGACACACCAAATACCTGTGTGCTTGGTGGTCAAAGGGAGGATTCTTTTTTAATACATATGGGCTTTCTACAGCAATTTATGGACTAAAGGAAACCACTTGATAAAGATCTCCTATCTGAAAGTCCACCTATTTACGAACTGTTACCCCGAGTGAAAGCCCTACCTCCCCTCGGACTGTGACCAGGATTTGGGGATCTGAAGGCCCTAGAGTGCACATCATTCCACTGTACCGCGGCAGCCCCACGTGTTCATTGTTCATTGATTTGAAGGATGGTGGATTGATAGAATATGGTGGGGCTTGACCATTCAATTAAAAATAGCACAATGAAATAGATTTTGTTGGTTTGGCTCTGTCCAGCATGCACACTCACTCACACATGCCCACACACACTCTTCCCTCTCAGCCTAGGAGGGAATGGCTGCTGGAGTGTAGCCAGGACTGGTTCACAACCTAGATATTGGAGAATGATTTGTCAGCATTTTTTTTTTTTTTTATATATAGATATATAAAGGATTTGACAAATGAATGCCATACTGTATATTAAATGGGAAGTTGAAAAAAAAAAAAAAAAATTTTTT
>callinectes_sapidus.91501
ATGTACTCTGCGTAGTTACCCCTTGAAACCTACCACTCGCAAAATTTTCTCTCACTTGGAAAGAAATTGAGAAATGTTATCTGCTAAGAAAATTTAATACACCAAATCATTCTTCACATTTACGAGACATTTGAGCTTAAAAAAAAAATAAAGCAAAATCTGAGAGCGAGAGCCGAACTTGACCGAAGCTGGGGTGGGACGCCATAAGAAGTCTTCCTAATTTTTATCATTTCTAACCCGTATTACTGGAAAACGACAACACCTGGTCGTTCCCCAAGCCTCACTGTACCCTTAGACGTATTCCCCGTGCTGAGTGATGAGCGTAGGCATGTGGTGAGGCTGTGGTGCGTGTGGTGAGGGTGTGGTACTGGTGATGAGTGTGCCCTGAACTCGTCCTCCTCACATGACCTCACGCCTCCTCACATGACCTGCCCGTGGCCCACATGACCTCCTCCTCCATGGACATGATAGAGACAGCCCTCGACAGCAGCGAGGACAAGGACTGTGAGTGTGAGGACGACAAGGTGTCTCTGGCCCAACGACTTGCCCTGGAAGACCCGACAGTGAGGGACTCCGCATCCCCGATCCTTGCCCCCGGGTTTGCTCTCCGCACTGAGACAGAGAACTCAGGTACACTGGCGTACAGGGTGGTGCAGTTCACTCCCGATGGGGGTGTGGATGGCCTTCCGCAAGGGACGGTGCCGGGCACAGTCACCAGCCTCCTGGCCAGCCCCCAGGCCAATGGCTCCCCTGCAGAGTCCCCAGAGACCAGATTGGCACTCATAACACCTGGTGACATCTCCAGTGATGGCCAGTTCTATGTGATCAGCGATGTTCTCACCACCACTTCACCGCGCAATCTTACCCCACGTGCCTCTGAGAGTGTCATGAACCCCCGGCTGAGCAGCTCAACACGGGAGGAGAAGCGAAGGGTGACACACAACGAGGTGGAGAGGAGACGGAGGGACAAGATCAACACCTGGATCTACCGGCTAGCCAAGATCATCCCTGACTGCCCCGAGGCTCACACCAAGAACTCACAGGTAATGACTAGCTGTAGGTGTATCATGTGATGGTTTGTATACTCAGGCATCTTAGTAGTGCCTTTTTTTGATATTGTAAAGTTGTAGTTGATTGAGTTGTACTGACTGGTGAGGGCTTGTCTTGTTATGTAGTGCTGATTGGTTGCTGTATGGTGGGTCCTCTGCTTGGCACTGTTAAGGAATGGTACTCTATTGATGAGCCTTGGGTTGAGGTACACCACAAGTACTGAGTACAGCTGGGCTCTAAAAGCAGCCCAGAGACACATGTCTTGACATGTCTATGTTCTACAAGTTAGATATTCATGTTTTTAGATATTTTGACAATTCTTATCAAATTGACCTACATTTTCTTGGTACTGTTTTGAAGTAAACTCTAGAAATGATATATTGAAGGAACGTGTAGGTTAGATATCCATTTTTCTTGATGCTGCATCTCCCTAAGAGTGTTTTCTGGTGGCAGAGCAAAGGGGGGATCCTGGCCAAGGCCTGTGACTACATCACAGAACTCAGAAACCACAATGACCACCTCACGGAGAGGATAAAGGAATCACAGCGCCGGGAGATGGATTTTGATCTCTTGAAGCAGGAATTGGAAGTTCTGAAAAATGAGAATGCTGCTTTGAAAAATGAGAATGCCTTGGTGCGTGCCCAACTACAGCAGCAAGGGCTCCTCGGGGACCTGCCACCATAATTCTCAGCCTCCACCACTGCCCCTGCCAGTCCTTCTTTTACCCTTTGTAAGATACATCATTAATCTGGTGTTTAGTTCCCCTCATTTGATGTTCTCTGTTGATGGTGATATTCACACTAGTGGAAGAGCTCAGATCACTGCTGCTGTTGGTCTGTGGTGATCCCTGCATGGTGGTGCTGGGGAAGCTATCAGACCCAGGCAGTGGAACTGCCAACAATGTTTATTGTATTGAAAATACAAATTATGAAATTAAGGAAATAAGAATGGTAGATTCCTGATTGCTGTTAGGGAATTGTGAAGGAATCTTACAATCTTACCAGTAAACTAGAACAAGTTACAAACCTTTGCTAATGTTGTTATAAGATTTGAGTTGGCTGTAAATTTTAGCTTCTTCATGTGTGATTTAGAAGTATGAGTATTGTTGTTAATTGTTTTTAATTCTTGTTTTCTTCTCTGGATTTTAATTTTTCTCACTCTTAGACTATGTAAATCTTTGGGTGATGTTTTTATCAGAAGCAGGTTATTCTGTCCATTTATTACTTTACAAATCTACACAGAACTTGCCTGTTAACCTTACATGATGACACTCACAGGCACCAGACTATTATTTTTATAAAGAATAGCATCCCATTATTAATAAACGGGACAAATTGACAATGAATTGCATCAAAAGAGTGCTCCTGAGGCATTGCTGGCAGCCTGGTGGAGACGGCCGCAGTGTCAGGCCTGGGGTGAGTGGAGACCCCAGACTAGGACCAGACAGGCAAAGGAAGGACATATACCAGATAACTAACACACAAAAAAAACATAAAAAACATTGTTATTCATACTGCACTAAGTACAAGCTCATTGAGGATGTCTCCCAACTAGCATTGGTTAGGATTAACTCAGCATTAACCCTGGAAACCTAGCATCTTACTGTAGTGTACTTTAAATATCAGGTAACTTACAAAGACAAAATAATTATAAGTTGCTCGCACTCGGTATGAATTAACCATTACATGTAGATAACTTTAATTCCATAATTAAGAAAGTGACGCTCATTAACTGGGTATGTTGTTGGTGTATAAAGAGCCGCGTCTCCACCTAGGTGGTGTTTGGGTTAGAAACAAATGCTTGAACACTTCACTGAAACAAAGGAAAGAACCTTATAGTCATAACCTAGTGCTTGAGAGGGAAGAAAAGAAAATTAAGCATCACTTGCATCTCTCAGTGACTTATTCTTTTTGACTATTCCTTGTGTATAATAGTGAGTTAAATGTAGCTTGATTACAGAGCCCCTGCCCATACTCCTGTGCAGAAATTCCACCCGTCCCACACTAGACACACCAAATACCTGTGTGCTTGGTGGTCAAAGGGAGGATTCTTTTTTAATACATATGGGCTTTCTACAGCAATTTATGGACTAAAGGAAACCACTTGATAAAGATCTCCTATCTGAAAGTCCACCTATTTACGAACTGTTACCCCGAGTGAAAGCCCTACCTCCCCTCGGACTGTGACCAGGATTTGGGGATCTGAAGGCCCTAGAGTGCACATCATTCCACTGTACCGCGGCAGCCCCACGTGTTCATTGTTCATTGATTTGAAGGATGGTGGATTGATAGAATATGGTGGGGCTTGACCATTCAATTAAAAATAGCACAATGAAATAGATTTTGTTGGTTTGGCTCTGTCCAGCATGCACACTCACTCACACATGCCCACACACACTCTTCCCTCTCAGCCTAGGAGGGAATGGCTGCTGGAGTGTAGCCAGGACTGGTTCACAACCTAGATATTGGAGAATGATTTGTCAGCATTTTTTTTTTTTTTTATATATAGATATATAAAGGATTTGACAAATGAATGCCATACTGTATATTAAATGGGAAGTTGAAAAAAAAAAAAAAAAATTTTTT
>callinectes_sapidus.91502
GCCTTTTTCCTAATTTCCTTTAGTATGTCTTTTATATTTAAGTTTAAAGTAACATATAGGAAAGTCACAAAGCATTGCACAATACCTCATAGTAACATCATAGTTTATGCATACAACTTAGTGCTAAACTTAATCATGAAACTCAAAACTCTCAATTTAGTTACCCCTTGAAACCTACCACTCGCAAAATTTTCTCTCACTTGGAAAGAAATTGAGAAATGTTATCTGCTAAGAAAATTTAATACACCAAATCATTCTTCACATTTACGAGACATTTGAGCTTAAAAAAAAAATAAAGCAAAATCTGAGAGCGAGAGCCGAACTTGACCGAAGCTGGGGTGGGACGCCATAAGAAGTCTTCCTAATTTTTATCATTTCTAACCCGTATTACTGGAAAACGACAACACCTGGTCGTTCCCCAAGCCTCACTGTACCCTTAGACGTATTCCCCGTGCTGAGTGATGAGCGTAGGCATGTGGTGAGGCTGTGGTGCGTGTGGTGAGGGTGTGGTACTGGTGATGAGTGTGCCCTGAACTCGTCCTCCTCACATGACCTCACGCCTCCTCACATGACCTGCCCGTGGCCCACATGACCTCCTCCTCCATGGACATGATAGAGACAGCCCTCGACAGCAGCGAGGACAAGGACTGTGAGTGTGAGGACGACAAGGTGTCTCTGGCCCAACGACTTGCCCTGGAAGACCCGACAGTGAGGGACTCCGCATCCCCGATCCTTGCCCCCGGGTTTGCTCTCCGCACTGAGACAGAGAACTCAGGTACACTGGCGTACAGGGTGGTGCAGTTCACTCCCGATGGGGGTGTGGATGGCCTTCCGCAAGGGACGGTGCCGGGCACAGTCACCAGCCTCCTGGCCAGCCCCCAGGCCAATGGCTCCCCTGCAGAGTCCCCAGAGACCAGATTGGCACTCATAACACCTGGTGACATCTCCAGTGATGGCCAGTTCTATGTGATCAGCGATGTTCTCACCACCACTTCACCGCGCAATCTTACCCCACGTGCCTCTGAGAGTGTCATGAACCCCCGGCTGAGCAGCTCAACACGGGAGGAGAAGCGAAGGGTGACACACAACGAGGTGGAGAGGAGACGGAGGGACAAGATCAACACCTGGATCTACCGGCTAGCCAAGATCATCCCTGACTGCCCCGAGGCTCACACCAAGAACTCACAGAGCAAAGGGGGGATCCTGGCCAAGGCCTGTGACTACATCACAGAACTCAGAAACCACAATGACCACCTCACGGAGAGGATAAAGGAATCACAGCGCCGGGAGATGGATTTTGATCTCTTGAAGCAGGAATTGGAAGTTCTGAAAAATGAGAATGCTGCTTTGAAAAATGAGAATGCCTTGGTGCGTGCCCAACTACAGCAGCAAGGGCTCCTCGGGGACCTGCCACCATAATTCTCAGCCTCCACCACTGCCCCTGCCAGTCCTTCTTTTACCCTTTGTAAGATACATCATTAATCTGGTGTTTAGTTCCCCTCATTTGATGTTCTCTGTTGATGGTGATATTCACACTAGTGGAAGAGCTCAGATCACTGCTGCTGTTGGTCTGTGGTGATCCCTGCATGGTGGTGCTGGGGAAGCTATCAGACCCAGGCAGTGGAACTGCCAACAATGTTTATTGTATTGAAAATACAAATTATGAAATTAAGGAAATAAGAATGGTAGATTCCTGATTGCTGTTAGGGAATTGTGAAGGAATCTTACAATCTTACCAGTAAACTAGAACAAGTTACAAACCTTTGCTAATGTTGTTATAAGATTTGAGTTGGCTGTAAATTTTAGCTTCTTCATGTGTGATTTAGAAGTATGAGTATTGTTGTTAATTGTTTTTAATTCTTGTTTTCTTCTCTGGATTTTAATTTTTCTCACTCTTAGACTATGTAAATCTTTGGGTGATGTTTTTATCAGAAGCAGGTTATTCTGTCCATTTATTACTTTACAAATCTACACAGAACTTGCCTGTTAACCTTACATGATGACACTCACAGGCACCAGACTATTATTTTTATAAAGAATAGCATCCCATTATTAATAAACGGGACAAATTGACAATGAATTGCATCAAAAGAGTGCTCCTGAGGCATTGCTGGCAGCCTGGTGGAGACGGCCGCAGTGTCAGGCCTGGGGTGAGTGGAGACCCCAGACTAGGACCAGACAGGCAAAGGAAGGACATATACCAGATAACTAACACACAAAAAAAACATAAAAAACATTGTTATTCATACTGCACTAAGTACAAGCTCATTGAGGATGTCTCCCAACTAGCATTGGTTAGGATTAACTCAGCATTAACCCTGGAAACCTAGCATCTTACTGTAGTGTACTTTAAATATCAGGTAACTTACAAAGACAAAATAATTATAAGTTGCTCGCACTCGGTATGAATTAACCATTACATGTAGATAACTTTAATTCCATAATTAAGAAAGTGACGCTCATTAACTGGGTATGTTGTTGGTGTATAAAGAGCCGCGTCTCCACCTAGGTGGTGTTTGGGTTAGAAACAAATGCTTGAACACTTCACTGAAACAAAGGAAAGAACCTTATAGTCATAACCTAGTGCTTGAGAGGGAAGAAAAGAAAATTAAGCATCACTTGCATCTCTCAGTGACTTATTCTTTTTGACTATTCCTTGTGTATAATAGTGAGTTAAATGTAGCTTGATTACAGAGCCCCTGCCCATACTCCTGTGCAGAAATTCCACCCGTCCCACACTAGACACACCAAATACCTGTGTGCTTGGTGGTCAAAGGGAGGATTCTTTTTTAATACATATGGGCTTTCTACAGCAATTTATGGACTAAAGGAAACCACTTGATAAAGATCTCCTATCTGAAAGTCCACCTATTTACGAACTGTTACCCCGAGTGAAAGCCCTACCTCCCCTCGGACTGTGACCAGGATTTGGGGATCTGAAGGCCCTAGAGTGCACATCATTCCACTGTACCGCGGCAGCCCCACGTGTTCATTGTTCATTGATTTGAAGGATGGTGGATTGATAGAATATGGTGGGGCTTGACCATTCAATTAAAAATAGCACAATGAAATAGATTTTGTTGGTTTGGCTCTGTCCAGCATGCACACTCACTCACACATGCCCACACACACTCTTCCCTCTCAGCCTAGGAGGGAATGGCTGCTGGAGTGTAGCCAGGACTGGTTCACAACCTAGATATTGGAGAATGATTTGTCAGCATTTTTTTTTTTTTTTATATATAGATATATAAAGGATTTGACAAATGAATGCCATACTGTATATTAAATGGGAAGTTGAAAAAAAAAAAAAAAAATTTTTT
>callinectes_sapidus.91504
ATGTACTCTGCGTAGTTACCCCTTGAAACCTACCACTCGCAAAATTTTCTCTCACTTGGAAAGAAATTGAGAAATGTTATCTGCTAAGAAAATTTAATACACCAAATCATTCTTCACATTTACGAGACATTTGAGCTTAAAAAAAAAATAAAGCAAAATCTGAGAGCGAGAGCCGAACTTGACCGAAGCTGGGGTGGGACGCCATAAGAAGTCTTCCTAATTTTTATCATTTCTAACCCGTATTACTGGAAAACGACAACACCTGGTCGTTCCCCAAGCCTCACTGTACCCTTAGACGTATTCCCCGTGCTGAGTGATGAGCGTAGGCATGTGGTGAGGCTGTGGTGCGTGTGGTGAGGGTGTGGTACTGGTGATGAGTGTGCCCTGAACTCGTCCTCCTCACATGACCTCACGCCTCCTCACATGACCTGCCCGTGGCCCACATGACCTCCTCCTCCATGGACATGATAGAGACAGCCCTCGACAGCAGCGAGGACAAGGACTGTGAGTGTGAGGACGACAAGGTGTCTCTGGCCCAACGACTTGCCCTGGAAGACCCGACAGTGAGGGACTCCGCATCCCCGATCCTTGCCCCCGGGTTTGCTCTCCGCACTGAGACAGAGAACTCAGGTACACTGGCGTACAGGGTGGTGCAGTTCACTCCCGATGGGGGTGTGGATGGCCTTCCGCAAGGGACGGTGCCGGGCACAGTCACCAGCCTCCTGGCCAGCCCCCAGGCCAATGGCTCCCCTGCAGAGTCCCCAGAGACCAGATTGGCACTCATAACACCTGGTGACATCTCCAGTGATGGCCAGTTCTATGTGATCAGCGATGTTCTCACCACCACTTCACCGCGCAATCTTACCCCACGTGCCTCTGAGAGTGTCATGAACCCCCGGCTGAGCAGCTCAACACGGGAGGAGAAGCGAAGGGTGACACACAACGAGGTGGAGAGGAGACGGAGGGACAAGATCAACACCTGGATCTACCGGCTAGCCAAGATCATCCCTGACTGCCCCGAGGCTCACACCAAGAACTCACAGAGCAAAGGGGGGATCCTGGCCAAGGCCTGTGACTACATCACAGAACTCAGAAACCACAATGACCACCTCACGGAGAGGATAAAGGAATCACAGCGCCGGGAGATGGATTTTGATCTCTTGAAGCAGGAATTGGAAGTTCTGAAAAATGAGAATGCTGCTTTGAAAAATGAGAATGCCTTGGTGCGTGCCCAACTACAGCAGCAAGGGCTCCTCGGGGACCTGCCACCATAATTCTCAGCCTCCACCACTGCCCCTGCCAGTCCTTCTTTTACCCTTTGTAAGATACATCATTAATCTGGTGTTTAGTTCCCCTCATTTGATGTTCTCTGTTGATGGTGATATTCACACTAGTGGAAGAGCTCAGATCACTGCTGCTGTTGGTCTGTGGTGATCCCTGCATGGTGGTGCTGGGGAAGCTATCAGACCCAGGCAGTGGAACTGCCAACAATGTTTATTGTATTGAAAATACAAATTATGAAATTAAGGAAATAAGAATGGTAGATTCCTGATTGCTGTTAGGGAATTGTGAAGGAATCTTACAATCTTACCAGTAAACTAGAACAAGTTACAAACCTTTGCTAATGTTGTTATAAGATTTGAGTTGGCTGTAAATTTTAGCTTCTTCATGTGTGATTTAGAAGTATGAGTATTGTTGTTAATTGTTTTTAATTCTTGTTTTCTTCTCTGGATTTTAATTTTTCTCACTCTTAGACTATGTAAATCTTTGGGTGATGTTTTTATCAGAAGCAGGTTATTCTGTCCATTTATTACTTTACAAATCTACACAGAACTTGCCTGTTAACCTTACATGATGACACTCACAGGCACCAGACTATTATTTTTATAAAGAATAGCATCCCATTATTAATAAACGGGACAAATTGACAATGAATTGCATCAAAAGAGTGCTCCTGAGGCATTGCTGGCAGCCTGGTGGAGACGGCCGCAGTGTCAGGCCTGGGGTGAGTGGAGACCCCAGACTAGGACCAGACAGGCAAAGGAAGGACATATACCAGATAACTAACACACAAAAAAAACATAAAAAACATTGTTATTCATACTGCACTAAGTACAAGCTCATTGAGGATGTCTCCCAACTAGCATTGGTTAGGATTAACTCAGCATTAACCCTGGAAACCTAGCATCTTACTGTAGTGTACTTTAAATATCAGGTAACTTACAAAGACAAAATAATTATAAGTTGCTCGCACTCGGTATGAATTAACCATTACATGTAGATAACTTTAATTCCATAATTAAGAAAGTGACGCTCATTAACTGGGTATGTTGTTGGTGTATAAAGAGCCGCGTCTCCACCTAGGTGGTGTTTGGGTTAGAAACAAATGCTTGAACACTTCACTGAAACAAAGGAAAGAACCTTATAGTCATAACCTAGTGCTTGAGAGGGAAGAAAAGAAAATTAAGCATCACTTGCATCTCTCAGTGACTTATTCTTTTTGACTATTCCTTGTGTATAATAGTGAGTTAAATGTAGCTTGATTACAGAGCCCCTGCCCATACTCCTGTGCAGAAATTCCACCCGTCCCACACTAGACACACCAAATACCTGTGTGCTTGGTGGTCAAAGGGAGGATTCTTTTTTAATACATATGGGCTTTCTACAGCAATTTATGGACTAAAGGAAACCACTTGATAAAGATCTCCTATCTGAAAGTCCACCTATTTACGAACTGTTACCCCGAGTGAAAGCCCTACCTCCCCTCGGACTGTGACCAGGATTTGGGGATCTGAAGGCCCTAGAGTGCACATCATTCCACTGTACCGCGGCAGCCCCACGTGTTCATTGTTCATTGATTTGAAGGATGGTGGATTGATAGAATATGGTGGGGCTTGACCATTCAATTAAAAATAGCACAATGAAATAGATTTTGTTGGTTTGGCTCTGTCCAGCATGCACACTCACTCACACATGCCCACACACACTCTTCCCTCTCAGCCTAGGAGGGAATGGCTGCTGGAGTGTAGCCAGGACTGGTTCACAACCTAGATATTGGAGAATGATTTGTCAGCATTTTTTTTTTTTTTTATATATAGATATATAAAGGATTTGACAAATGAATGCCATACTGTATATTAAATGGGAAGTTGAAAAAAAAAAAAAAAAATTTTTT
>callinectes_sapidus.91505
CATTACGGCCGGGGAGAGACCAGATTGGCACTCATAACACCTGGTGACATCTCCAGTGATGGCCAGTTCTATGTGATCAGCGATGTTCTCACCACCACTTCACCGCGCAATCTTACCCCACGTGCCTCTGAGAGTGTCATGAACCCCCGGCTGAGCAGCTCAACACGGGAGGAGAAGCGAAGGGTGACACACAACGAGGTGGAGAGGAGACGGAGGGACAAGATCAACACCTGGATCTACCGGCTAGCCAAGATCATCCCTGACTGCCCCGAGGCTCACACCAAGAACTCACAGGTAATGACTAGCTGTAGGTGTATCATGTGATGGTTTGTATACTCAGGCATCTTAGTAGTGCCTTTTTTTGATATTGTAAAGTTGTAGTTGATTGAGTTGTACTGACTGGTGAGGGCTTGTCTTGTTATGTAGTGCTGATTGGTTGCTGTATGGTGGGTCCTCTGCTTGGCACTGTTAAGGAATGGTACTCTATTGATGAGCCTTGGGTTGAGGTACACCACAAGTACTGAGTACAGCTGGGCTCTAAAAGCAGCCCAGAGACACATGTCTTGACATGTCTATGTTCTACAAGTTAGATATTCATGTTTTTAGATATTTTGACAATTCTTATCAAATTGACCTACATTTTCTTGGTACTGTTTTGAAGTAAACTCTAGAAATGATATATTGAAGGAACGTGTAGGTTAGATATCCATTTTTCTTGATGCTGCATCTCCCTAAGAGTGTTTTCTGGTGGCAGAGCAAAGGGGGGATCCTGGCCAAGGCCTGTGACTACATCACAGAACTCAGAAACCACAATGACCACCTCACGGAGAGGATAAAGGAATCACAGCGCCGGGAGATGGATTTTGATCTCTTGAAGCAGGAATTGGAAGTTCTGAAAAATGAGAATGCTGCTTTGAAAAATGAGAATGCCTTGGTGCGTGCCCAACTACAGCAGCAAGGGCTCCTCGGGGACCTGCCACCATAATTCTCAGCCTCCACCACTGCCCCTGCCAGTCCTTCTTTTACCCTTTGTAAGATACATCATTAATCTGGTGTTTAGTTCCCCTCATTTGATGTTCTCTGTTGATGGTGATATTCACACTAGTGGAAGAGCTCAGATCACTGCTGCTGTTGGTCTGTGGTGATCCCTGCATGGTGGTGCTGGGGAAGCTATCAGACCCAGGCAGTGGAACTGCCAACAATGTTTATTGTATTGAAAATACAAATTATGAAATTAAGGAAATAAGAATGGTAGATTCCTGATTGCTGTTAGGGAATTGTGAAGGAATCTTACAATCTTACCAGTAAACTAGAACAAGTTACAAACCTTTGCTAATGTTGTTATAAGATTTGAGTTGGCTGTAAATTTTAGCTTCTTCATGTGTGATTTAGAAGTATGAGTATTGTTGTTAATTGTTTTTAATTCTTGTTTTCTTCTCTGGATTTTAATTTTTCTCACTCTTAGACTATGTAAATCTTTGGGTGATGTTTTTATCAGAAGCAGGTTATTCTGTCCATTTATTACTTTACAAATCTACACAGAACTTGCCTGTTAACCTTACATGATGACACTCACAGGCACCAGACTATTATTTTTATAAAGAATAGCATCCCATTATTAATAAACGGGACAAATTGACAATGAATTGCATCAAAAGAGTGCTCCTGAGGCATTGCTGGCAGCCTGGTGGAGACGGCCGCAGTGTCAGGCCTGGGGTGAGTGGAGACCCCAGACTAGGACCAGACAGGCAAAGGAAGGACATATACCAGATAACTAACACACAAAAAAAACATAAAAAACATTGTTATTCATACTGCACTAAGTACAAGCTCATTGAGGATGTCTCCCAACTAGCATTGGTTAGGATTAACTCAGCATTAACCCTGGAAACCTAGCATCTTACTGTAGTGTACTTTAAATATCAGGTAACTTACAAAGACAAAATAATTATAAGTTGCTCGCACTCGGTATGAATTAACCATTACATGTAGATAACTTTAATTCCATAATTAAGAAAGTGACGCTCATTAACTGGGTATGTTGTTGGTGTATAAAGAGCCGCGTCTCCACCTAGGTGGTGTTTGGGTTAGAAACAAATGCTTGAACACTTCACTGAAACAAAGGAAAGAACCTTATAGTCATAACCTAGTGCTTGAGAGGGAAGAAAAGAAAATTAAGCATCACTTGCATCTCTCAGTGACTTATTCTTTTTGACTATTCCTTGTGTATAATAGTGAGTTAAATGTAGCTTGATTACAGAGCCCCTGCCCATACTCCTGTGCAGAAATTCCACCCGTCCCACACTAGACACACCAAATACCTGTGTGCTTGGTGGTCAAAGGGAGGATTCTTTTTTAATACATATGGGCTTTCTACAGCAATTTATGGACTAAAGGAAACCACTTGATAAAGATCTCCTATCTGAAAGTCCACCTATTTACGAACTGTTACCCCGAGTGAAAGCCCTACCTCCCCTCGGACTGTGACCAGGATTTGGGGATCTGAAGGCCCTAGAGTGCACATCATTCCACTGTACCGCGGCAGCCCCACGTGTTCATTGTTCATTGATTTGAAGGATGGTGGATTGATAGAATATGGTGGGGCTTGACCATTCAATTAAAAATAGCACAATGAAATAGATTTTGTTGGTTTGGCTCTGTCCAGCATGCACACTCACTCACACATGCCCACACACACTCTTCCCTCTCAGCCTAGGAGGGAATGGCTGCTGGAGTGTAGCCAGGACTGGTTCACAACCTAGATATTGGAGAATGATTTGTCAGCATTTTTTTTTTTTTTTATATATAGATATATAAAGGATTTGACAAATGAATGCCATACTGTATATTAAATGGGAAGTTGAAAAAAAAAAAAAAAAATTTTTT
>callinectes_sapidus.91506
CATTACGGCCGGGGAGAGACCAGATTGGCACTCATAACACCTGGTGACATCTCCAGTGATGGCCAGTTCTATGTGATCAGCGATGTTCTCACCACCACTTCACCGCGCAATCTTACCCCACGTGCCTCTGAGAGTGTCATGAACCCCCGGCTGAGCAGCTCAACACGGGAGGAGAAGCGAAGGGTGACACACAACGAGGTGGAGAGGAGACGGAGGGACAAGATCAACACCTGGATCTACCGGCTAGCCAAGATCATCCCTGACTGCCCCGAGGCTCACACCAAGAACTCACAGAGCAAAGGGGGGATCCTGGCCAAGGCCTGTGACTACATCACAGAACTCAGAAACCACAATGACCACCTCACGGAGAGGATAAAGGAATCACAGCGCCGGGAGATGGATTTTGATCTCTTGAAGCAGGAATTGGAAGTTCTGAAAAATGAGAATGCTGCTTTGAAAAATGAGAATGCCTTGGTGCGTGCCCAACTACAGCAGCAAGGGCTCCTCGGGGACCTGCCACCATAATTCTCAGCCTCCACCACTGCCCCTGCCAGTCCTTCTTTTACCCTTTGTAAGATACATCATTAATCTGGTGTTTAGTTCCCCTCATTTGATGTTCTCTGTTGATGGTGATATTCACACTAGTGGAAGAGCTCAGATCACTGCTGCTGTTGGTCTGTGGTGATCCCTGCATGGTGGTGCTGGGGAAGCTATCAGACCCAGGCAGTGGAACTGCCAACAATGTTTATTGTATTGAAAATACAAATTATGAAATTAAGGAAATAAGAATGGTAGATTCCTGATTGCTGTTAGGGAATTGTGAAGGAATCTTACAATCTTACCAGTAAACTAGAACAAGTTACAAACCTTTGCTAATGTTGTTATAAGATTTGAGTTGGCTGTAAATTTTAGCTTCTTCATGTGTGATTTAGAAGTATGAGTATTGTTGTTAATTGTTTTTAATTCTTGTTTTCTTCTCTGGATTTTAATTTTTCTCACTCTTAGACTATGTAAATCTTTGGGTGATGTTTTTATCAGAAGCAGGTTATTCTGTCCATTTATTACTTTACAAATCTACACAGAACTTGCCTGTTAACCTTACATGATGACACTCACAGGCACCAGACTATTATTTTTATAAAGAATAGCATCCCATTATTAATAAACGGGACAAATTGACAATGAATTGCATCAAAAGAGTGCTCCTGAGGCATTGCTGGCAGCCTGGTGGAGACGGCCGCAGTGTCAGGCCTGGGGTGAGTGGAGACCCCAGACTAGGACCAGACAGGCAAAGGAAGGACATATACCAGATAACTAACACACAAAAAAAACATAAAAAACATTGTTATTCATACTGCACTAAGTACAAGCTCATTGAGGATGTCTCCCAACTAGCATTGGTTAGGATTAACTCAGCATTAACCCTGGAAACCTAGCATCTTACTGTAGTGTACTTTAAATATCAGGTAACTTACAAAGACAAAATAATTATAAGTTGCTCGCACTCGGTATGAATTAACCATTACATGTAGATAACTTTAATTCCATAATTAAGAAAGTGACGCTCATTAACTGGGTATGTTGTTGGTGTATAAAGAGCCGCGTCTCCACCTAGGTGGTGTTTGGGTTAGAAACAAATGCTTGAACACTTCACTGAAACAAAGGAAAGAACCTTATAGTCATAACCTAGTGCTTGAGAGGGAAGAAAAGAAAATTAAGCATCACTTGCATCTCTCAGTGACTTATTCTTTTTGACTATTCCTTGTGTATAATAGTGAGTTAAATGTAGCTTGATTACAGAGCCCCTGCCCATACTCCTGTGCAGAAATTCCACCCGTCCCACACTAGACACACCAAATACCTGTGTGCTTGGTGGTCAAAGGGAGGATTCTTTTTTAATACATATGGGCTTTCTACAGCAATTTATGGACTAAAGGAAACCACTTGATAAAGATCTCCTATCTGAAAGTCCACCTATTTACGAACTGTTACCCCGAGTGAAAGCCCTACCTCCCCTCGGACTGTGACCAGGATTTGGGGATCTGAAGGCCCTAGAGTGCACATCATTCCACTGTACCGCGGCAGCCCCACGTGTTCATTGTTCATTGATTTGAAGGATGGTGGATTGATAGAATATGGTGGGGCTTGACCATTCAATTAAAAATAGCACAATGAAATAGATTTTGTTGGTTTGGCTCTGTCCAGCATGCACACTCACTCACACATGCCCACACACACTCTTCCCTCTCAGCCTAGGAGGGAATGGCTGCTGGAGTGTAGCCAGGACTGGTTCACAACCTAGATATTGGAGAATGATTTGTCAGCATTTTTTTTTTTTTTTATATATAGATATATAAAGGATTTGACAAATGAATGCCATACTGTATATTAAATGGGAAGTTGAAAAAAAAAAAAAAAAATTTTTT
>callinectes_sapidus.93489
ACGCAGAGTACATGGGCTAAAGAATTCTATACAAAGTACAAGGGAGACCCTCTGGAAAACAGGCGGTCACGACGGAAGCTTTACAATGCCTCAGAAAACTGTAAACATGTTCTTTCCACAATGAACACCTCTCAGGTTTATGTTGAATCTCTTTGGGAAGGTGTTGATTTTTCCACAACACTGTCTCGGGCACGTTTTGATGGCCTGGTGGCGGGGACTCTGGCAGCCTTTCTGCAATTGGCAAGAGAAGCAGTCCAGAGGTCTGGCTTGACTGAGGCACAAATTAGCAAGGTGATACTAAGTGGAGGTTCTGCAAAGATTCCTCGTCTTCAGCAACTTGTAGGTGACGCCTTTCCCAAGGCTGACTTGCTGTGTTCCTTACCCCCGGATGAAGTGCTGGCTGCTGGTGCCTCTATGGAAGCTGCCTTGCTGTTGGGTCAGCCAACCCATGCCTCGGTGGCTTCTTCTTTGGTCCCTGCCTTGGCAACCTCAATATTCTGTAAGATCCTTGGAAGTGAAAGCAATGAATGTGTGTTCAGCCGTGGAACTCCTACTCATTCCCGTCAGACATTAAACCAAGCACTACCCACACCTGCCCCTGCCACCTGTACTGTTATGATCTATGAAGCAGAAGAGCTTGTTGAAGAGCCCCAAGAAGAAGCTGTTCTAGCTCAAATTGATGTCACAAATTTAACTCAAGACTCTAAGTTGCTTCGACTAGATTTCCACTTAAAAAGTGATGGTAGCCTTCATATAGTTCTACAAGAGACACAAGCAAAAATTAACCGAACATTCATCTCTTTTTTTGTACTTCACCACTAGGTGAGCACAGCGGCCGGCACCATGTTGAGCAGTGTGCATCCACCAGCATCATAGAGTCCCCCGGGCGGCCCTGCCACAACGAGGACGCCAGTGAACCACTATCACAGTCTGGTGGCGGCAGCCATATGTCAGCTGCCACCACCTTCACTACAACACAATTCCTGAAGCAGCCTAGAGTCCATGCTGGCCACCTTATAAAATAATTTACCTAATAAAATTCTTTAAAAATTAAGAATAACTACGTATCCTTATATCTCCAACGTCACCGGCAATGAAATGTACATAGAGACGCTCTTACCACAAGGGCAGAGGTTGATCTCACATAAAAATAAACATGAAAATATGTACTAGCTTTCTCATGATAACAAGTATGATGATGAAGAATATGAGTGGTGGTGAGAGTGGGCAATAATGAGGAGCCACAAGAGGCTCGGGTGCAGCCCACAGCTGAGGTATGGCTTGTACTCTCCTGGGATTGTCTTCAGGCAATGCCCATCAAGGCTTGCCTGAGGCCACCGCATGGGCCCCTGTCACGATGCCTGTTGGGGCCGATACCACCACCACAGGCTTGACCAAGCCCCCAAGCCCACTCCCCAGTGAAGTGGTGTACTGGGTGGAGACCAGTGGGACGCTGGTGGCATTCCCACTAACAGATGCTGCCTTCAGGCCCTTGCTTCCAACGGTGGTGACGGTACCCGGCACTCCCATCCGCTGGGGCTGAGACACCACCAGTGGGGTTACAATGGGAGGCCCAATGCCAGAAACCAGTGTTCCCATGCTGTTGCCTAGACCTGACACCAGCTGGGTGATGCCATTGGCGTGAGTTATTGGGAGGTAGGAGGGCAGGAGGGAGGACGTAGCAGCTTGTGTCACCTTGACGGCTGCCGCCGCTCCCCCCACGCTTAGGTTGAGTGGCACTGTAGTAATGGTGCCATTGGTACCTTGTGAATGAGGGAGGGTTCGTGGGGTGGTAGGCATGGCCAGGTGGAGAGCCTGCATACCATTCTTGAAGGCAACCATCATGGGAGCAGCAGTTGCAGCTCCCGTCTTGGCTTCTTCTGGGTTGTCTCCACGATCCAGCCCTTCAGTAGTGGCTGGATGGGCAAGGGTAATTGTGAGAGGTTTGGCGCCATTAGGAGCATGATCAGCAGGCAGCAGCTTGTACCCTTCAGGAGTGATCACTTGTATTGCTGGCTGGCCTAGGAGACCCCCAGGGGCACCATTGAGCTGCACACCACCAGCCACCAAATGTGCTGGCAGGTGAATGCCAGCTGTACCACCCATGATTGACAAGTGGTCACCAGCCACGGTAGTAACAGTGTCCCTGGTGGCGTTGGTTGGTCCTGAGCTTACCTCAACTGCTTGCCATGCCTCTTCCCCTGCTGTGCCTGTGGCAGTGGTGAAAGTGGGTTGTTGATAGGGTTGCTGTGTGCCCCAATCTGTGGTATGGTGGGGGGATCGGCCTGGCTGAGATACCAACTGAGGTGCTCTGGAGGGCTCCACCATGCTAGTAGATAGGTTGAGTGGCTGATTGGGATCTGTAAAATGCTGGTCCCTATGGGCTGCCATCCCAGGGCCACTATCAGCCAGGGTGGTGCTTGGTACAGGTGGTGGTGGGCGGGCTGGAGGTTCTGGATGTAGACGAGGTGATGCAGGAGATACTTGAGTACCAGCATCCCGGGCATCATCCTCCAAATCAGGCTGCTCTGAGGCAGTGGTGGTAGACTTTGTTTCCTTGTCACGGTGCTGATCAAGGGATGCCATGTCTGGTAGCAGAGCATTAAAGTCAATGTGGTCCCAACGAGCTGACAGTTCCTTTTTGAGTGCTGAAAGCTTCTGCTGGTGGGCAATCTTCTCCCGAGCCAGACGCTCCATTTCATGTTCATACTCTCGCTCCTTCCTCTTCAAGCTTTGGATGTGTTTGTGGGCGGCCTTGAGGATGGTTTGGTTGGATATCTTCTTGTCATCCATGGAGGGCAGCTGCCGCCGTAAGGTTTCAAAGCATTCCTTCAAGTGTGCACGGCGGTTCTTCTCCAGTTTATTGTGCACCTCCCGCGATGGAGTACTTCCTGAACGCTTCTTATCATCCTTAAAGGATGGGTCATCGGGAGAGTAAAGCCCATGGTGAGAGAAGGTGCTGTGATGGGCGGGGGATAGAGTAAGCGACTTGGTCAGGCCATTATTAAGATGTGGCCCAGGCTGATGTTGCTGCTGGTGATGAGTAGCGTCGGGCCCCAAGCGAGGTGGCAAGCTGGAGGGGTCGCCTGTGCTACTGGAGCTGGAGGGCGGCGACGAGGACTCCTGCCGGAAGACGCTGAGCAGTCCTAGCGGGGACGGGGATGCTGCCGGCGACCCGGGATAAGACAGCGAAGTCCGCGGAGAGGTGTGGTGCTGTCCCCCACCTTGCGGCTGTCCACTGGGGGTGCCTCTTACGCCAAGCGTGGGCGTGGACAGCGCTGGTACCCGTCGTTGTTGAGGTGGCTCGTCGCGAGCGTGGGCGGGACTGGTAGGGGCAGTGCGGGGCGCAGGCGGCGGGGAATTCGGCCCCACGCCCCGG
>callinectes_sapidus.93493
TTAATTCCCCACTATCCATTCATAAGTAAACATGGTGAGACTTGGTATTGTCATCTGGATGATACTGCATTCTCATTGCACATTGAATATCATGTCATGAATATCATCACATGAATATCATGACTGAACACTCAATGTTACTGAATGTGAAAGGCATCTTCACCATAAGTAAAATATGCACTTCACTTTGGCAGTCAGCTGAATGGCAAAGCCTGTCACTTTAGTGTCAATACATAATGTTGATTGAGTGTTGATTGGGTGACAGTTGTAATGAATTGCCATATATGTTTAAGTTAAAAGTAGCACTTAACCATTATGATAACTGATGTGTTACATGTACATTTTCTTAACTGTTGCATACAAAAGTTGATCTTTTACGTGCTACCTGTTCCCAGTAAGGCTTTGACTACATATACATTGTACACACAAAGAAAGTGATTATTTAATGCTGTATGGTGCCACTGGACTATGCAGGGAGGATTGGGAAGAGTTGGAAGTCTATTCAGGCAAGCAATTCTTATTACACATTAGTTGTACATTAATTTATTGCAAAATGTGGCAAAACACAGCATGTATATGTTGAGTATTTTCAACTTGGAATTACTTGAACTATCAGATTCTGAAGTATGTATCTTAAGTATGTATGATTGAAATATTAAAATCTTGTCTCAGAATATTGAAATGTATGAATATTTTATTAATAGAACTCTTTCCAAGAATGTAGATAATTCATATGTGAATTGCAATTCATTTGAGCTTATATTTGGACTAAGGAATGAGAAGGTAGACAGTATATTATAACAGTTATCTGGTTAAGATCTCCTTCATAACTCTTTCATTGTATGTTGCTCTTCACTGCTGGATTTCATTACATACCTTTATACTGTTCTCAGGATGGAAAGTTCGAGGTTGTGGCGAATGCAGCAGGAGACAGAGTCACACCAGCTGTTGTTGCTTATGATATGGAAGTGGTGACAGGTCTGGCAGCCAAGCAGGGAATGATCCGCCATGCTGCCAACACCATCCAGAATGTGCTTCGGGTTGTTGGTACCACAGAGGATGAGAGTCAGGGGCAGCCCGGTGGAGGGAGCAGCAGTGGTGGGGTGTGTCGCCCTAACTGGGAGGGAGGACAGGCCCGTTACAGTGTGCAGCGAGGAGACAAGACTGTGCAGGTTACAGCTGATGAGGTTATCACTCACATATTTAGCCTCTTGAAAGAGATAGCCATAGCACACACGAGTGAGCCAGAGCTGCCAGTAGTGATTTGTGTACCAGCCTGGAGCAGCGAAAACACTGTTGCTGCTGTGAAGAAAGCAGCCAAGAAAGCTACCTTCAATGTCCAGGCCACTGTGTCCCAGCCAGCTGCTGCTGTCCTGGCCTATGGACTGGCAGATGACAACAAACAGAATGAGTTTGTAGTTGTGCTGCACTGTGGTGGCACAACTGTAGTGGGGTCTGTTGTGGAAGTTGCTGGTGGGCTGCTGACTATGAAAGAGTCTATTACCTCCTCCTCTGTTGCCGGAGATTCTCTCACCAATGTGCTAGTCCAACACTTTGCTAAAGAATTCTATACAAAGTACAAGGGAGACCCTCTGGAAAACAGGCGGTCACGACGGAAGCTTTACAATGCCTCAGAAAACTGTAAACATGTTCTTTCCACAATGAACACCTCTCAGGTTTATGTTGAATCTCTTTGGGAAGGTGTTGATTTTTCCACAACACTGTCTCGGGCACGTTTTGATGGCCTGGTGGCGGGGACTCTGGCAGCCTTTCTGCAATTGGCAAGAGAAGCAGTCCAGAGGTCTGGCTTGACTGAGGCACAAATTAGCAAGGTGATACTAAGTGGAGGTTCTGCAAAGATTCCTCGTCTTCAGCAACTTGTAGGTGACGCCTTTCCCAAGGCTGACTTGCTGTGTTCCTTACCCCCGGATGAAGTGCTGGCTGCTGGTGCCTCTATGGAAGCTGCCTTGCTGTTGGGTCAGCCAACCCATGCCTCGGTGGCTTCTTCTTTGGTCCCTGCCTTGGCAACCTCAATATTCTGTAAGATCCTTGGAAGTGAAAGCAATGAATGTGTGTTCAGCCGTGGAACTCCTACTCATTCCCGTCAGACATTAAACCAAGCACTACCCACACCTGCCCCTGCCACCTGTACTGTTATGATCTATGAAGCAGAAGAGCTTGTTGAAGAGCCCCAAGAAGAAGCTGTTCTAGCTCAAATTGATGTCACAAATTTAACTCAAGACTCTAAGTTGCTTCGACTAGATTTCCACTTAAAAAGTGATGGTAGCCTTCATATAGTTCTACAAGAGACACAAGCAAAAATTAACCGAACATTCATCATAGAATCTGGAAGGAGTTGAAGCTTGTGGCTTTTAGTTGCTTGAACAGGCTTCATCTCTTTTTTTGTACTTCACCACTAGGTGAGCACAGCGGCCGGCACCATGTTGAGCAGTGTGCATCCACCAGCATCATAGAGTCCCCCGGGCGGCCCTGCCACAACGAGGACGCCAGTGAACCACTATCACAGTCTGGTGGCGGCAGCCATATGTCAGCTGCCACCACCTTCACTACAACACAATTCCTGAAGCAGCCTAGAGTCCATGCTGGCCACCTTATAAAATAATTTACCTAATAAAATTCTTTAAAAATTAAGAATAACTACGTATCCTTATATCTCCAACGTCACCGGCAATGAAATGTACATAGAGACGCTCTTACCACAAGGGCAGAGGTTGATCTCACATAAAAATAAACATGAAAATATGTACTAGCTTTCTCATGATAACAAGTATGATGATGAAGAATATGAGTGGTGGTGAGAGTGGGCAATAATGAGGAGCCACAAGAGGCTCGGGTGCAGCCCACAGCTGAGGTATGGCTTGTACTCTCCTGGGATTGTCTTCAGGCAATGCCCATCAAGGCTTGCCTGAGGCCACCGCATGGGCCCCTGTCACGATGCCTGTTGGGGCCGATACCACCACCACAGGCTTGACCAAGCCCCCAAGCCCACTCCCCAGTGAAGTGGTGTACTGGGTGGAGACCAGTGGGACGCTGGTGGCATTCCCACTAACAGATGCTGCCTTCAGGCCCTTGCTTCCAACGGTGGTGACGGTACCCGGCACTCCCATCCGCTGGGGCTGAGACACCACCAGTGGGGTTACAATGGGAGGCCCAATGCCAGAAACCAGTGTTCCCATGCTGTTGCCTAGACCTGACACCAGCTGGGTGATGCCATTGGCGTGAGTTATTGGGAGGTAGGAGGGCAGGAGGGAGGACGTAGCAGCTTGTGTCACCTTGACGGCTGCCGCCGCTCCCCCCACGCTTAGGTTGAGTGGCACTGTAGTAATGGTGCCATTGGTACCTTGTGAATGAGGGAGGGTTCGTGGGGTGGTAGGCATGGCCAGGTGGAGAGCCTGCATACCATTCTTGAAGGCAACCATCATGGGAGCAGCAGTTGCAGCTCCCGTCTTGGCTTCTTCTGGGTTGTCTCCACGATCCAGCCCTTCAGTAGTGGCTGGATGGGCAAGGGTAATTGTGAGAGGTTTGGCGCCATTAGGAGCATGATCAGCAGGCAGCAGCTTGTACCCTTCAGGAGTGATCACTTGTATTGCTGGCTGGCCTAGGAGACCCCCAGGGGCACCATTGAGCTGCACACCACCAGCCACCAAATGTGCTGGCAGGTGAATGCCAGCTGTACCACCCATGATTGACAAGTGGTCACCAGCCACGGTAGTAACAGTGTCCCTGGTGGCGTTGGTTGGTCCTGAGCTTACCTCAACTGCTTGCCATGCCTCTTCCCCTGCTGTGCCTGTGGCAGTGGTGAAAGTGGGTTGTTGATAGGGTTGCTGTGTGCCCCAATCTGTGGTATGGTGGGGGGATCGGCCTGGCTGAGATACCAACTGAGGTGCTCTGGAGGGCTCCACCATGCTAGTAGATAGGTTGAGTGGCTGATTGGGATCTGTAAAATGCTGGTCCCTATGGGCTGCCATCCCAGGGCCACTATCAGCCAGGGTGGTGCTTGGTACAGGTGGTGGTGGGCGGGCTGGAGGTTCTGGATGTAGACGAGGTGATGCAGGAGATACTTGAGTACCAGCATCCCGGGCATCATCCTCCAAATCAGGCTGCTCTGAGGCAGTGGTGGTAGACTTTGTTTCCTTGTCACGGTGCTGATCAAGGGATGCCATGTCTGGTAGCAGAGCATTAAAGTCAATGTGGTCCCAACGAGCTGACAGTTCCTTTTTGAGTGCTGAAAGCTTCTGCTGGTGGGCAATCTTCTCCCGAGCCAGACGCTCCATTTCATGTTCATACTCTCGCTCCTTCCTCTTCAAGCTTTGGATGTGTTTGTGGGCGGCCTTGAGGATGGTTTGGTTGGATATCTTCTTGTCATCCATGGAGGGCAGCTGCCGCCGTAAGGTTTCAAAGCATTCCTTCAAGTGTGCACGGCGGTTCTTCTCCAGTTTATTGTGCACCTCCCGCGATGGAGTACTTCCTGAACGCTTCTTATCATCCTTAAAGGATGGGTCATCGGGAGAGTAAAGCCCATGGTGAGAGAAGGTGCTGTGATGGGCGGGGGATAGAGTAAGCGACTTGGTCAGGCCATTATTAAGATGTGGCCCAGGCTGATGTTGCTGCTGGTGATGAGTAGCGTCGGGCCCCAAGCGAGGTGGCAAGCTGGAGGGGTCGCCTGTGCTACTGGAGCTGGAGGGCGGCGACGAGGACTCCTGCCGGAAGACGCTGAGCAGTCCTAGCGGGGACGGGGATGCTGCCGGCGACCCGGGATAAGACAGCGAAGTCCGCGGAGAGGTGTGGTGCTGTCCCCCACCTTGCGGCTGTCCACTGGGGGTGCCTCTTACGCCAAGCGTGGGCGTGGACAGCGCTGGTACCCGTCGTTGTTGAGGTGGCTCGTCGCGAGCGTGGGCGGGACTGGTAGGGGCAGTGCGGGGCGCAGGCGGCGGGGAATTCGGCCCCACGCCCCGG
>callinectes_sapidus.93494
TTAATTCCCCACTATCCATTCATAAGTAAACATGGTGAGACTTGGTATTGTCATCTGGATGATACTGCATTCTCATTGCACATTGAATATCATGTCATGAATATCATCACATGAATATCATGACTGAACACTCAATGTTACTGAATGTGAAAGGCATCTTCACCATAAGTAAAATATGCACTTCACTTTGGCAGTCAGCTGAATGGCAAAGCCTGTCACTTTAGTGTCAATACATAATGTTGATTGAGTGTTGATTGGGTGACAGTTGTAATGAATTGCCATATATGTTTAAGTTAAAAGTAGCACTTAACCATTATGATAACTGATGTGTTACATGTACATTTTCTTAACTGTTGCATACAAAAGTTGATCTTTTACGTGCTACCTGTTCCCAGTAAGGCTTTGACTACATATACATTGTACACACAAAGAAAGTGATTATTTAATGCTGTATGGTGCCACTGGACTATGCAGGGAGGATTGGGAAGAGTTGGAAGTCTATTCAGGCAAGCAATTCTTATTACACATTAGTTGTACATTAATTTATTGCAAAATGTGGCAAAACACAGCATGTATATGTTGAGTATTTTCAACTTGGAATTACTTGAACTATCAGATTCTGAAGTATGTATCTTAAGTATGTATGATTGAAATATTAAAATCTTGTCTCAGAATATTGAAATGTATGAATATTTTATTAATAGAACTCTTTCCAAGAATGTAGATAATTCATATGTGAATTGCAATTCATTTGAGCTTATATTTGGACTAAGGAATGAGAAGGTAGACAGTATATTATAACAGTTATCTGGTTAAGATCTCCTTCATAACTCTTTCATTGTATGTTGCTCTTCACTGCTGGATTTCATTACATACCTTTATACTGTTCTCAGGATGGAAAGTTCGAGGTTGTGGCGAATGCAGCAGGAGACAGAGTCACACCAGCTGTTGTTGCTTATGATATGGAAGTGGTGACAGGTCTGGCAGCCAAGCAGGGAATGATCCGCCATGCTGCCAACACCATCCAGAATGTGCTTCGGGTTGTTGGTACCACAGAGGATGAGAGTCAGGGGCAGCCCGGTGGAGGGAGCAGCAGTGGTGGGGTGTGTCGCCCTAACTGGGAGGGAGGACAGGCCCGTTACAGTGTGCAGCGAGGAGACAAGACTGTGCAGGTTACAGCTGATGAGGTTATCACTCACATATTTAGCCTCTTGAAAGGTTAGTTTGTTTGGGATCACCTTAGACTATCAGGGTGGTAAGCTATCTCAATTGTTGTACTCGGGACCATTTCCATAAAGGTTAGTACAAAACCCATTCAGAAACACTTCTATTATAGTCTTTACACTTACATTTATACCTTGATATATGTGCACCATTACCATGAAAGGATTCAATTTATCCTGTGATATAACTTTGGGTCATACCATCCAACCCTAAATTGTATCACTGAATTTATTTCAACAGCACAGATTATTTTTGATACATTTCACAGAGATAGCCATAGCACACACGAGTGAGCCAGAGCTGCCAGTAGTGATTTGTGTACCAGCCTGGAGCAGCGAAAACACTGTTGCTGCTGTGAAGAAAGCAGCCAAGAAAGCTACCTTCAATGTCCAGGCCACTGTGTCCCAGCCAGCTGCTGCTGTCCTGGCCTATGGACTGGCAGATGACAACAAACAGAATGAGTTTGTAGTTGTGCTGCACTGTGGTGGCACAACTGTAGTGGGGTCTGTTGTGGAAGTTGCTGGTGGGCTGCTGACTATGAAAGAGTCTATTACCTCCTCCTCTGTTGCCGGAGATTCTCTCACCAATGTGCTAGTCCAACACTTTGCTAAAGAATTCTATACAAAGTACAAGGGAGACCCTCTGGAAAACAGGCGGTCACGACGGAAGCTTTACAATGCCTCAGAAAACTGTAAACATGTTCTTTCCACAATGAACACCTCTCAGGTTTATGTTGAATCTCTTTGGGAAGGTGTTGATTTTTCCACAACACTGTCTCGGGCACGTTTTGATGGCCTGGTGGCGGGGACTCTGGCAGCCTTTCTGCAATTGGCAAGAGAAGCAGTCCAGAGGTCTGGCTTGACTGAGGCACAAATTAGCAAGGTGATACTAAGTGGAGGTTCTGCAAAGATTCCTCGTCTTCAGCAACTTGTAGGTGACGCCTTTCCCAAGGCTGACTTGCTGTGTTCCTTACCCCCGGATGAAGTGCTGGCTGCTGGTGCCTCTATGGAAGCTGCCTTGCTGTTGGGTCAGCCAACCCATGCCTCGGTGGCTTCTTCTTTGGTCCCTGCCTTGGCAACCTCAATATTCTGTAAGATCCTTGGAAGTGAAAGCAATGAATGTGTGTTCAGCCGTGGAACTCCTACTCATTCCCGTCAGACATTAAACCAAGCACTACCCACACCTGCCCCTGCCACCTGTACTGTTATGATCTATGAAGCAGAAGAGCTTGTTGAAGAGCCCCAAGAAGAAGCTGTTCTAGCTCAAATTGATGTCACAAATTTAACTCAAGACTCTAAGTTGCTTCGACTAGATTTCCACTTAAAAAGTGATGGTAGCCTTCATATAGTTCTACAAGAGACACAAGCAAAAATTAACCGAACATTCATCTCTTTTTTTGTACTTCACCACTAGGTGAGCACAGCGGCCGGCACCATGTTGAGCAGTGTGCATCCACCAGCATCATAGAGTCCCCCGGGCGGCCCTGCCACAACGAGGACGCCAGTGAACCACTATCACAGTCTGGTGGCGGCAGCCATATGTCAGCTGCCACCACCTTCACTACAACACAATTCCTGAAGCAGCCTAGAGTCCATGCTGGCCACCTTATAAAATAATTTACCTAATAAAATTCTTTAAAAATTAAGAATAACTACGTATCCTTATATCTCCAACGTCACCGGCAATGAAATGTACATAGAGACGCTCTTACCACAAGGGCAGAGGTTGATCTCACATAAAAATAAACATGAAAATATGTACTAGCTTTCTCATGATAACAAGTATGATGATGAAGAATATGAGTGGTGGTGAGAGTGGGCAATAATGAGGAGCCACAAGAGGCTCGGGTGCAGCCCACAGCTGAGGTATGGCTTGTACTCTCCTGGGATTGTCTTCAGGCAATGCCCATCAAGGCTTGCCTGAGGCCACCGCATGGGCCCCTGTCACGATGCCTGTTGGGGCCGATACCACCACCACAGGCTTGACCAAGCCCCCAAGCCCACTCCCCAGTGAAGTGGTGTACTGGGTGGAGACCAGTGGGACGCTGGTGGCATTCCCACTAACAGATGCTGCCTTCAGGCCCTTGCTTCCAACGGTGGTGACGGTACCCGGCACTCCCATCCGCTGGGGCTGAGACACCACCAGTGGGGTTACAATGGGAGGCCCAATGCCAGAAACCAGTGTTCCCATGCTGTTGCCTAGACCTGACACCAGCTGGGTGATGCCATTGGCGTGAGTTATTGGGAGGTAGGAGGGCAGGAGGGAGGACGTAGCAGCTTGTGTCACCTTGACGGCTGCCGCCGCTCCCCCCACGCTTAGGTTGAGTGGCACTGTAGTAATGGTGCCATTGGTACCTTGTGAATGAGGGAGGGTTCGTGGGGTGGTAGGCATGGCCAGGTGGAGAGCCTGCATACCATTCTTGAAGGCAACCATCATGGGAGCAGCAGTTGCAGCTCCCGTCTTGGCTTCTTCTGGGTTGTCTCCACGATCCAGCCCTTCAGTAGTGGCTGGATGGGCAAGGGTAATTGTGAGAGGTTTGGCGCCATTAGGAGCATGATCAGCAGGCAGCAGCTTGTACCCTTCAGGAGTGATCACTTGTATTGCTGGCTGGCCTAGGAGACCCCCAGGGGCACCATTGAGCTGCACACCACCAGCCACCAAATGTGCTGGCAGGTGAATGCCAGCTGTACCACCCATGATTGACAAGTGGTCACCAGCCACGGTAGTAACAGTGTCCCTGGTGGCGTTGGTTGGTCCTGAGCTTACCTCAACTGCTTGCCATGCCTCTTCCCCTGCTGTGCCTGTGGCAGTGGTGAAAGTGGGTTGTTGATAGGGTTGCTGTGTGCCCCAATCTGTGGTATGGTGGGGGGATCGGCCTGGCTGAGATACCAACTGAGGTGCTCTGGAGGGCTCCACCATGCTAGTAGATAGGTTGAGTGGCTGATTGGGATCTGTAAAATGCTGGTCCCTATGGGCTGCCATCCCAGGGCCACTATCAGCCAGGGTGGTGCTTGGTACAGGTGGTGGTGGGCGGGCTGGAGGTTCTGGATGTAGACGAGGTGATGCAGGAGATACTTGAGTACCAGCATCCCGGGCATCATCCTCCAAATCAGGCTGCTCTGAGGCAGTGGTGGTAGACTTTGTTTCCTTGTCACGGTGCTGATCAAGGGATGCCATGTCTGGTAGCAGAGCATTAAAGTCAATGTGGTCCCAACGAGCTGACAGTTCCTTTTTGAGTGCTGAAAGCTTCTGCTGGTGGGCAATCTTCTCCCGAGCCAGACGCTCCATTTCATGTTCATACTCTCGCTCCTTCCTCTTCAAGCTTTGGATGTGTTTGTGGGCGGCCTTGAGGATGGTTTGGTTGGATATCTTCTTGTCATCCATGGAGGGCAGCTGCCGCCGTAAGGTTTCAAAGCATTCCTTCAAGTGTGCACGGCGGTTCTTCTCCAGTTTATTGTGCACCTCCCGCGATGGAGTACTTCCTGAACGCTTCTTATCATCCTTAAAGGATGGGTCATCGGGAGAGTAAAGCCCATGGTGAGAGAAGGTGCTGTGATGGGCGGGGGATAGAGTAAGCGACTTGGTCAGGCCATTATTAAGATGTGGCCCAGGCTGATGTTGCTGCTGGTGATGAGTAGCGTCGGGCCCCAAGCGAGGTGGCAAGCTGGAGGGGTCGCCTGTGCTACTGGAGCTGGAGGGCGGCGACGAGGACTCCTGCCGGAAGACGCTGAGCAGTCCTAGCGGGGACGGGGATGCTGCCGGCGACCCGGGATAAGACAGCGAAGTCCGCGGAGAGGTGTGGTGCTGTCCCCCACCTTGCGGCTGTCCACTGGGGGTGCCTCTTACGCCAAGCGTGGGCGTGGACAGCGCTGGTACCCGTCGTTGTTGAGGTGGCTCGTCGCGAGCGTGGGCGGGACTGGTAGGGGCAGTGCGGGGCGCAGGCGGCGGGGAATTCGGCCCCACGCCCCGG
>callinectes_sapidus.93498
GCCATTACGGCCGGGGACTCCAGCAGCAAGGGGCGAGCCAAACCAAAACATTGTCAGTCACGTGTTGAATTATTTTTGTTATTTGTAAAGGTGTGGGTGAATCTGTGGAGCAGCCGTGTGTCTGCGTGGAGGAGTCATGACAGTGGCCTTCGGTATCTATGTCGGCTGTAGCTCGTGTTGTATCGCCGTCAACAAGGATGGAAAGTTCGAGGTTGTGGCGAATGCAGCAGGAGACAGAGTCACACCAGCTGTTGTTGCTTATGATATGGAAGTGGTGACAGGTCTGGCAGCCAAGCAGGGAATGATCCGCCATGCTGCCAACACCATCCAGAATGTGCTTCGGGTTGTTGGTACCACAGAGGATGAGAGTCAGGGGCAGCCCGGTGGAGGGAGCAGCAGTGGTGGGGTGTGTCGCCCTAACTGGGAGGGAGGACAGGCCCGTTACAGTGTGCAGCGAGGAGACAAGACTGTGCAGGTTACAGCTGATGAGGTTATCACTCACATATTTAGCCTCTTGAAAGGTTAGTTTGTTTGGGATCACCTTAGACTATCAGGGTGGTAAGCTATCTCAATTGTTGTACTCGGGACCATTTCCATAAAGGTTAGTACAAAACCCATTCAGAAACACTTCTATTATAGTCTTTACACTTACATTTATACCTTGATATATGTGCACCATTACCATGAAAGGATTCAATTTATCCTGTGATATAACTTTGGGTCATACCATCCAACCCTAAATTGTATCACTGAATTTATTTCAACAGCACAGATTATTTTTGATACATTTCACAGAGATAGCCATAGCACACACGAGTGAGCCAGAGCTGCCAGTAGTGATTTGTGTACCAGCCTGGAGCAGCGAAAACACTGTTGCTGCTGTGAAGAAAGCAGCCAAGAAAGCTACCTTCAATGTCCAGGCCACTGTGTCCCAGCCAGCTGCTGCTGTCCTGGCCTATGGACTGGCAGATGACAACAAACAGAATGAGTTTGTAGTTGTGCTGCACTGTGGTGGCACAACTGTAGTGGGGTCTGTTGTGGAAGTTGCTGGTGGGCTGCTGACTATGAAAGAGTCTATTACCTCCTCCTCTGTTGCCGGAGATTCTCTCACCAATGTGCTAGTCCAACACTTTGCTAAAGAATTCTATACAAAGTACAAGGGAGACCCTCTGGAAAACAGGCGGTCACGACGGAAGCTTTACAATGCCTCAGAAAACTGTAAACATGTTCTTTCCACAATGAACACCTCTCAGGTTTATGTTGAATCTCTTTGGGAAGGTGTTGATTTTTCCACAACACTGTCTCGGGCACGTTTTGATGGCCTGGTGGCGGGGACTCTGGCAGCCTTTCTGCAATTGGCAAGAGAAGCAGTCCAGAGGTCTGGCTTGACTGAGGCACAAATTAGCAAGGTGATACTAAGTGGAGGTTCTGCAAAGATTCCTCGTCTTCAGCAACTTGTAGGTGACGCCTTTCCCAAGGCTGACTTGCTGTGTTCCTTACCCCCGGATGAAGTGCTGGCTGCTGGTGCCTCTATGGAAGCTGCCTTGCTGTTGGGTCAGCCAACCCATGCCTCGGTGGCTTCTTCTTTGGTCCCTGCCTTGGCAACCTCAATATTCTGTAAGATCCTTGGAAGTGAAAGCAATGAATGTGTGTTCAGCCGTGGAACTCCTACTCATTCCCGTCAGACATTAAACCAAGCACTACCCACACCTGCCCCTGCCACCTGTACTGTTATGATCTATGAAGCAGAAGAGCTTGTTGAAGAGCCCCAAGAAGAAGCTGTTCTAGCTCAAATTGATGTCACAAATTTAACTCAAGACTCTAAGTTGCTTCGACTAGATTTCCACTTAAAAAGTGATGGTAGCCTTCATATAGTTCTACAAGAGACACAAGCAAAAATTAACCGAACATTCATCTCTTTTTTTGTACTTCACCACTAGGTGAGCACAGCGGCCGGCACCATGTTGAGCAGTGTGCATCCACCAGCATCATAGAGTCCCCCGGGCGGCCCTGCCACAACGAGGACGCCAGTGAACCACTATCACAGTCTGGTGGCGGCAGCCATATGTCAGCTGCCACCACCTTCACTACAACACAATTCCTGAAGCAGCCTAGAGTCCATGCTGGCCACCTTATAAAATAATTTACCTAATAAAATTCTTTAAAAATTAAGAATAACTACGTATCCTTATATCTCCAACGTCACCGGCAATGAAATGTACATAGAGACGCTCTTACCACAAGGGCAGAGGTTGATCTCACATAAAAATAAACATGAAAATATGTACTAGCTTTCTCATGATAACAAGTATGATGATGAAGAATATGAGTGGTGGTGAGAGTGGGCAATAATGAGGAGCCACAAGAGGCTCGGGTGCAGCCCACAGCTGAGGTATGGCTTGTACTCTCCTGGGATTGTCTTCAGGCAATGCCCATCAAGGCTTGCCTGAGGCCACCGCATGGGCCCCTGTCACGATGCCTGTTGGGGCCGATACCACCACCACAGGCTTGACCAAGCCCCCAAGCCCACTCCCCAGTGAAGTGGTGTACTGGGTGGAGACCAGTGGGACGCTGGTGGCATTCCCACTAACAGATGCTGCCTTCAGGCCCTTGCTTCCAACGGTGGTGACGGTACCCGGCACTCCCATCCGCTGGGGCTGAGACACCACCAGTGGGGTTACAATGGGAGGCCCAATGCCAGAAACCAGTGTTCCCATGCTGTTGCCTAGACCTGACACCAGCTGGGTGATGCCATTGGCGTGAGTTATTGGGAGGTAGGAGGGCAGGAGGGAGGACGTAGCAGCTTGTGTCACCTTGACGGCTGCCGCCGCTCCCCCCACGCTTAGGTTGAGTGGCACTGTAGTAATGGTGCCATTGGTACCTTGTGAATGAGGGAGGGTTCGTGGGGTGGTAGGCATGGCCAGGTGGAGAGCCTGCATACCATTCTTGAAGGCAACCATCATGGGAGCAGCAGTTGCAGCTCCCGTCTTGGCTTCTTCTGGGTTGTCTCCACGATCCAGCCCTTCAGTAGTGGCTGGATGGGCAAGGGTAATTGTGAGAGGTTTGGCGCCATTAGGAGCATGATCAGCAGGCAGCAGCTTGTACCCTTCAGGAGTGATCACTTGTATTGCTGGCTGGCCTAGGAGACCCCCAGGGGCACCATTGAGCTGCACACCACCAGCCACCAAATGTGCTGGCAGGTGAATGCCAGCTGTACCACCCATGATTGACAAGTGGTCACCAGCCACGGTAGTAACAGTGTCCCTGGTGGCGTTGGTTGGTCCTGAGCTTACCTCAACTGCTTGCCATGCCTCTTCCCCTGCTGTGCCTGTGGCAGTGGTGAAAGTGGGTTGTTGATAGGGTTGCTGTGTGCCCCAATCTGTGGTATGGTGGGGGGATCGGCCTGGCTGAGATACCAACTGAGGTGCTCTGGAGGGCTCCACCATGCTAGTAGATAGGTTGAGTGGCTGATTGGGATCTGTAAAATGCTGGTCCCTATGGGCTGCCATCCCAGGGCCACTATCAGCCAGGGTGGTGCTTGGTACAGGTGGTGGTGGGCGGGCTGGAGGTTCTGGATGTAGACGAGGTGATGCAGGAGATACTTGAGTACCAGCATCCCGGGCATCATCCTCCAAATCAGGCTGCTCTGAGGCAGTGGTGGTAGACTTTGTTTCCTTGTCACGGTGCTGATCAAGGGATGCCATGTCTGGTAGCAGAGCATTAAAGTCAATGTGGTCCCAACGAGCTGACAGTTCCTTTTTGAGTGCTGAAAGCTTCTGCTGGTGGGCAATCTTCTCCCGAGCCAGACGCTCCATTTCATGTTCATACTCTCGCTCCTTCCTCTTCAAGCTTTGGATGTGTTTGTGGGCGGCCTTGAGGATGGTTTGGTTGGATATCTTCTTGTCATCCATGGAGGGCAGCTGCCGCCGTAAGGTTTCAAAGCATTCCTTCAAGTGTGCACGGCGGTTCTTCTCCAGTTTATTGTGCACCTCCCGCGATGGAGTACTTCCTGAACGCTTCTTATCATCCTTAAAGGATGGGTCATCGGGAGAGTAAAGCCCATGGTGAGAGAAGGTGCTGTGATGGGCGGGGGATAGAGTAAGCGACTTGGTCAGGCCATTATTAAGATGTGGCCCAGGCTGATGTTGCTGCTGGTGATGAGTAGCGTCGGGCCCCAAGCGAGGTGGCAAGCTGGAGGGGTCGCCTGTGCTACTGGAGCTGGAGGGCGGCGACGAGGACTCCTGCCGGAAGACGCTGAGCAGTCCTAGCGGGGACGGGGATGCTGCCGGCGACCCGGGATAAGACAGCGAAGTCCGCGGAGAGGTGTGGTGCTGTCCCCCACCTTGCGGCTGTCCACTGGGGGTGCCTCTTACGCCAAGCGTGGGCGTGGACAGCGCTGGTACCCGTCGTTGTTGAGGTGGCTCGTCGCGAGCGTGGGCGGGACTGGTAGGGGCAGTGCGGGGCGCAGGCGGCGGGGAATTCGGCCCCACGCCCCGG
>callinectes_sapidus.93500
GTACTTTTTTCTTTTTTGAGTGCTGAAAGCTTCTGCTGGTGGGCAATCTTCTCCCGAGCCAGACGCTCCATTTCATGTTCATACTCTCGCTCCTTCCTCTTCAAGCTTTGGATGTGTTTGTGGGCGGCCTTGAGGATGGTTTGGTTGGATATCTTCTTGTCATCCATGGAGGGCAGCTGCCGCCGTAAGGTTTCAAAGCATTCCTTCAAGTGTGCACGGCGGTTCTTCTCCAGTTTATTGTGCACCTCCCGCGATGGAGTACTTCCTGAACGCTTCTTATCATCCTTAAAGGATGGGTCATCGGGAGAGTAAAGCCCATGGTGAGAGAAGGTGCTGTGATGGGCGGGGGATAGAGTAAGCGACTTGGTCAGGCCATTATTAAGATGTGGCCCAGGCTGATGTTGCTGCTGGTGATGAGTAGCGTCGGGCCCCAAGCGAGGTGGCAAGCTGGAGGGGTCGCCTGTGCTACTGGAGCTGGAGGGCGGCGACGAGGACTCCTGCCGGAAGACGCTGAGCAGTCCTAGCGGGGACGGGGATGCTGCCGGCGACCCGGGATAAGACAGCGAAGTCCGCGGAGAGGTGTGGTGCTGTCCCCCACCTTGCGGCTGTCCACTGGGGGTGCCTCTTACGCCAAGCGTGGGCGTGGACAGCGCTGGTACCCGTCGTTGTTGAGGTGGCTCGTCGCGAGCGTGGGCGGGACTGGTAGGGGCAGTGCGGGGCGCAGGCGGCGGGGAATTCGGCCCCACGCCCCGG
>callinectes_sapidus.93501
TTAATTCCCCACTATCCATTCATAAGTAAACATGGTGAGACTTGGTATTGTCATCTGGATGATACTGCATTCTCATTGCACATTGAATATCATGTCATGAATATCATCACATGAATATCATGACTGAACACTCAATGTTACTGAATGTGAAAGGCATCTTCACCATAAGTAAAATATGCACTTCACTTTGGCAGTCAGCTGAATGGCAAAGCCTGTCACTTTAGTGTCAATACATAATGTTGATTGAGTGTTGATTGGGTGACAGTTGTAATGAATTGCCATATATGTTTAAGTTAAAAGTAGCACTTAACCATTATGATAACTGATGTGTTACATGTACATTTTCTTAACTGTTGCATACAAAAGTTGATCTTTTACGTGCTACCTGTTCCCAGTAAGGCTTTGACTACATATACATTGTACACACAAAGAAAGTGATTATTTAATGCTGTATGGTGCCACTGGACTATGCAGGGAGGATTGGGAAGAGTTGGAAGTCTATTCAGGCAAGCAATTCTTATTACACATTAGTTGTACATTAATTTATTGCAAAATGTGGCAAAACACAGCATGTATATGTTGAGTATTTTCAACTTGGAATTACTTGAACTATCAGATTCTGAAGTATGTATCTTAAGTATGTATGATTGAAATATTAAAATCTTGTCTCAGAATATTGAAATGTATGAATATTTTATTAATAGAACTCTTTCCAAGAATGTAGATAATTCATATGTGAATTGCAATTCATTTGAGCTTATATTTGGACTAAGGAATGAGAAGGTAGACAGTATATTATAACAGTTATCTGGTTAAGATCTCCTTCATAACTCTTTCATTGTATGTTGCTCTTCACTGCTGGATTTCATTACATACCTTTATACTGTTCTCAGGATGGAAAGTTCGAGGTTGTGGCGAATGCAGCAGGAGACAGAGTCACACCAGCTGTTGTTGCTTATGATATGGAAGTGGTGACAGGTCTGGCAGCCAAGCAGGGAATGATCCGCCATGCTGCCAACACCATCCAGAATGTGCTTCGGGTTGTTGGTACCACAGAGGATGAGAGTCAGGGGCAGCCCGGTGGAGGGAGCAGCAGTGGTGGGGTGTGTCGCCCTAACTGGGAGGGAGGACAGGCCCGTTACAGTGTGCAGCGAGGAGACAAGACTGTGCAGGTTACAGCTGATGAGGTTATCACTCACATATTTAGCCTCTTGAAAGGTTAGTTTGTTTGGGATCACCTTAGACTATCAGGGTGGTAAGCTATCTCAATTGTTGTACTCGGGACCATTTCCATAAAGGTTAGTACAAAACCCATTCAGAAACACTTCTATTATAGTCTTTACACTTACATTTATACCTTGATATATGTGCACCATTACCATGAAAGGATTCAATTTATCCTGTGATATAACTTTGGGTCATACCATCCAACCCTAAATTGTATCACTGAATTTATTTCAACAGCACAGATTATTTTTGATACATTTCACAGAGATAGCCATAGCACACACGAGTGAGCCAGAGCTGCCAGTAGTGATTTGTGTACCAGCCTGGAGCAGCGAAAACACTGTTGCTGCTGTGAAGAAAGCAGCCAAGAAAGCTACCTTCAATGTCCAGGCCACTGTGTCCCAGCCAGCTGCTGCTGTCCTGGCCTATGGACTGGCAGATGACAACAAACAGAATGAGTTTGTAGTTGTGCTGCACTGTGGTGGCACAACTGTAGTGGGGTCTGTTGTGGAAGTTGCTGGTGGGCTGCTGACTATGAAAGAGTCTATTACCTCCTCCTCTGTTGCCGGAGATTCTCTCACCAATGTGCTAGTCCAACACTTTGCTAAAGAATTCTATACAAAGTACAAGGGAGACCCTCTGGAAAACAGGCGGTCACGACGGAAGCTTTACAATGCCTCAGAAAACTGTAAACATGTTCTTTCCACAATGAACACCTCTCAGGTTTATGTTGAATCTCTTTGGGAAGGTGTTGATTTTTCCACAACACTGTCTCGGGCACGTTTTGATGGCCTGGTGGCGGGGACTCTGGCAGCCTTTCTGCAATTGGCAAGAGAAGCAGTCCAGAGGTCTGGCTTGACTGAGGCACAAATTAGCAAGGTGATACTAAGTGGAGGTTCTGCAAAGATTCCTCGTCTTCAGCAACTTGTAGGTGACGCCTTTCCCAAGGCTGACTTGCTGTGTTCCTTACCCCCGGATGAAGTGCTGGCTGCTGGTGCCTCTATGGAAGCTGCCTTGCTGTTGGGTCAGCCAACCCATGCCTCGGTGGCTTCTTCTTTGGTCCCTGCCTTGGCAACCTCAATATTCTGTAAGATCCTTGGAAGTGAAAGCAATGAATGTGTGTTCAGCCGTGGAACTCCTACTCATTCCCGTCAGACATTAAACCAAGCACTACCCACACCTGCCCCTGCCACCTGTACTGTTATGATCTATGAAGCAGAAGAGCTTGTTGAAGAGCCCCAAGAAGAAGCTGTTCTAGCTCAAATTGATGTCACAAATTTAACTCAAGACTCTAAGTTGCTTCGACTAGATTTCCACTTAAAAAGTGATGGTAGCCTTCATATAGTTCTACAAGAGACACAAGCAAAAATTAACCGAACATTCATCATAGAATCTGGAAGGAGTTGAAGCTTGTGGCTTTTAGTTGCTTGAACAGGCTTCATCTCTTTTTTTGTACTTCACCACTAGGTGAGCACAGCGGCCGGCACCATGTTGAGCAGTGTGCATCCACCAGCATCATAGAGTCCCCCGGGCGGCCCTGCCACAACGAGGACGCCAGTGAACCACTATCACAGTCTGGTGGCGGCAGCCATATGTCAGCTGCCACCACCTTCACTACAACACAATTCCTGAAGCAGCCTAGAGTCCATGCTGGCCACCTTATAAAATAATTTACCTAATAAAATTCTTTAAAAATTAAGAATAACTACGTATCCTTATATCTCCAACGTCACCGGCAATGAAATGTACATAGAGACGCTCTTACCACAAGGGCAGAGGTTGATCTCACATAAAAATAAACATGAAAATATGTACTAGCTTTCTCATGATAACAAGTATGATGATGAAGAATATGAGTGGTGGTGAGAGTGGGCAATAATGAGGAGCCACAAGAGGCTCGGGTGCAGCCCACAGCTGAGGTATGGCTTGTACTCTCCTGGGATTGTCTTCAGGCAATGCCCATCAAGGCTTGCCTGAGGCCACCGCATGGGCCCCTGTCACGATGCCTGTTGGGGCCGATACCACCACCACAGGCTTGACCAAGCCCCCAAGCCCACTCCCCAGTGAAGTGGTGTACTGGGTGGAGACCAGTGGGACGCTGGTGGCATTCCCACTAACAGATGCTGCCTTCAGGCCCTTGCTTCCAACGGTGGTGACGGTACCCGGCACTCCCATCCGCTGGGGCTGAGACACCACCAGTGGGGTTACAATGGGAGGCCCAATGCCAGAAACCAGTGTTCCCATGCTGTTGCCTAGACCTGACACCAGCTGGGTGATGCCATTGGCGTGAGTTATTGGGAGGTAGGAGGGCAGGAGGGAGGACGTAGCAGCTTGTGTCACCTTGACGGCTGCCGCCGCTCCCCCCACGCTTAGGTTGAGTGGCACTGTAGTAATGGTGCCATTGGTACCTTGTGAATGAGGGAGGGTTCGTGGGGTGGTAGGCATGGCCAGGTGGAGAGCCTGCATACCATTCTTGAAGGCAACCATCATGGGAGCAGCAGTTGCAGCTCCCGTCTTGGCTTCTTCTGGGTTGTCTCCACGATCCAGCCCTTCAGTAGTGGCTGGATGGGCAAGGGTAATTGTGAGAGGTTTGGCGCCATTAGGAGCATGATCAGCAGGCAGCAGCTTGTACCCTTCAGGAGTGATCACTTGTATTGCTGGCTGGCCTAGGAGACCCCCAGGGGCACCATTGAGCTGCACACCACCAGCCACCAAATGTGCTGGCAGGTGAATGCCAGCTGTACCACCCATGATTGACAAGTGGTCACCAGCCACGGTAGTAACAGTGTCCCTGGTGGCGTTGGTTGGTCCTGAGCTTACCTCAACTGCTTGCCATGCCTCTTCCCCTGCTGTGCCTGTGGCAGTGGTGAAAGTGGGTTGTTGATAGGGTTGCTGTGTGCCCCAATCTGTGGTATGGTGGGGGGATCGGCCTGGCTGAGATACCAACTGAGGTGCTCTGGAGGGCTCCACCATGCTAGTAGATAGGTTGAGTGGCTGATTGGGATCTGTAAAATGCTGGTCCCTATGGGCTGCCATCCCAGGGCCACTATCAGCCAGGGTGGTGCTTGGTACAGGTGGTGGTGGGCGGGCTGGAGGTTCTGGATGTAGACGAGGTGATGCAGGAGATACTTGAGTACCAGCATCCCGGGCATCATCCTCCAAATCAGGCTGCTCTGAGGCAGTGGTGGTAGACTTTGTTTCCTTGTCACGGTGCTGATCAAGGGATGCCATGTCTGGTAGCAGAGCATTAAAGTCAATGTGGTCCCAACGAGCTGACAGTTCCTTTTTGAGTGCTGAAAGCTTCTGCTGGTGGGCAATCTTCTCCCGAGCCAGACGCTCCATTTCATGTTCATACTCTCGCTCCTTCCTCTTCAAGCTTTGGATGTGTTTGTGGGCGGCCTTGAGGATGGTTTGGTTGGATATCTTCTTGTCATCCATGGAGGGCAGCTGCCGCCGTAAGGTTTCAAAGCATTCCTTCAAGTGTGCACGGCGGTTCTTCTCCAGTTTATTGTGCACCTCCCGCGATGGAGTACTTCCTGAACGCTTCTTATCATCCTTAAAGGATGGGTCATCGGGAGAGTAAAGCCCATGGTGAGAGAAGGTGCTGTGATGGGCGGGGGATAGAGTAAGCGACTTGGTCAGGCCATTATTAAGATGTGGCCCAGGCTGATGTTGCTGCTGGTGATGAGTAGCGTCGGGCCCCAAGCGAGGTGGCAAGCTGGAGGGGTCGCCTGTGCTACTGGAGCTGGAGGGCGGCGACGAGGACTCCTGCCGGAAGACGCTGAGCAGTCCTAGCGGGGACGGGGATGCTGCCGGCGACCCGGGATAAGACAGCGAAGTCCGCGGAGAGGTGTGGTGCTGTCCCCCACCTTGCGGCTGTCCACTGGGGGTGCCTCTTACGCCAAGCGTGGGCGTGGACAGCGCTGGTACCCGTCGTTGTTGAGGTGGCTCGTCGCGAGCGTGGGCGGGACTGGTAGGGGCAGTGCGGGGCGCAGGCGGCGGGGAATTCGGCCCCACGCCCCGG
>callinectes_sapidus.93502
GCCATTACGGCCGGGGACTCCAGCAGCAAGGGGCGAGCCAAACCAAAACATTGTCAGTCACGTGTTGAATTATTTTTGTTATTTGTAAAGGTGTGGGTGAATCTGTGGAGCAGCCGTGTGTCTGCGTGGAGGAGTCATGACAGTGGCCTTCGGTATCTATGTCGGCTGTAGCTCGTGTTGTATCGCCGTCAACAAGGATGGAAAGTTCGAGGTTGTGGCGAATGCAGCAGGAGACAGAGTCACACCAGCTGTTGTTGCTTATGATATGGAAGTGGTGACAGGTCTGGCAGCCAAGCAGGGAATGATCCGCCATGCTGCCAACACCATCCAGAATGTGCTTCGGGTTGTTGGTACCACAGAGGATGAGAGTCAGGGGCAGCCCGGTGGAGGGAGCAGCAGTGGTGGGGTGTGTCGCCCTAACTGGGAGGGAGGACAGGCCCGTTACAGTGTGCAGCGAGGAGACAAGACTGTGCAGGTTACAGCTGATGAGGTTATCACTCACATATTTAGCCTCTTGAAAGAGATAGCCATAGCACACACGAGTGAGCCAGAGCTGCCAGTAGTGATTTGTGTACCAGCCTGGAGCAGCGAAAACACTGTTGCTGCTGTGAAGAAAGCAGCCAAGAAAGCTACCTTCAATGTCCAGGCCACTGTGTCCCAGCCAGCTGCTGCTGTCCTGGCCTATGGACTGGCAGATGACAACAAACAGAATGAGTTTGTAGTTGTGCTGCACTGTGGTGGCACAACTGTAGTGGGGTCTGTTGTGGAAGTTGCTGGTGGGCTGCTGACTATGAAAGAGTCTATTACCTCCTCCTCTGTTGCCGGAGATTCTCTCACCAATGTGCTAGTCCAACACTTTGCTAAAGAATTCTATACAAAGTACAAGGGAGACCCTCTGGAAAACAGGCGGTCACGACGGAAGCTTTACAATGCCTCAGAAAACTGTAAACATGTTCTTTCCACAATGAACACCTCTCAGGTTTATGTTGAATCTCTTTGGGAAGGTGTTGATTTTTCCACAACACTGTCTCGGGCACGTTTTGATGGCCTGGTGGCGGGGACTCTGGCAGCCTTTCTGCAATTGGCAAGAGAAGCAGTCCAGAGGTCTGGCTTGACTGAGGCACAAATTAGCAAGGTGATACTAAGTGGAGGTTCTGCAAAGATTCCTCGTCTTCAGCAACTTGTAGGTGACGCCTTTCCCAAGGCTGACTTGCTGTGTTCCTTACCCCCGGATGAAGTGCTGGCTGCTGGTGCCTCTATGGAAGCTGCCTTGCTGTTGGGTCAGCCAACCCATGCCTCGGTGGCTTCTTCTTTGGTCCCTGCCTTGGCAACCTCAATATTCTGTAAGATCCTTGGAAGTGAAAGCAATGAATGTGTGTTCAGCCGTGGAACTCCTACTCATTCCCGTCAGACATTAAACCAAGCACTACCCACACCTGCCCCTGCCACCTGTACTGTTATGATCTATGAAGCAGAAGAGCTTGTTGAAGAGCCCCAAGAAGAAGCTGTTCTAGCTCAAATTGATGTCACAAATTTAACTCAAGACTCTAAGTTGCTTCGACTAGATTTCCACTTAAAAAGTGATGGTAGCCTTCATATAGTTCTACAAGAGACACAAGCAAAAATTAACCGAACATTCATCTCTTTTTTTGTACTTCACCACTAGGTGAGCACAGCGGCCGGCACCATGTTGAGCAGTGTGCATCCACCAGCATCATAGAGTCCCCCGGGCGGCCCTGCCACAACGAGGACGCCAGTGAACCACTATCACAGTCTGGTGGCGGCAGCCATATGTCAGCTGCCACCACCTTCACTACAACACAATTCCTGAAGCAGCCTAGAGTCCATGCTGGCCACCTTATAAAATAATTTACCTAATAAAATTCTTTAAAAATTAAGAATAACTACGTATCCTTATATCTCCAACGTCACCGGCAATGAAATGTACATAGAGACGCTCTTACCACAAGGGCAGAGGTTGATCTCACATAAAAATAAACATGAAAATATGTACTAGCTTTCTCATGATAACAAGTATGATGATGAAGAATATGAGTGGTGGTGAGAGTGGGCAATAATGAGGAGCCACAAGAGGCTCGGGTGCAGCCCACAGCTGAGGTATGGCTTGTACTCTCCTGGGATTGTCTTCAGGCAATGCCCATCAAGGCTTGCCTGAGGCCACCGCATGGGCCCCTGTCACGATGCCTGTTGGGGCCGATACCACCACCACAGGCTTGACCAAGCCCCCAAGCCCACTCCCCAGTGAAGTGGTGTACTGGGTGGAGACCAGTGGGACGCTGGTGGCATTCCCACTAACAGATGCTGCCTTCAGGCCCTTGCTTCCAACGGTGGTGACGGTACCCGGCACTCCCATCCGCTGGGGCTGAGACACCACCAGTGGGGTTACAATGGGAGGCCCAATGCCAGAAACCAGTGTTCCCATGCTGTTGCCTAGACCTGACACCAGCTGGGTGATGCCATTGGCGTGAGTTATTGGGAGGTAGGAGGGCAGGAGGGAGGACGTAGCAGCTTGTGTCACCTTGACGGCTGCCGCCGCTCCCCCCACGCTTAGGTTGAGTGGCACTGTAGTAATGGTGCCATTGGTACCTTGTGAATGAGGGAGGGTTCGTGGGGTGGTAGGCATGGCCAGGTGGAGAGCCTGCATACCATTCTTGAAGGCAACCATCATGGGAGCAGCAGTTGCAGCTCCCGTCTTGGCTTCTTCTGGGTTGTCTCCACGATCCAGCCCTTCAGTAGTGGCTGGATGGGCAAGGGTAATTGTGAGAGGTTTGGCGCCATTAGGAGCATGATCAGCAGGCAGCAGCTTGTACCCTTCAGGAGTGATCACTTGTATTGCTGGCTGGCCTAGGAGACCCCCAGGGGCACCATTGAGCTGCACACCACCAGCCACCAAATGTGCTGGCAGGTGAATGCCAGCTGTACCACCCATGATTGACAAGTGGTCACCAGCCACGGTAGTAACAGTGTCCCTGGTGGCGTTGGTTGGTCCTGAGCTTACCTCAACTGCTTGCCATGCCTCTTCCCCTGCTGTGCCTGTGGCAGTGGTGAAAGTGGGTTGTTGATAGGGTTGCTGTGTGCCCCAATCTGTGGTATGGTGGGGGGATCGGCCTGGCTGAGATACCAACTGAGGTGCTCTGGAGGGCTCCACCATGCTAGTAGATAGGTTGAGTGGCTGATTGGGATCTGTAAAATGCTGGTCCCTATGGGCTGCCATCCCAGGGCCACTATCAGCCAGGGTGGTGCTTGGTACAGGTGGTGGTGGGCGGGCTGGAGGTTCTGGATGTAGACGAGGTGATGCAGGAGATACTTGAGTACCAGCATCCCGGGCATCATCCTCCAAATCAGGCTGCTCTGAGGCAGTGGTGGTAGACTTTGTTTCCTTGTCACGGTGCTGATCAAGGGATGCCATGTCTGGTAGCAGAGCATTAAAGTCAATGTGGTCCCAACGAGCTGACAGTTCCTTTTTGAGTGCTGAAAGCTTCTGCTGGTGGGCAATCTTCTCCCGAGCCAGACGCTCCATTTCATGTTCATACTCTCGCTCCTTCCTCTTCAAGCTTTGGATGTGTTTGTGGGCGGCCTTGAGGATGGTTTGGTTGGATATCTTCTTGTCATCCATGGAGGGCAGCTGCCGCCGTAAGGTTTCAAAGCATTCCTTCAAGTGTGCACGGCGGTTCTTCTCCAGTTTATTGTGCACCTCCCGCGATGGAGTACTTCCTGAACGCTTCTTATCATCCTTAAAGGATGGGTCATCGGGAGAGTAAAGCCCATGGTGAGAGAAGGTGCTGTGATGGGCGGGGGATAGAGTAAGCGACTTGGTCAGGCCATTATTAAGATGTGGCCCAGGCTGATGTTGCTGCTGGTGATGAGTAGCGTCGGGCCCCAAGCGAGGTGGCAAGCTGGAGGGGTCGCCTGTGCTACTGGAGCTGGAGGGCGGCGACGAGGACTCCTGCCGGAAGACGCTGAGCAGTCCTAGCGGGGACGGGGATGCTGCCGGCGACCCGGGATAAGACAGCGAAGTCCGCGGAGAGGTGTGGTGCTGTCCCCCACCTTGCGGCTGTCCACTGGGGGTGCCTCTTACGCCAAGCGTGGGCGTGGACAGCGCTGGTACCCGTCGTTGTTGAGGTGGCTCGTCGCGAGCGTGGGCGGGACTGGTAGGGGCAGTGCGGGGCGCAGGCGGCGGGGAATTCGGCCCCACGCCCCGG
>callinectes_sapidus.93503
GCCATTACGGCCGGGGACTCCAGCAGCAAGGGGCGAGCCAAACCAAAACATTGTCAGTCACGTGTTGAATTATTTTTGTTATTTGTAAAGGTGTGGGTGAATCTGTGGAGCAGCCGTGTGTCTGCGTGGAGGAGTCATGACAGTGGCCTTCGGTATCTATGTCGGCTGTAGCTCGTGTTGTATCGCCGTCAACAAGGATGGAAAGTTCGAGGTTGTGGCGAATGCAGCAGGAGACAGAGTCACACCAGCTGTTGTTGCTTATGATATGGAAGTGGTGACAGGTCTGGCAGCCAAGCAGGGAATGATCCGCCATGCTGCCAACACCATCCAGAATGTGCTTCGGGTTGTTGGTACCACAGAGGATGAGAGTCAGGGGCAGCCCGGTGGAGGGAGCAGCAGTGGTGGGGTGTGTCGCCCTAACTGGGAGGGAGGACAGGCCCGTTACAGTGTGCAGCGAGGAGACAAGACTGTGCAGGTTACAGCTGATGAGGTTATCACTCACATATTTAGCCTCTTGAAAGAGATAGCCATAGCACACACGAGTGAGCCAGAGCTGCCAGTAGTGATTTGTGTACCAGCCTGGAGCAGCGAAAACACTGTTGCTGCTGTGAAGAAAGCAGCCAAGAAAGCTACCTTCAATGTCCAGGCCACTGTGTCCCAGCCAGCTGCTGCTGTCCTGGCCTATGGACTGGCAGATGACAACAAACAGAATGAGTTTGTAGTTGTGCTGCACTGTGGTGGCACAACTGTAGTGGGGTCTGTTGTGGAAGTTGCTGGTGGGCTGCTGACTATGAAAGAGTCTATTACCTCCTCCTCTGTTGCCGGAGATTCTCTCACCAATGTGCTAGTCCAACACTTTGCTAAAGAATTCTATACAAAGTACAAGGGAGACCCTCTGGAAAACAGGCGGTCACGACGGAAGCTTTACAATGCCTCAGAAAACTGTAAACATGTTCTTTCCACAATGAACACCTCTCAGGTTTATGTTGAATCTCTTTGGGAAGGTGTTGATTTTTCCACAACACTGTCTCGGGCACGTTTTGATGGCCTGGTGGCGGGGACTCTGGCAGCCTTTCTGCAATTGGCAAGAGAAGCAGTCCAGAGGTCTGGCTTGACTGAGGCACAAATTAGCAAGGTGATACTAAGTGGAGGTTCTGCAAAGATTCCTCGTCTTCAGCAACTTGTAGGTGACGCCTTTCCCAAGGCTGACTTGCTGTGTTCCTTACCCCCGGATGAAGTGCTGGCTGCTGGTGCCTCTATGGAAGCTGCCTTGCTGTTGGGTCAGCCAACCCATGCCTCGGTGGCTTCTTCTTTGGTCCCTGCCTTGGCAACCTCAATATTCTGTAAGATCCTTGGAAGTGAAAGCAATGAATGTGTGTTCAGCCGTGGAACTCCTACTCATTCCCGTCAGACATTAAACCAAGCACTACCCACACCTGCCCCTGCCACCTGTACTGTTATGATCTATGAAGCAGAAGAGCTTGTTGAAGAGCCCCAAGAAGAAGCTGTTCTAGCTCAAATTGATGTCACAAATTTAACTCAAGACTCTAAGTTGCTTCGACTAGATTTCCACTTAAAAAGTGATGGTAGCCTTCATATAGTTCTACAAGAGACACAAGCAAAAATTAACCGAACATTCATCATAGAATCTGGAAGGAGTTGAAGCTTGTGGCTTTTAGTTGCTTGAACAGGCTTCATCTCTTTTTTTGTACTTCACCACTAGGTGAGCACAGCGGCCGGCACCATGTTGAGCAGTGTGCATCCACCAGCATCATAGAGTCCCCCGGGCGGCCCTGCCACAACGAGGACGCCAGTGAACCACTATCACAGTCTGGTGGCGGCAGCCATATGTCAGCTGCCACCACCTTCACTACAACACAATTCCTGAAGCAGCCTAGAGTCCATGCTGGCCACCTTATAAAATAATTTACCTAATAAAATTCTTTAAAAATTAAGAATAACTACGTATCCTTATATCTCCAACGTCACCGGCAATGAAATGTACATAGAGACGCTCTTACCACAAGGGCAGAGGTTGATCTCACATAAAAATAAACATGAAAATATGTACTAGCTTTCTCATGATAACAAGTATGATGATGAAGAATATGAGTGGTGGTGAGAGTGGGCAATAATGAGGAGCCACAAGAGGCTCGGGTGCAGCCCACAGCTGAGGTATGGCTTGTACTCTCCTGGGATTGTCTTCAGGCAATGCCCATCAAGGCTTGCCTGAGGCCACCGCATGGGCCCCTGTCACGATGCCTGTTGGGGCCGATACCACCACCACAGGCTTGACCAAGCCCCCAAGCCCACTCCCCAGTGAAGTGGTGTACTGGGTGGAGACCAGTGGGACGCTGGTGGCATTCCCACTAACAGATGCTGCCTTCAGGCCCTTGCTTCCAACGGTGGTGACGGTACCCGGCACTCCCATCCGCTGGGGCTGAGACACCACCAGTGGGGTTACAATGGGAGGCCCAATGCCAGAAACCAGTGTTCCCATGCTGTTGCCTAGACCTGACACCAGCTGGGTGATGCCATTGGCGTGAGTTATTGGGAGGTAGGAGGGCAGGAGGGAGGACGTAGCAGCTTGTGTCACCTTGACGGCTGCCGCCGCTCCCCCCACGCTTAGGTTGAGTGGCACTGTAGTAATGGTGCCATTGGTACCTTGTGAATGAGGGAGGGTTCGTGGGGTGGTAGGCATGGCCAGGTGGAGAGCCTGCATACCATTCTTGAAGGCAACCATCATGGGAGCAGCAGTTGCAGCTCCCGTCTTGGCTTCTTCTGGGTTGTCTCCACGATCCAGCCCTTCAGTAGTGGCTGGATGGGCAAGGGTAATTGTGAGAGGTTTGGCGCCATTAGGAGCATGATCAGCAGGCAGCAGCTTGTACCCTTCAGGAGTGATCACTTGTATTGCTGGCTGGCCTAGGAGACCCCCAGGGGCACCATTGAGCTGCACACCACCAGCCACCAAATGTGCTGGCAGGTGAATGCCAGCTGTACCACCCATGATTGACAAGTGGTCACCAGCCACGGTAGTAACAGTGTCCCTGGTGGCGTTGGTTGGTCCTGAGCTTACCTCAACTGCTTGCCATGCCTCTTCCCCTGCTGTGCCTGTGGCAGTGGTGAAAGTGGGTTGTTGATAGGGTTGCTGTGTGCCCCAATCTGTGGTATGGTGGGGGGATCGGCCTGGCTGAGATACCAACTGAGGTGCTCTGGAGGGCTCCACCATGCTAGTAGATAGGTTGAGTGGCTGATTGGGATCTGTAAAATGCTGGTCCCTATGGGCTGCCATCCCAGGGCCACTATCAGCCAGGGTGGTGCTTGGTACAGGTGGTGGTGGGCGGGCTGGAGGTTCTGGATGTAGACGAGGTGATGCAGGAGATACTTGAGTACCAGCATCCCGGGCATCATCCTCCAAATCAGGCTGCTCTGAGGCAGTGGTGGTAGACTTTGTTTCCTTGTCACGGTGCTGATCAAGGGATGCCATGTCTGGTAGCAGAGCATTAAAGTCAATGTGGTCCCAACGAGCTGACAGTTCCTTTTTGAGTGCTGAAAGCTTCTGCTGGTGGGCAATCTTCTCCCGAGCCAGACGCTCCATTTCATGTTCATACTCTCGCTCCTTCCTCTTCAAGCTTTGGATGTGTTTGTGGGCGGCCTTGAGGATGGTTTGGTTGGATATCTTCTTGTCATCCATGGAGGGCAGCTGCCGCCGTAAGGTTTCAAAGCATTCCTTCAAGTGTGCACGGCGGTTCTTCTCCAGTTTATTGTGCACCTCCCGCGATGGAGTACTTCCTGAACGCTTCTTATCATCCTTAAAGGATGGGTCATCGGGAGAGTAAAGCCCATGGTGAGAGAAGGTGCTGTGATGGGCGGGGGATAGAGTAAGCGACTTGGTCAGGCCATTATTAAGATGTGGCCCAGGCTGATGTTGCTGCTGGTGATGAGTAGCGTCGGGCCCCAAGCGAGGTGGCAAGCTGGAGGGGTCGCCTGTGCTACTGGAGCTGGAGGGCGGCGACGAGGACTCCTGCCGGAAGACGCTGAGCAGTCCTAGCGGGGACGGGGATGCTGCCGGCGACCCGGGATAAGACAGCGAAGTCCGCGGAGAGGTGTGGTGCTGTCCCCCACCTTGCGGCTGTCCACTGGGGGTGCCTCTTACGCCAAGCGTGGGCGTGGACAGCGCTGGTACCCGTCGTTGTTGAGGTGGCTCGTCGCGAGCGTGGGCGGGACTGGTAGGGGCAGTGCGGGGCGCAGGCGGCGGGGAATTCGGCCCCACGCCCCGG
>callinectes_sapidus.93504
TTAATTCCCCACTATCCATTCATAAGTAAACATGGTGAGACTTGGTATTGTCATCTGGATGATACTGCATTCTCATTGCACATTGAATATCATGTCATGAATATCATCACATGAATATCATGACTGAACACTCAATGTTACTGAATGTGAAAGGCATCTTCACCATAAGTAAAATATGCACTTCACTTTGGCAGTCAGCTGAATGGCAAAGCCTGTCACTTTAGTGTCAATACATAATGTTGATTGAGTGTTGATTGGGTGACAGTTGTAATGAATTGCCATATATGTTTAAGTTAAAAGTAGCACTTAACCATTATGATAACTGATGTGTTACATGTACATTTTCTTAACTGTTGCATACAAAAGTTGATCTTTTACGTGCTACCTGTTCCCAGTAAGGCTTTGACTACATATACATTGTACACACAAAGAAAGTGATTATTTAATGCTGTATGGTGCCACTGGACTATGCAGGGAGGATTGGGAAGAGTTGGAAGTCTATTCAGGCAAGCAATTCTTATTACACATTAGTTGTACATTAATTTATTGCAAAATGTGGCAAAACACAGCATGTATATGTTGAGTATTTTCAACTTGGAATTACTTGAACTATCAGATTCTGAAGTATGTATCTTAAGTATGTATGATTGAAATATTAAAATCTTGTCTCAGAATATTGAAATGTATGAATATTTTATTAATAGAACTCTTTCCAAGAATGTAGATAATTCATATGTGAATTGCAATTCATTTGAGCTTATATTTGGACTAAGGAATGAGAAGGTAGACAGTATATTATAACAGTTATCTGGTTAAGATCTCCTTCATAACTCTTTCATTGTATGTTGCTCTTCACTGCTGGATTTCATTACATACCTTTATACTGTTCTCAGGATGGAAAGTTCGAGGTTGTGGCGAATGCAGCAGGAGACAGAGTCACACCAGCTGTTGTTGCTTATGATATGGAAGTGGTGACAGGTCTGGCAGCCAAGCAGGGAATGATCCGCCATGCTGCCAACACCATCCAGAATGTGCTTCGGGTTGTTGGTACCACAGAGGATGAGAGTCAGGGGCAGCCCGGTGGAGGGAGCAGCAGTGGTGGGGTGTGTCGCCCTAACTGGGAGGGAGGACAGGCCCGTTACAGTGTGCAGCGAGGAGACAAGACTGTGCAGGTTACAGCTGATGAGGTTATCACTCACATATTTAGCCTCTTGAAAGAGATAGCCATAGCACACACGAGTGAGCCAGAGCTGCCAGTAGTGATTTGTGTACCAGCCTGGAGCAGCGAAAACACTGTTGCTGCTGTGAAGAAAGCAGCCAAGAAAGCTACCTTCAATGTCCAGGCCACTGTGTCCCAGCCAGCTGCTGCTGTCCTGGCCTATGGACTGGCAGATGACAACAAACAGAATGAGTTTGTAGTTGTGCTGCACTGTGGTGGCACAACTGTAGTGGGGTCTGTTGTGGAAGTTGCTGGTGGGCTGCTGACTATGAAAGAGTCTATTACCTCCTCCTCTGTTGCCGGAGATTCTCTCACCAATGTGCTAGTCCAACACTTTGCTAAAGAATTCTATACAAAGTACAAGGGAGACCCTCTGGAAAACAGGCGGTCACGACGGAAGCTTTACAATGCCTCAGAAAACTGTAAACATGTTCTTTCCACAATGAACACCTCTCAGGTTTATGTTGAATCTCTTTGGGAAGGTGTTGATTTTTCCACAACACTGTCTCGGGCACGTTTTGATGGCCTGGTGGCGGGGACTCTGGCAGCCTTTCTGCAATTGGCAAGAGAAGCAGTCCAGAGGTCTGGCTTGACTGAGGCACAAATTAGCAAGGTGATACTAAGTGGAGGTTCTGCAAAGATTCCTCGTCTTCAGCAACTTGTAGGTGACGCCTTTCCCAAGGCTGACTTGCTGTGTTCCTTACCCCCGGATGAAGTGCTGGCTGCTGGTGCCTCTATGGAAGCTGCCTTGCTGTTGGGTCAGCCAACCCATGCCTCGGTGGCTTCTTCTTTGGTCCCTGCCTTGGCAACCTCAATATTCTGTAAGATCCTTGGAAGTGAAAGCAATGAATGTGTGTTCAGCCGTGGAACTCCTACTCATTCCCGTCAGACATTAAACCAAGCACTACCCACACCTGCCCCTGCCACCTGTACTGTTATGATCTATGAAGCAGAAGAGCTTGTTGAAGAGCCCCAAGAAGAAGCTGTTCTAGCTCAAATTGATGTCACAAATTTAACTCAAGACTCTAAGTTGCTTCGACTAGATTTCCACTTAAAAAGTGATGGTAGCCTTCATATAGTTCTACAAGAGACACAAGCAAAAATTAACCGAACATTCATCTCTTTTTTTGTACTTCACCACTAGGTGAGCACAGCGGCCGGCACCATGTTGAGCAGTGTGCATCCACCAGCATCATAGAGTCCCCCGGGCGGCCCTGCCACAACGAGGACGCCAGTGAACCACTATCACAGTCTGGTGGCGGCAGCCATATGTCAGCTGCCACCACCTTCACTACAACACAATTCCTGAAGCAGCCTAGAGTCCATGCTGGCCACCTTATAAAATAATTTACCTAATAAAATTCTTTAAAAATTAAGAATAACTACGTATCCTTATATCTCCAACGTCACCGGCAATGAAATGTACATAGAGACGCTCTTACCACAAGGGCAGAGGTTGATCTCACATAAAAATAAACATGAAAATATGTACTAGCTTTCTCATGATAACAAGTATGATGATGAAGAATATGAGTGGTGGTGAGAGTGGGCAATAATGAGGAGCCACAAGAGGCTCGGGTGCAGCCCACAGCTGAGGTATGGCTTGTACTCTCCTGGGATTGTCTTCAGGCAATGCCCATCAAGGCTTGCCTGAGGCCACCGCATGGGCCCCTGTCACGATGCCTGTTGGGGCCGATACCACCACCACAGGCTTGACCAAGCCCCCAAGCCCACTCCCCAGTGAAGTGGTGTACTGGGTGGAGACCAGTGGGACGCTGGTGGCATTCCCACTAACAGATGCTGCCTTCAGGCCCTTGCTTCCAACGGTGGTGACGGTACCCGGCACTCCCATCCGCTGGGGCTGAGACACCACCAGTGGGGTTACAATGGGAGGCCCAATGCCAGAAACCAGTGTTCCCATGCTGTTGCCTAGACCTGACACCAGCTGGGTGATGCCATTGGCGTGAGTTATTGGGAGGTAGGAGGGCAGGAGGGAGGACGTAGCAGCTTGTGTCACCTTGACGGCTGCCGCCGCTCCCCCCACGCTTAGGTTGAGTGGCACTGTAGTAATGGTGCCATTGGTACCTTGTGAATGAGGGAGGGTTCGTGGGGTGGTAGGCATGGCCAGGTGGAGAGCCTGCATACCATTCTTGAAGGCAACCATCATGGGAGCAGCAGTTGCAGCTCCCGTCTTGGCTTCTTCTGGGTTGTCTCCACGATCCAGCCCTTCAGTAGTGGCTGGATGGGCAAGGGTAATTGTGAGAGGTTTGGCGCCATTAGGAGCATGATCAGCAGGCAGCAGCTTGTACCCTTCAGGAGTGATCACTTGTATTGCTGGCTGGCCTAGGAGACCCCCAGGGGCACCATTGAGCTGCACACCACCAGCCACCAAATGTGCTGGCAGGTGAATGCCAGCTGTACCACCCATGATTGACAAGTGGTCACCAGCCACGGTAGTAACAGTGTCCCTGGTGGCGTTGGTTGGTCCTGAGCTTACCTCAACTGCTTGCCATGCCTCTTCCCCTGCTGTGCCTGTGGCAGTGGTGAAAGTGGGTTGTTGATAGGGTTGCTGTGTGCCCCAATCTGTGGTATGGTGGGGGGATCGGCCTGGCTGAGATACCAACTGAGGTGCTCTGGAGGGCTCCACCATGCTAGTAGATAGGTTGAGTGGCTGATTGGGATCTGTAAAATGCTGGTCCCTATGGGCTGCCATCCCAGGGCCACTATCAGCCAGGGTGGTGCTTGGTACAGGTGGTGGTGGGCGGGCTGGAGGTTCTGGATGTAGACGAGGTGATGCAGGAGATACTTGAGTACCAGCATCCCGGGCATCATCCTCCAAATCAGGCTGCTCTGAGGCAGTGGTGGTAGACTTTGTTTCCTTGTCACGGTGCTGATCAAGGGATGCCATGTCTGGTAGCAGAGCATTAAAGTCAATGTGGTCCCAACGAGCTGACAGTTCCTTTTTGAGTGCTGAAAGCTTCTGCTGGTGGGCAATCTTCTCCCGAGCCAGACGCTCCATTTCATGTTCATACTCTCGCTCCTTCCTCTTCAAGCTTTGGATGTGTTTGTGGGCGGCCTTGAGGATGGTTTGGTTGGATATCTTCTTGTCATCCATGGAGGGCAGCTGCCGCCGTAAGGTTTCAAAGCATTCCTTCAAGTGTGCACGGCGGTTCTTCTCCAGTTTATTGTGCACCTCCCGCGATGGAGTACTTCCTGAACGCTTCTTATCATCCTTAAAGGATGGGTCATCGGGAGAGTAAAGCCCATGGTGAGAGAAGGTGCTGTGATGGGCGGGGGATAGAGTAAGCGACTTGGTCAGGCCATTATTAAGATGTGGCCCAGGCTGATGTTGCTGCTGGTGATGAGTAGCGTCGGGCCCCAAGCGAGGTGGCAAGCTGGAGGGGTCGCCTGTGCTACTGGAGCTGGAGGGCGGCGACGAGGACTCCTGCCGGAAGACGCTGAGCAGTCCTAGCGGGGACGGGGATGCTGCCGGCGACCCGGGATAAGACAGCGAAGTCCGCGGAGAGGTGTGGTGCTGTCCCCCACCTTGCGGCTGTCCACTGGGGGTGCCTCTTACGCCAAGCGTGGGCGTGGACAGCGCTGGTACCCGTCGTTGTTGAGGTGGCTCGTCGCGAGCGTGGGCGGGACTGGTAGGGGCAGTGCGGGGCGCAGGCGGCGGGGAATTCGGCCCCACGCCCCGG
>callinectes_sapidus.93505
ACGCAGAGTACATGGGCTAAAGAATTCTATACAAAGTACAAGGGAGACCCTCTGGAAAACAGGCGGTCACGACGGAAGCTTTACAATGCCTCAGAAAACTGTAAACATGTTCTTTCCACAATGAACACCTCTCAGGTTTATGTTGAATCTCTTTGGGAAGGTGTTGATTTTTCCACAACACTGTCTCGGGCACGTTTTGATGGCCTGGTGGCGGGGACTCTGGCAGCCTTTCTGCAATTGGCAAGAGAAGCAGTCCAGAGGTCTGGCTTGACTGAGGCACAAATTAGCAAGGTGATACTAAGTGGAGGTTCTGCAAAGATTCCTCGTCTTCAGCAACTTGTAGGTGACGCCTTTCCCAAGGCTGACTTGCTGTGTTCCTTACCCCCGGATGAAGTGCTGGCTGCTGGTGCCTCTATGGAAGCTGCCTTGCTGTTGGGTCAGCCAACCCATGCCTCGGTGGCTTCTTCTTTGGTCCCTGCCTTGGCAACCTCAATATTCTGTAAGATCCTTGGAAGTGAAAGCAATGAATGTGTGTTCAGCCGTGGAACTCCTACTCATTCCCGTCAGACATTAAACCAAGCACTACCCACACCTGCCCCTGCCACCTGTACTGTTATGATCTATGAAGCAGAAGAGCTTGTTGAAGAGCCCCAAGAAGAAGCTGTTCTAGCTCAAATTGATGTCACAAATTTAACTCAAGACTCTAAGTTGCTTCGACTAGATTTCCACTTAAAAAGTGATGGTAGCCTTCATATAGTTCTACAAGAGACACAAGCAAAAATTAACCGAACATTCATCATAGAATCTGGAAGGAGTTGAAGCTTGTGGCTTTTAGTTGCTTGAACAGGCTTCATCTCTTTTTTTGTACTTCACCACTAGGTGAGCACAGCGGCCGGCACCATGTTGAGCAGTGTGCATCCACCAGCATCATAGAGTCCCCCGGGCGGCCCTGCCACAACGAGGACGCCAGTGAACCACTATCACAGTCTGGTGGCGGCAGCCATATGTCAGCTGCCACCACCTTCACTACAACACAATTCCTGAAGCAGCCTAGAGTCCATGCTGGCCACCTTATAAAATAATTTACCTAATAAAATTCTTTAAAAATTAAGAATAACTACGTATCCTTATATCTCCAACGTCACCGGCAATGAAATGTACATAGAGACGCTCTTACCACAAGGGCAGAGGTTGATCTCACATAAAAATAAACATGAAAATATGTACTAGCTTTCTCATGATAACAAGTATGATGATGAAGAATATGAGTGGTGGTGAGAGTGGGCAATAATGAGGAGCCACAAGAGGCTCGGGTGCAGCCCACAGCTGAGGTATGGCTTGTACTCTCCTGGGATTGTCTTCAGGCAATGCCCATCAAGGCTTGCCTGAGGCCACCGCATGGGCCCCTGTCACGATGCCTGTTGGGGCCGATACCACCACCACAGGCTTGACCAAGCCCCCAAGCCCACTCCCCAGTGAAGTGGTGTACTGGGTGGAGACCAGTGGGACGCTGGTGGCATTCCCACTAACAGATGCTGCCTTCAGGCCCTTGCTTCCAACGGTGGTGACGGTACCCGGCACTCCCATCCGCTGGGGCTGAGACACCACCAGTGGGGTTACAATGGGAGGCCCAATGCCAGAAACCAGTGTTCCCATGCTGTTGCCTAGACCTGACACCAGCTGGGTGATGCCATTGGCGTGAGTTATTGGGAGGTAGGAGGGCAGGAGGGAGGACGTAGCAGCTTGTGTCACCTTGACGGCTGCCGCCGCTCCCCCCACGCTTAGGTTGAGTGGCACTGTAGTAATGGTGCCATTGGTACCTTGTGAATGAGGGAGGGTTCGTGGGGTGGTAGGCATGGCCAGGTGGAGAGCCTGCATACCATTCTTGAAGGCAACCATCATGGGAGCAGCAGTTGCAGCTCCCGTCTTGGCTTCTTCTGGGTTGTCTCCACGATCCAGCCCTTCAGTAGTGGCTGGATGGGCAAGGGTAATTGTGAGAGGTTTGGCGCCATTAGGAGCATGATCAGCAGGCAGCAGCTTGTACCCTTCAGGAGTGATCACTTGTATTGCTGGCTGGCCTAGGAGACCCCCAGGGGCACCATTGAGCTGCACACCACCAGCCACCAAATGTGCTGGCAGGTGAATGCCAGCTGTACCACCCATGATTGACAAGTGGTCACCAGCCACGGTAGTAACAGTGTCCCTGGTGGCGTTGGTTGGTCCTGAGCTTACCTCAACTGCTTGCCATGCCTCTTCCCCTGCTGTGCCTGTGGCAGTGGTGAAAGTGGGTTGTTGATAGGGTTGCTGTGTGCCCCAATCTGTGGTATGGTGGGGGGATCGGCCTGGCTGAGATACCAACTGAGGTGCTCTGGAGGGCTCCACCATGCTAGTAGATAGGTTGAGTGGCTGATTGGGATCTGTAAAATGCTGGTCCCTATGGGCTGCCATCCCAGGGCCACTATCAGCCAGGGTGGTGCTTGGTACAGGTGGTGGTGGGCGGGCTGGAGGTTCTGGATGTAGACGAGGTGATGCAGGAGATACTTGAGTACCAGCATCCCGGGCATCATCCTCCAAATCAGGCTGCTCTGAGGCAGTGGTGGTAGACTTTGTTTCCTTGTCACGGTGCTGATCAAGGGATGCCATGTCTGGTAGCAGAGCATTAAAGTCAATGTGGTCCCAACGAGCTGACAGTTCCTTTTTGAGTGCTGAAAGCTTCTGCTGGTGGGCAATCTTCTCCCGAGCCAGACGCTCCATTTCATGTTCATACTCTCGCTCCTTCCTCTTCAAGCTTTGGATGTGTTTGTGGGCGGCCTTGAGGATGGTTTGGTTGGATATCTTCTTGTCATCCATGGAGGGCAGCTGCCGCCGTAAGGTTTCAAAGCATTCCTTCAAGTGTGCACGGCGGTTCTTCTCCAGTTTATTGTGCACCTCCCGCGATGGAGTACTTCCTGAACGCTTCTTATCATCCTTAAAGGATGGGTCATCGGGAGAGTAAAGCCCATGGTGAGAGAAGGTGCTGTGATGGGCGGGGGATAGAGTAAGCGACTTGGTCAGGCCATTATTAAGATGTGGCCCAGGCTGATGTTGCTGCTGGTGATGAGTAGCGTCGGGCCCCAAGCGAGGTGGCAAGCTGGAGGGGTCGCCTGTGCTACTGGAGCTGGAGGGCGGCGACGAGGACTCCTGCCGGAAGACGCTGAGCAGTCCTAGCGGGGACGGGGATGCTGCCGGCGACCCGGGATAAGACAGCGAAGTCCGCGGAGAGGTGTGGTGCTGTCCCCCACCTTGCGGCTGTCCACTGGGGGTGCCTCTTACGCCAAGCGTGGGCGTGGACAGCGCTGGTACCCGTCGTTGTTGAGGTGGCTCGTCGCGAGCGTGGGCGGGACTGGTAGGGGCAGTGCGGGGCGCAGGCGGCGGGGAATTCGGCCCCACGCCCCGG
>callinectes_sapidus.93506
GTACTTTTTTCTTTTTTGACATTTGAAACATTTTACTATCAATTAAAGGGATTTGGGTATGGCTTGTTTGCACTGAGGTGATCAGGGTCCCCATGGACTCCTGTCAACCCTGAGATCTGGCATAGAACTGCCGCCCAGAGTGACATGTTTAAACTCATATTATACTGTTGACAGAAAAGCTTGAGGCCTTTCCATTTATTTGCTGTACCCTTGGCTGAAGGATGTGTGAAAAGCAAAGCAAGAGACAACATGACATCTATGTGGCAGGTGAATGGTCTTGGCAGATCAACTCAGCTTGACTGTGAGACTTTGACAAATTATTAATTTTATTAGTATTGCTGTCTATTATTATTTATTAAGTAGACTAGAAATTCAAAGTGGAGTATCTCAGATGGTAGAGAATAATGAGATGAAACAGCAGGTATAGCTTTTAAATCTAAATATTCATATTAAGGATAGTCACTGGGCACCACGAAATCATTTGTGATGAGCACCTGTATCTTTCCTCTCTTTCAGGTTAAGTAACTTCCATGTATATTTAAGATCCAACAGTACCAGTAACCAATTATTTGATCAAGGCTCCTGTCCTCATGGACTACTCACCTTATCTAACTGATACTTGGGACTTGCAACCTCCAACATAATCAGTCTGATAAAGAGGCAAGTGATCCGTGAGGAAGGCACTCACGATCATTCAACCGATTACACATCATTCAACCGATTACACTAAACACTTGGAAAGCGCTGTTTAAATTCAATTCTACCATCTTAGAAACCCTAATTATGTAATGGTTTAGAGAAATTGAGGTAATATGCTACAGTTTTCATAGTTGGCCTAGTGCTATTCAGTTGCCACATATATAATACATAACTGATATTCCTGCAGCCTTACTCTGATATAAACACCTTCAGCCAAGTTGACAAGTAAAACAATTGGGAAGAGCTCAGACTTTTGGCCAATACTGTATAATGTACTGCAGCCAATAAGCAACTATTAATGAAATTTGTACATTTGGAGCATTTGGTGGGGCAGGCAGCTTGGGGCTGCGTCACCCTGAGCGGAGACTTATCACTGTCAGCGATAGTTGAGTCTTGCATACTTGGTATGAAGAGTTTCAATGGGAGCCACAGTATAACACTTAGTCACCTTTAAAAGGATCATTTGATCAAAGAAAAAAATGCATACGTTCACAAATACATACTCCAGATAATACATTTACAACAAGTTCAGATAACAATAACACCAACAATCAGGTGGATGATGCTATGTACACAGGTGAGCACAGCGGCCGGCACCATGTTGAGCAGTGTGCATCCACCAGCATCATAGAGTCCCCCGGGCGGCCCTGCCACAACGAGGACGCCAGTGAACCACTATCACAGTCTGGTGGCGGCAGCCATATGTCAGCTGCCACCACCTTCACTACAACACAATTCCTGAAGCAGCCTAGAGTCCATGCTGGCCACCTTATAAAATAATTTACCTAATAAAATTCTTTAAAAATTAAGAATAACTACGTATCCTTATATCTCCAACGTCACCGGCAATGAAATGTACATAGAGACGCTCTTACCACAAGGGCAGAGGTTGATCTCACATAAAAATAAACATGAAAATATGTACTAGCTTTCTCATGATAACAAGTATGATGATGAAGAATATGAGTGGTGGTGAGAGTGGGCAATAATGAGGAGCCACAAGAGGCTCGGGTGCAGCCCACAGCTGAGGTATGGCTTGTACTCTCCTGGGATTGTCTTCAGGCAATGCCCATCAAGGCTTGCCTGAGGCCACCGCATGGGCCCCTGTCACGATGCCTGTTGGGGCCGATACCACCACCACAGGCTTGACCAAGCCCCCAAGCCCACTCCCCAGTGAAGTGGTGTACTGGGTGGAGACCAGTGGGACGCTGGTGGCATTCCCACTAACAGATGCTGCCTTCAGGCCCTTGCTTCCAACGGTGGTGACGGTACCCGGCACTCCCATCCGCTGGGGCTGAGACACCACCAGTGGGGTTACAATGGGAGGCCCAATGCCAGAAACCAGTGTTCCCATGCTGTTGCCTAGACCTGACACCAGCTGGGTGATGCCATTGGCGTGAGTTATTGGGAGGTAGGAGGGCAGGAGGGAGGACGTAGCAGCTTGTGTCACCTTGACGGCTGCCGCCGCTCCCCCCACGCTTAGGTTGAGTGGCACTGTAGTAATGGTGCCATTGGTACCTTGTGAATGAGGGAGGGTTCGTGGGGTGGTAGGCATGGCCAGGTGGAGAGCCTGCATACCATTCTTGAAGGCAACCATCATGGGAGCAGCAGTTGCAGCTCCCGTCTTGGCTTCTTCTGGGTTGTCTCCACGATCCAGCCCTTCAGTAGTGGCTGGATGGGCAAGGGTAATTGTGAGAGGTTTGGCGCCATTAGGAGCATGATCAGCAGGCAGCAGCTTGTACCCTTCAGGAGTGATCACTTGTATTGCTGGCTGGCCTAGGAGACCCCCAGGGGCACCATTGAGCTGCACACCACCAGCCACCAAATGTGCTGGCAGGTGAATGCCAGCTGTACCACCCATGATTGACAAGTGGTCACCAGCCACGGTAGTAACAGTGTCCCTGGTGGCGTTGGTTGGTCCTGAGCTTACCTCAACTGCTTGCCATGCCTCTTCCCCTGCTGTGCCTGTGGCAGTGGTGAAAGTGGGTTGTTGATAGGGTTGCTGTGTGCCCCAATCTGTGGTATGGTGGGGGGATCGGCCTGGCTGAGATACCAACTGAGGTGCTCTGGAGGGCTCCACCATGCTAGTAGATAGGTTGAGTGGCTGATTGGGATCTGTAAAATGCTGGTCCCTATGGGCTGCCATCCCAGGGCCACTATCAGCCAGGGTGGTGCTTGGTACAGGTGGTGGTGGGCGGGCTGGAGGTTCTGGATGTAGACGAGGTGATGCAGGAGATACTTGAGTACCAGCATCCCGGGCATCATCCTCCAAATCAGGCTGCTCTGAGGCAGTGGTGGTAGACTTTGTTTCCTTGTCACGGTGCTGATCAAGGGATGCCATGTCTGGTAGCAGAGCATTAAAGTCAATGTGGTCCCAACGAGCTGACAGTTCCTTTTTGAGTGCTGAAAGCTTCTGCTGGTGGGCAATCTTCTCCCGAGCCAGACGCTCCATTTCATGTTCATACTCTCGCTCCTTCCTCTTCAAGCTTTGGATGTGTTTGTGGGCGGCCTTGAGGATGGTTTGGTTGGATATCTTCTTGTCATCCATGGAGGGCAGCTGCCGCCGTAAGGTTTCAAAGCATTCCTTCAAGTGTGCACGGCGGTTCTTCTCCAGTTTATTGTGCACCTCCCGCGATGGAGTACTTCCTGAACGCTTCTTATCATCCTTAAAGGATGGGTCATCGGGAGAGTAAAGCCCATGGTGAGAGAAGGTGCTGTGATGGGCGGGGGATAGAGTAAGCGACTTGGTCAGGCCATTATTAAGATGTGGCCCAGGCTGATGTTGCTGCTGGTGATGAGTAGCGTCGGGCCCCAAGCGAGGTGGCAAGCTGGAGGGGTCGCCTGTGCTACTGGAGCTGGAGGGCGGCGACGAGGACTCCTGCCGGAAGACGCTGAGCAGTCCTAGCGGGGACGGGGATGCTGCCGGCGACCCGGGATAAGACAGCGAAGTCCGCGGAGAGGTGTGGTGCTGTCCCCCACCTTGCGGCTGTCCACTGGGGGTGCCTCTTACGCCAAGCGTGGGCGTGGACAGCGCTGGTACCCGTCGTTGTTGAGGTGGCTCGTCGCGAGCGTGGGCGGGACTGGTAGGGGCAGTGCGGGGCGCAGGCGGCGGGGAATTCGGCCCCACGCCCCGG
>callinectes_sapidus.93507
GTACTTTTTTCTTTTTTGACATTTGAAACATTTTACTATCAATTAAAGGGATTTGGGTATGGCTTGTTTGCACTGAGGTGATCAGGGTCCCCATGGACTCCTGTCAACCCTGAGATCTGGCATAGAACTGCCGCCCAGAGTGACATGTTTAAACTCATATTATACTGTTGACAGAAAAGCTTGAGGCCTTTCCATTTATTTGCTGTACCCTTGGCTGAAGGATGTGTGAAAAGCAAAGCAAGAGACAACATGACATCTATGTGGCAGGTGAATGGTCTTGGCAGATCAACTCAGCTTGACTGTGAGACTTTGACAAATTATTAATTTTATTAGTATTGCTGTCTATTATTATTTATTAAGTAGACTAGAAATTCAAAGTGGAGTATCTCAGATGGTAGAGAATAATGAGATGAAACAGCAGGTATAGCTTTTAAATCTAAATATTCATATTAAGGATAGTCACTGGGCACCACGAAATCATTTGTGATGAGCACCTGTATCTTTCCTCTCTTTCAGGTTAAGTAACTTCCATGTATATTTAAGATCCAACAGTACCAGTAACCAATTATTTGATCAAGGCTCCTGTCCTCATGGACTACTCACCTTATCTAACTGATACTTGGGACTTGCAACCTCCAACATAATCAGTCTGATAAAGAGGCAAGTGATCCGTGAGGAAGGCACTCACGATCATTCAACCGATTACACTAAACACTTGGAAAGCGCTGTTTAAATTCAATTCTACCATCTTAGAAACCCTAATTATGTAATGGTTTAGAGAAATTGAGGTAATATGCTACAGTTTTCATAGTTGGCCTAGTGCTATTCAGTTGCCACATATATAATACATAACTGATATTCCTGCAGCCTTACTCTGATATAAACACCTTCAGCCAAGTTGACAAGTAAAACAATTGGGAAGAGCTCAGACTTTTGGCCAATACTGTATAATGTACTGCAGCCAATAAGCAACTATTAATGAAATTTGTACATTTGGAGCATTTGGTGGGGCAGGCAGCTTGGGGCTGCGTCACCCTGAGCGGAGACTTATCACTGTCAGCGATAGTTGAGTCTTGCATACTTGGTATGAAGAGTTTCAATGGGAGCCACAGTATAACACTTAGTCACCTTTAAAAGGATCATTTGATCAAAGAAAAAAATGCATACGTTCACAAATACATACTCCAGATAATACATTTACAACAAGTTCAGATAACAATAACACCAACAATCAGGTGGATGATGCTATGTACACAGGTGAGCACAGCGGCCGGCACCATGTTGAGCAGTGTGCATCCACCAGCATCATAGAGTCCCCCGGGCGGCCCTGCCACAACGAGGACGCCAGTGAACCACTATCACAGTCTGGTGGCGGCAGCCATATGTCAGCTGCCACCACCTTCACTACAACACAATTCCTGAAGCAGCCTAGAGTCCATGCTGGCCACCTTATAAAATAATTTACCTAATAAAATTCTTTAAAAATTAAGAATAACTACGTATCCTTATATCTCCAACGTCACCGGCAATGAAATGTACATAGAGACGCTCTTACCACAAGGGCAGAGGTTGATCTCACATAAAAATAAACATGAAAATATGTACTAGCTTTCTCATGATAACAAGTATGATGATGAAGAATATGAGTGGTGGTGAGAGTGGGCAATAATGAGGAGCCACAAGAGGCTCGGGTGCAGCCCACAGCTGAGGTATGGCTTGTACTCTCCTGGGATTGTCTTCAGGCAATGCCCATCAAGGCTTGCCTGAGGCCACCGCATGGGCCCCTGTCACGATGCCTGTTGGGGCCGATACCACCACCACAGGCTTGACCAAGCCCCCAAGCCCACTCCCCAGTGAAGTGGTGTACTGGGTGGAGACCAGTGGGACGCTGGTGGCATTCCCACTAACAGATGCTGCCTTCAGGCCCTTGCTTCCAACGGTGGTGACGGTACCCGGCACTCCCATCCGCTGGGGCTGAGACACCACCAGTGGGGTTACAATGGGAGGCCCAATGCCAGAAACCAGTGTTCCCATGCTGTTGCCTAGACCTGACACCAGCTGGGTGATGCCATTGGCGTGAGTTATTGGGAGGTAGGAGGGCAGGAGGGAGGACGTAGCAGCTTGTGTCACCTTGACGGCTGCCGCCGCTCCCCCCACGCTTAGGTTGAGTGGCACTGTAGTAATGGTGCCATTGGTACCTTGTGAATGAGGGAGGGTTCGTGGGGTGGTAGGCATGGCCAGGTGGAGAGCCTGCATACCATTCTTGAAGGCAACCATCATGGGAGCAGCAGTTGCAGCTCCCGTCTTGGCTTCTTCTGGGTTGTCTCCACGATCCAGCCCTTCAGTAGTGGCTGGATGGGCAAGGGTAATTGTGAGAGGTTTGGCGCCATTAGGAGCATGATCAGCAGGCAGCAGCTTGTACCCTTCAGGAGTGATCACTTGTATTGCTGGCTGGCCTAGGAGACCCCCAGGGGCACCATTGAGCTGCACACCACCAGCCACCAAATGTGCTGGCAGGTGAATGCCAGCTGTACCACCCATGATTGACAAGTGGTCACCAGCCACGGTAGTAACAGTGTCCCTGGTGGCGTTGGTTGGTCCTGAGCTTACCTCAACTGCTTGCCATGCCTCTTCCCCTGCTGTGCCTGTGGCAGTGGTGAAAGTGGGTTGTTGATAGGGTTGCTGTGTGCCCCAATCTGTGGTATGGTGGGGGGATCGGCCTGGCTGAGATACCAACTGAGGTGCTCTGGAGGGCTCCACCATGCTAGTAGATAGGTTGAGTGGCTGATTGGGATCTGTAAAATGCTGGTCCCTATGGGCTGCCATCCCAGGGCCACTATCAGCCAGGGTGGTGCTTGGTACAGGTGGTGGTGGGCGGGCTGGAGGTTCTGGATGTAGACGAGGTGATGCAGGAGATACTTGAGTACCAGCATCCCGGGCATCATCCTCCAAATCAGGCTGCTCTGAGGCAGTGGTGGTAGACTTTGTTTCCTTGTCACGGTGCTGATCAAGGGATGCCATGTCTGGTAGCAGAGCATTAAAGTCAATGTGGTCCCAACGAGCTGACAGTTCCTTTTTGAGTGCTGAAAGCTTCTGCTGGTGGGCAATCTTCTCCCGAGCCAGACGCTCCATTTCATGTTCATACTCTCGCTCCTTCCTCTTCAAGCTTTGGATGTGTTTGTGGGCGGCCTTGAGGATGGTTTGGTTGGATATCTTCTTGTCATCCATGGAGGGCAGCTGCCGCCGTAAGGTTTCAAAGCATTCCTTCAAGTGTGCACGGCGGTTCTTCTCCAGTTTATTGTGCACCTCCCGCGATGGAGTACTTCCTGAACGCTTCTTATCATCCTTAAAGGATGGGTCATCGGGAGAGTAAAGCCCATGGTGAGAGAAGGTGCTGTGATGGGCGGGGGATAGAGTAAGCGACTTGGTCAGGCCATTATTAAGATGTGGCCCAGGCTGATGTTGCTGCTGGTGATGAGTAGCGTCGGGCCCCAAGCGAGGTGGCAAGCTGGAGGGGTCGCCTGTGCTACTGGAGCTGGAGGGCGGCGACGAGGACTCCTGCCGGAAGACGCTGAGCAGTCCTAGCGGGGACGGGGATGCTGCCGGCGACCCGGGATAAGACAGCGAAGTCCGCGGAGAGGTGTGGTGCTGTCCCCCACCTTGCGGCTGTCCACTGGGGGTGCCTCTTACGCCAAGCGTGGGCGTGGACAGCGCTGGTACCCGTCGTTGTTGAGGTGGCTCGTCGCGAGCGTGGGCGGGACTGGTAGGGGCAGTGCGGGGCGCAGGCGGCGGGGAATTCGGCCCCACGCCCCGG
>callinectes_sapidus.93508
GCCATTACGGCCGGGGACTCCAGCAGCAAGGGGCGAGCCAAACCAAAACATTGTCAGTCACGTGTTGAATTATTTTTGTTATTTGTAAAGGTGTGGGTGAATCTGTGGAGCAGCCGTGTGTCTGCGTGGAGGAGTCATGACAGTGGCCTTCGGTATCTATGTCGGCTGTAGCTCGTGTTGTATCGCCGTCAACAAGGATGGAAAGTTCGAGGTTGTGGCGAATGCAGCAGGAGACAGAGTCACACCAGCTGTTGTTGCTTATGATATGGAAGTGGTGACAGGTCTGGCAGCCAAGCAGGGAATGATCCGCCATGCTGCCAACACCATCCAGAATGTGCTTCGGGTTGTTGGTACCACAGAGGATGAGAGTCAGGGGCAGCCCGGTGGAGGGAGCAGCAGTGGTGGGGTGTGTCGCCCTAACTGGGAGGGAGGACAGGCCCGTTACAGTGTGCAGCGAGGAGACAAGACTGTGCAGGTTACAGCTGATGAGGTTATCACTCACATATTTAGCCTCTTGAAAGGTTAGTTTGTTTGGGATCACCTTAGACTATCAGGGTGGTAAGCTATCTCAATTGTTGTACTCGGGACCATTTCCATAAAGGTTAGTACAAAACCCATTCAGAAACACTTCTATTATAGTCTTTACACTTACATTTATACCTTGATATATGTGCACCATTACCATGAAAGGATTCAATTTATCCTGTGATATAACTTTGGGTCATACCATCCAACCCTAAATTGTATCACTGAATTTATTTCAACAGCACAGATTATTTTTGATACATTTCACAGAGATAGCCATAGCACACACGAGTGAGCCAGAGCTGCCAGTAGTGATTTGTGTACCAGCCTGGAGCAGCGAAAACACTGTTGCTGCTGTGAAGAAAGCAGCCAAGAAAGCTACCTTCAATGTCCAGGCCACTGTGTCCCAGCCAGCTGCTGCTGTCCTGGCCTATGGACTGGCAGATGACAACAAACAGAATGAGTTTGTAGTTGTGCTGCACTGTGGTGGCACAACTGTAGTGGGGTCTGTTGTGGAAGTTGCTGGTGGGCTGCTGACTATGAAAGAGTCTATTACCTCCTCCTCTGTTGCCGGAGATTCTCTCACCAATGTGCTAGTCCAACACTTTGCTAAAGAATTCTATACAAAGTACAAGGGAGACCCTCTGGAAAACAGGCGGTCACGACGGAAGCTTTACAATGCCTCAGAAAACTGTAAACATGTTCTTTCCACAATGAACACCTCTCAGGTTTATGTTGAATCTCTTTGGGAAGGTGTTGATTTTTCCACAACACTGTCTCGGGCACGTTTTGATGGCCTGGTGGCGGGGACTCTGGCAGCCTTTCTGCAATTGGCAAGAGAAGCAGTCCAGAGGTCTGGCTTGACTGAGGCACAAATTAGCAAGGTGATACTAAGTGGAGGTTCTGCAAAGATTCCTCGTCTTCAGCAACTTGTAGGTGACGCCTTTCCCAAGGCTGACTTGCTGTGTTCCTTACCCCCGGATGAAGTGCTGGCTGCTGGTGCCTCTATGGAAGCTGCCTTGCTGTTGGGTCAGCCAACCCATGCCTCGGTGGCTTCTTCTTTGGTCCCTGCCTTGGCAACCTCAATATTCTGTAAGATCCTTGGAAGTGAAAGCAATGAATGTGTGTTCAGCCGTGGAACTCCTACTCATTCCCGTCAGACATTAAACCAAGCACTACCCACACCTGCCCCTGCCACCTGTACTGTTATGATCTATGAAGCAGAAGAGCTTGTTGAAGAGCCCCAAGAAGAAGCTGTTCTAGCTCAAATTGATGTCACAAATTTAACTCAAGACTCTAAGTTGCTTCGACTAGATTTCCACTTAAAAAGTGATGGTAGCCTTCATATAGTTCTACAAGAGACACAAGCAAAAATTAACCGAACATTCATCATAGAATCTGGAAGGAGTTGAAGCTTGTGGCTTTTAGTTGCTTGAACAGGCTTCATCTCTTTTTTTGTACTTCACCACTAGGTGAGCACAGCGGCCGGCACCATGTTGAGCAGTGTGCATCCACCAGCATCATAGAGTCCCCCGGGCGGCCCTGCCACAACGAGGACGCCAGTGAACCACTATCACAGTCTGGTGGCGGCAGCCATATGTCAGCTGCCACCACCTTCACTACAACACAATTCCTGAAGCAGCCTAGAGTCCATGCTGGCCACCTTATAAAATAATTTACCTAATAAAATTCTTTAAAAATTAAGAATAACTACGTATCCTTATATCTCCAACGTCACCGGCAATGAAATGTACATAGAGACGCTCTTACCACAAGGGCAGAGGTTGATCTCACATAAAAATAAACATGAAAATATGTACTAGCTTTCTCATGATAACAAGTATGATGATGAAGAATATGAGTGGTGGTGAGAGTGGGCAATAATGAGGAGCCACAAGAGGCTCGGGTGCAGCCCACAGCTGAGGTATGGCTTGTACTCTCCTGGGATTGTCTTCAGGCAATGCCCATCAAGGCTTGCCTGAGGCCACCGCATGGGCCCCTGTCACGATGCCTGTTGGGGCCGATACCACCACCACAGGCTTGACCAAGCCCCCAAGCCCACTCCCCAGTGAAGTGGTGTACTGGGTGGAGACCAGTGGGACGCTGGTGGCATTCCCACTAACAGATGCTGCCTTCAGGCCCTTGCTTCCAACGGTGGTGACGGTACCCGGCACTCCCATCCGCTGGGGCTGAGACACCACCAGTGGGGTTACAATGGGAGGCCCAATGCCAGAAACCAGTGTTCCCATGCTGTTGCCTAGACCTGACACCAGCTGGGTGATGCCATTGGCGTGAGTTATTGGGAGGTAGGAGGGCAGGAGGGAGGACGTAGCAGCTTGTGTCACCTTGACGGCTGCCGCCGCTCCCCCCACGCTTAGGTTGAGTGGCACTGTAGTAATGGTGCCATTGGTACCTTGTGAATGAGGGAGGGTTCGTGGGGTGGTAGGCATGGCCAGGTGGAGAGCCTGCATACCATTCTTGAAGGCAACCATCATGGGAGCAGCAGTTGCAGCTCCCGTCTTGGCTTCTTCTGGGTTGTCTCCACGATCCAGCCCTTCAGTAGTGGCTGGATGGGCAAGGGTAATTGTGAGAGGTTTGGCGCCATTAGGAGCATGATCAGCAGGCAGCAGCTTGTACCCTTCAGGAGTGATCACTTGTATTGCTGGCTGGCCTAGGAGACCCCCAGGGGCACCATTGAGCTGCACACCACCAGCCACCAAATGTGCTGGCAGGTGAATGCCAGCTGTACCACCCATGATTGACAAGTGGTCACCAGCCACGGTAGTAACAGTGTCCCTGGTGGCGTTGGTTGGTCCTGAGCTTACCTCAACTGCTTGCCATGCCTCTTCCCCTGCTGTGCCTGTGGCAGTGGTGAAAGTGGGTTGTTGATAGGGTTGCTGTGTGCCCCAATCTGTGGTATGGTGGGGGGATCGGCCTGGCTGAGATACCAACTGAGGTGCTCTGGAGGGCTCCACCATGCTAGTAGATAGGTTGAGTGGCTGATTGGGATCTGTAAAATGCTGGTCCCTATGGGCTGCCATCCCAGGGCCACTATCAGCCAGGGTGGTGCTTGGTACAGGTGGTGGTGGGCGGGCTGGAGGTTCTGGATGTAGACGAGGTGATGCAGGAGATACTTGAGTACCAGCATCCCGGGCATCATCCTCCAAATCAGGCTGCTCTGAGGCAGTGGTGGTAGACTTTGTTTCCTTGTCACGGTGCTGATCAAGGGATGCCATGTCTGGTAGCAGAGCATTAAAGTCAATGTGGTCCCAACGAGCTGACAGTTCCTTTTTGAGTGCTGAAAGCTTCTGCTGGTGGGCAATCTTCTCCCGAGCCAGACGCTCCATTTCATGTTCATACTCTCGCTCCTTCCTCTTCAAGCTTTGGATGTGTTTGTGGGCGGCCTTGAGGATGGTTTGGTTGGATATCTTCTTGTCATCCATGGAGGGCAGCTGCCGCCGTAAGGTTTCAAAGCATTCCTTCAAGTGTGCACGGCGGTTCTTCTCCAGTTTATTGTGCACCTCCCGCGATGGAGTACTTCCTGAACGCTTCTTATCATCCTTAAAGGATGGGTCATCGGGAGAGTAAAGCCCATGGTGAGAGAAGGTGCTGTGATGGGCGGGGGATAGAGTAAGCGACTTGGTCAGGCCATTATTAAGATGTGGCCCAGGCTGATGTTGCTGCTGGTGATGAGTAGCGTCGGGCCCCAAGCGAGGTGGCAAGCTGGAGGGGTCGCCTGTGCTACTGGAGCTGGAGGGCGGCGACGAGGACTCCTGCCGGAAGACGCTGAGCAGTCCTAGCGGGGACGGGGATGCTGCCGGCGACCCGGGATAAGACAGCGAAGTCCGCGGAGAGGTGTGGTGCTGTCCCCCACCTTGCGGCTGTCCACTGGGGGTGCCTCTTACGCCAAGCGTGGGCGTGGACAGCGCTGGTACCCGTCGTTGTTGAGGTGGCTCGTCGCGAGCGTGGGCGGGACTGGTAGGGGCAGTGCGGGGCGCAGGCGGCGGGGAATTCGGCCCCACGCCCCGG
>proasellus_rectus.1350
ATTTTTTTCTATTTTTGAGGAATTATTTTTATAAGTTTTGAAGTCATGTCATCCAACTCACGTCATTCTCCATCTGCAACATCGATGCGAACCAATCCACAGTTGTTCTCTCCTCAAGCAATCTCGAATAAAATGTCTTCAGCTACTTCCTCTAGTGGTTCACCCAAGGTACTTCAAAAGGAACTAAATAGTTTTACTAGTTCAAATGGTTCTCCCCCTGATTTTGCAGCTCTTCTACAGGAATCTTTGAAAGAAGAATTTGAATCATCTTCGGAAGAGGAAGCCGAGGAGTTTATAGGGCGAAAGCCAGGAACTCGAAGGAATCCTGGTAAAGGGGGTTGCACGAGGCGCAACCGCTCTCCTACGATTATTGCCAAAATGAGGAGAAACAGAAGAACGAAAGCCAATGATAGGGAAAGGAATCGAATGCATCTACTGAATACAGCTCTCGATCGACTTCGAAATGTCCTTCCCACTACACCTGACGATACGAAATTAACGAAAATTGAAACTCTACGTTTCGCCCATAATTACATTTGGACCCTAAGTGAGACTCTTCGTGGTTGCG
>proasellus_rectus.1584
CCCGCATGTAAAGGAACTGGCTTAAGAGCAACTTGTGCTTGAACCATAGTTTTTGGTTGCCCTTCTAAAGAAAGAATAGGACGAATAGCTGTTGGGACCAAGACTTTTGCTTGATGTGGTCCTTTATTTATTTGCAAAGCGGTTTCACTTATGCTTTCTGTAGGATTTGATATTCTCTTAACTGCTGTAAAGGCTGAAATTCTAACTGATGGTACTTCTCCTGAGGATGAAGCCCCATTATTCACAATCTTTAATGGTCTAGTGCTCATACTCTGATTAAGTGGAGGACAAGGGGAATGAACGGGACCTTGTGATGATGGAGGTTGCGGGCATGAAACATGAGATGGTCCGTGGGAAGGGGATGGGCCAGAAGCATGAGGAGGTGGTGGAAATCCTCTTCCCAGGAACGAGATACCTCCATTGAGCACCAATGCAGCTCCTGCTGTGTCTCCAGCAGCAGCAAGTCTTGCTGCAACGAATCTATGAAGAAGCCTTGCTTGACTAGTATTGAGTTCCCCTTGTTGTGGTGGTGGTGGTGGGTGCAAAGATCCTACATTGTTTAACGGCATTGGTAATCCCGCCATTGCTGTAAATGATATTGGTGTAGTTGCATTCAGACTATTTGAACAGTTTGACAAATGATGCACCAGTCGCTGTCGAACACCTGCGTCGACACCATCTATTCGAGAAATGTACCTTGTAATTTCTTGAGCACATTCGCCAAATCCTCCTTTAAATTTTCCTAGCACGGAAGGGTCATGAGCAACGGCCAGAGCCAGCTGTCGGCGTTGAACGGCCTGAAGATGCTTGACAGTCATTTCCAAGATGTCCGCTTTTTCTAATTTACTGTGTCTCGAAGGATCTTTTTTCAATGCATCGAGAATCAGAGATTTTAACTCGTTAAGACAAGTGTTTATTCTCGCTCTTCTCCTTTTCTCCATAATCGGTTTGTTGCTCTTTCTAATTTCTGCTTTACTCATTGCAGAATTGTCATTCATATCATGCACGTCGTCATCATCTTCAATATCGAGTAACGA
>proasellus_rectus.2431
GAAGATTCCTTCTGACTGGAACAAAAGACAGAACCATAGTGAAATTGAGAAGCGAAGAAGAGACAAGATGAACACCTATATCATGGAGCTGAGCAGCATTATTCCTGTGGGTACATCTCGAAAATTAGACAAACTCACTGTATTAAGGATGGCAGTTCAGCATATGAGAATGCTAAGAGGATCTATAAATTCATATACAAAAGATCACTATAAACCAACATTCTTGTCAGATGAGGAGCTTAAAAAACTAATTTTTCAGGCTGCAGATGGCTTTCTATTTGTGGTTGGATGTGATCGTGGGCAAATCTTGTGTGTTTCTGATTCTGTTACTCAAATTCTTCAGTATGATCGGTCTGAATTATTAAGTACAAGTTGGTTTGATATTCTTCATCCAAAAGATCTTGCAAAAGTGAAAGAGCAGCTTTCATCGTCAGATATTAATAGAAGAGAACGACTGGTTGATGCTAAAACATTACTGCCAGTGAAAGCTGATGTGCCAAGGGAACTCAATCGCCTCTGTCCAGGCTCACGGCGTTCTTTCTTTT
>proasellus_rectus.9890
AAGATTTTAATTTAAACTATGGTCCAAATCGTGCCTTCGGATCTCGTGAGGGACGATTATAATCCACATCACGGAATATCTTTAATTAAAAACGAGTACTCTCATGGAGCCTATAATCATTCCCTGGAAAACATTCCTTCCCCAAAATGTTTCGCCTCATTAGGCCTAATCAGTGACATGAGTGCCGGGGGAAGTTCGTCCCCGACGAGTAGTGGCGACGAAAGATCGCAATCTCTAAAAAGACATTTTGACGAGGACGACGATGAGTTGTCGTTAACGCCAAGACATTCTAAAATTCGTAAAAAGATGTCGCAGAGTTACGAAGAAGTTCAACAGCAGAGAATGTTAGCCAACGTTCGCGAACGTCAACGAACCCAAAGTCTTAACGAAGCTTTCGCGTCACTTCGTAAAATCATTCCAACTCTTCCATCTGACAAACTTTCAAAGATTCAAACTCTGAAATTGGCCATCAGGTACATCGATTTCTTATACCAGGTTCTTGATTCTGATACCCACGATACCAAACTCATGTCGTCCTGCACTTATGTCGCTCACGAACGTCTTTCGTACGCATTCAACGTCTGGAGGATGGAAGGTGCTTGGGGAGGCCATTTGTGACCATCTAAATAATCCATAAACAGAGTTTATTTCTTAAGGTCACGAAGCATTGGGACCAATGGGAGGGCAAAGCTAAGACTCTTCAAAACTAT
>proasellus_rectus.11317
AGACCAGTAATTTTAAAAAAATATTTAATTATATAAATATGGTTTCGTCATTACAAATGGAGCAACCGGTGTCCCGGACGGATCAGTACAAAAGAGTGATGAAGCCTCTACTTGAGCGAAAAAGACGGGCGCGCATTAATAGGTGTCTGGATGAGCTGCGGGACCTCCTTGTTGCGGCCCTACAAGCTGAAGGTGAAACAGTAACCAGACTTGAAAAAGCAGATATCTTGGAATTAACAGTCCGTCACGTAAGAAGACTTAATCAAAGACGTAGGCTAACCCTTCCCCCTCCAGGATCTTCAGCCAACGACCCTCGACAAGATGCTGTTAAGTTTCAACAAGGATTCCTTGCTGCTGCGCAACAGGTGCAATCATTCTTGCTTTCAACGCCGTCCCTCGAACCAGCAGCTTCGTCTCGACTTCTCGTCCATTTATCAACGTGTGCAACAGCAATTACCAATGGACCCCCCTCTCCAAATTTTCAGCTTCCAGCACGTGATCAAACTCCTATGACCTCTACACAATCCCCAAGGGGACCTCCGATGACTTCTTCGTCGATGCTATCCCCACCTTCAGCATCCTCCCCTCCGCTTCTCATAGATCTCAGTGTAAAATCAATTCATCCTCAACAACCGATGCCAAACATAAGTCAGCAACCTCGCATCGTGGCACCCACCCCAATCCGAAACGAACCTGTTGTTTTCAAAGACCCATATCCTGTAGGACCTCAGGATCTCTCTATCAGAAGGTGTCCTTCCCCAGAAAATGACTCAAAGGATGCTTGGAGACCTTGGTGATACTTTATAATAAAGAAAATAACGAAACAATTCAGTACGAATGGAATATATTATTTATTTTGCTATAATTA
>proasellus_rectus.13195
AAAGTTTCAAGTATAAAAAATTATAAATATTTGCAAATTGTTCATTTTTCCCAAGGCCTGTGCAAAATGTTGTTCTGTATATTTTGGGTTTCAAATGACAAATTGTGTCCAAATTGTTGGTTATAACCATTACTTAAATTGCCTGTTACCTTTGGGGCAATGCGTCTTTGATTTGAGCCAATAATTGGAGGATTATTACTACTAATAGAATCTGGGTACGTTGCTAATGTAACTGGGCAAATTATAGAGGAATTCTGCCCACCCAGACATTTGTACTGGTTCAAACTCCCGGTAGTTGTGTCCGGAGAGAGAACTTCTCTGGAATACGATTCCTCCGAAGTTGTCGATACAGCATCACGTGACACTAAGTCAGTGGAGTTCATGTAGTAATTATGGTTGACAACTAACTTCATAGCAGGAGATGTCAAAGTAGTTGAAATTTCTGAAGAATTATCACTCAGGGGTTGACCAACAAACCAGTAATTGTTACAATTATCTTTCTGTAATACTTGAGGTGACACTTTGAAATTAGATCCAAGTTGAGGAATGATAAATGTTATTACTTGATCGTTCCTCGAATGAGGACTTAATTCAAACTGTCCACTGCTATTGACAACCTTAGATTCAACGTTTTGATGAATGGAACGAAAGGTGGAGGAGTAATTTCCAAATTCATTTTGTTTTTTCAAATTTTCTGTTTCACTTCCAGGTTGGCTGGTCGTGTAGTCAGGAATTGTGAATTTACCACTACACTCCTTTTCTTCCATCGGGTAATATTTTTTCATTATATGCTGCATGAATTTTGCTGTTTTCTCCAAAATCTCTGCTTTGTCCATGTACCTAGACGGATCCACTTTATATGCAGTTAAGACATATTCTCTCAACTGATTTAGGCTTTGTTTCTCTCTTTGGCGCCTTTTTTTCTCCATTTGTGGTTTGTTGTTCTTTCTAGATGCACTAAAGTCAGATTCTGAAAGCCTTGACGTCCTCCCACTCAAATTGGAAAATCTTTGATTCATTTCTTCTACCATTTCGT
>proasellus_rectus.14421
TGTGTCAAACAGTTTGGAATCTTCTACAATAATTTGACATAAAGTAATCGCAAATATTTAACCCCTCTTGAACATAATTGGGCACGTTTTCATTGCAAACGTCATGGGATTTATTAACTTTTAAATGAGATATGTTGCAACTTTTGCCTCCTGCTTCAGAAGAATTCAAGGGGCAGTCTCTAGGTTGACTGACAGAACTCTCAAGGGATCTAATGTCTTTCTGAGATGTCCCCGCTTGCCGACTAAGAATTGACTTGCCGTCCCTTTGTTCGTCATCAGACGACGAGTCATCTTTGCTGCTTTTTTTATCCCCTGACGAAGAACCTTCTGTTAAATGAGTGTCTCTCAAGAGATCTGAAAGGGCCTGGATATAAGATGCGGCTAATCGTAGAGTCGTCACTTTCGCAGCCGCGGAATCTACTTCCTCGGTCTGCGCCGTTTGCGGTAAGATTTCCCTTAAAGTGGAAAAAGCTTCATTGATTTGTCTTCTTTGAAAATGAGAACTTATTTTCCTCCGTTTTCTCCTACGTACCGAACACCATAGACGCCCACACGCCCATGCTACTTCATCCATGGGGCTGTCTAGAAGACGCCTCGACGAAGAAGGTCTAGGTGCCAATAAGGGTGGGGATATGGGAGACACACCCTTGGCACTCTTACCCAGATACACCGCTGAAGAATGAGATAATAGTCTACGGCAATATTTACACCTTTCGTCACGCCGGATCTTTTGTAATCTGGGGTTTCTTCTAAGAGGGCAGCGGCGCCAAGAAACCGCTGCTCCTCTACTGCCAGGGCTCTCTTCTGGAACTCTACTGTTAGCGGTGCCATCGTCTGTTACCTCTTCGGGTAAGTATACGCCTAAATCGGAAGGCAATATTTTGTCGCTTTTGCCATCTGCAGCCTCAGCTTTGGGCTTCTGAAATCGATCAGGAATCCTAGGAATCTCTTCTGGATTCATTCGGTTTGGCTTCTCCTTCAGA
>proasellus_rectus.14652
GGAAAAAATCTTCAAGACCAATATCTGAAGCAAGAAAGGTTCGGAAGCCACTGATGGAGAAGCGCCGCCGTGATCGTATCAACGCCTGCTTGTCCTCACTAGCAACATTGTTAGCTGACCCAAATGACGTCATCCCTTCCTCCCGCAGCACCTCTTCGTGTGCAAGTAAAAAACTAAGGCTGGAAAAAGCAGACATTTTAGAGCAAACTGTGCAATACTGGCATAAAATTGAGCCAAAATCAGTTACGGGGTCACAAGAAAATGTTAATAAGGATTTAACACACGACAACCCATTCGTGCTAGGCTATGAAGGATGCATGGAGGTAATCCAATCTCTTCTGAAGGAACTGGAAAAAGAGGGAGAAGATGTAAGTTTTGCCGAAGACTTGCGTTCTCATTTACAAAAGCACATCAAAAAGGTACCGAGTGAAGATGAGATATTTCAAACGGAAATTTTAGACGTTGAATCAAAAGTCGAAACAATCTTGACCTTGCTGCCGAAGTGGCTTCCTTCGGGAGACTTTGCTCTCATCGTGCGAGAATTTCCTGGCGAGCAAGCAGAGTCAGAAAAGTCTCCTGCATCAGGACGTTGCGAAAACTTATC
>proasellus_rectus.16671
GGGGAGTCTGGACAATGTCAGGGTGCGAGCGAGGATGGTCAGGATACCCTTTCTACTCATACCCTTCGCCGCATCAGGCTCAGTGGTCTCATCATCATCCAAGCGCAGTCGAATATTGTGGAGTGTCGACAAATAATTCCGTAAACCAACAACCCCCCCATTATGTAGGCTATAACGACCACCACCCGGGTTTTGTGGGGAGCGTTATACCTTCGTGTCCCCCTCATTATTGGGATGGTGACAATCTCGTCGACGCGTTCGGTTGTATCGTGAAGCGAAAATCGTCCGCTAATAAGAAAGAACGCAGACGGACTGAGAGTATCAACAATGCCTTCGCCGAGTTGCGGGAATGCATCCCGAACGTTCCTGCAGATACGAAACTTTCCAAGATCAAGACTCTCCGTCTCGCCACCTCCTACATCGCTTACCTGATGGGGGTCCTCAGGACAGACGCTCATGATCAGCCCAGTGAAGCCTTTAGAGCGGAACTACCACCAAAAAGGAAGCACAATTCCGAAGCAGAAAAGGACGAAAGCTGTAGTGATATGGAAGCAGACGGCATTCAATCATGTTCCGATGAATCTCCTACGTCATCCTTCCTGTACTCATCCTTGACACCTCAATCTCCGGCGTCAGTGACTGCATCCTTGGCCGCTATCGGAGCTACTCTGTCCACTTCGTCCGGGTCTTCTGACGCAGTGCCAACAGACAGGAGAAAAACTCGAACTGGTTGGCCCGAAACGGTTTGGGCTAAAGAACTTAAGTTTTAAACTAATTTAATTTTTAATTAAAAAAATGATAG
>proasellus_rectus.17302
GCAGAATCTGATGATGAAATTAGTCGAACAGCGCATAATATCCTACTTGAACACAACTACCATTGCCCAGCTCACAAAAAGCCACCCACTCCGAAAAAAGAAGTTCAAACTGGGTCAGATGATGACATTGACGTCGAAACTTACGACGAGAATATCTTTAAAAAAGTTTGTCGGTTAGCCAATCTTTTCAGCCCTGAAGAAATAATGAATTTGAAAGATTTCCCTGATGTTGGAGCTACAGTCACAATCGAACCAGCAAAACCAAAACGAGGTAGACAACAAAATGTTCTTGCTCAAAAAAAGGTTGGCAGACCCCCCAAGAACATTAAAAGACTTCAACCGAGTAGTAGTTTAGTAGTTCCAAAACCTAATTATCGGCAAGTTATTATGGACTCCAGCAAGAGATCCTTGCACAACAGCTTAGAACGAATGCGTAGAGTAACACTTAAAAATCGCTTTGACCAAGTAAGGTTGAGAGTGCCTTCCCTTAAAGATAAACCTAAAGCGGCTAAAGTCGAAATTCTGGGCACAGCGGCCAATTATATTCATTCATTGGTATCAAAAGTTGAAAGTTGCTCCTCCGAAATAGAAATTTTGTTGCGAGAAAAGGAACAATTACAGCGACAGTTTTATATTTTAGCAAATGGCAGTAGACCTTGAAGTGGTCTAAAAAAATTTTATACTAGCCTAACTTGACAATTACGGCTTATCGTAAGCAAAATGTATATTCTTCGGGCCTAGACACGTTCGGTACTACTCCATATTGGAGCTACCGAATCTTGAGCAGTCGCGCGCGCTTTAAATGATGAAGATGCTATGAATAATAGTATAGATAGTTTCCTTACTACTGCAGGTTTTGAATGTACTAGAAACTTCCTGCGGTTGCTGTCAAATTTCTATTGAAATTCGATTTGTTATTTATTGTAACGGCACATCGGTGCGTTTATTGTATTTGTTGGAGAAAAAATAATATTCCATTCAGTATTGTCAATAAAAAAGCTTTTTGCTGACAAAAAATCCTGTTTTATCAGTCTATTTAAATAAAATTCACAATGTACCTTTTTAGTTTCTTA
>proasellus_rectus.24156
AAAGATGCGAATGTCATATTATATGACCCCTATAGCTCTTCAATGGTGCCTTTTCAAATCGTCGCCAATGTCAGGAGCCATATTGGGCATTCTCTCCTTATGGTTCAACTTAAAATTGTCACATAAACAAATAATTTTAGTTAGAGCGTTTTGTAGGGAGCGGAAGAACAGTCAGAGATGGCCGAACATGAACCGCAAGCAAATATGGATGAAACTGGCCTGCAGATGAAGTAATGTTTCTGCCTTCCACTTTCTGAATATAATTTGATGTGGTAACTGCTTGACCTACAGGGTTCTTGTGACGCTCCGATACAACACAACGTGGAGTTAAGGATGGAATTGAGTTAATAAGGATTGGAGAGAGGGAGGAAGTGTTAGGGGATGATGAATAAGGTGAAAGTGGAGGACTCCATGTAAAGGAAGTGCGATTTCGACTGTCTTCAGCGATGTCGTCTTTTTCTTTGTGCGACGAGGGTCTGCAAGGCTCCCTAATCTCCTCCTTAATGGAAGATAACTTTTCTTCCATTGATTCCTCTAACGGTTCTTCTTTCTTTCTGATATTTCTACTTGGGTTCTGATGTTTATTTTCTTGCCATCGAAGAACAGAATCCAATAACCTGATGTATCTGATAGCTAAACGCAAAATCTCATTTTTGCTCAGTTTCTTGTCTGGTGGGTGAGTTGGCACTAAACGTCTCAGCTCTGCGAATGCGCCACTTACATTCTGTTGTCGCCATCGCTCTCGTGTGTTAGTAAACTGCTTCCGAGGACTTCTGTTGATGGAAGAATTTGGCGACAAATCGCGAACGCAATGACTATCGTGAGAGGCGTTATCCACATCACCCATACTTGCGTCACTGGAATTATCAGCGGAATCAACATGTTCAGAACTTCCGTTTCTCCAAGTGGAATTAAAATCTGTATGACGTGACCGTGGTTTTCTCTTAGGATGGCCGTGTGAGTTTATTTGTGTGTGTTGAGATGGAGGAGGAGAATCAGTTCTTTCGTCCTCAGAACTGCTGGTGTCTCTAGGCTCGTCAGAAAGATCGTCGGCGAGATCAAGATCTGAGTTATCGGCGCAGCAACAAGAAACGCAGCCTCCAGAGGGACAAGTAGTTGGTGAAATTGGGGAAGCCACATCAGCATCCACATTCTTGTTAATCATCGCGGAAAAAAATTTGCCAGCA
>proasellus_rectus.24476
GTTTTTTGCATCCTGCCCTCAAACATTCGGTACAGCGTATTCTGATGGGGTTAATCAACAAGCACAGAGAGTAACGACTCCGTTTAACTCGTCCCAAAACAACTTGGGATCGAATACGGCTCAGTATCACCTGTTACAAAACAGATCATCGTTAGGTAACCACTTTCATCAGAACATACAACAACCTCAACAAGCCAATCATCTTCAATCTATTCAAAGTCAACCTCATCAAAATCAGTCGCAGTCAACTACTCTACCACCCAACCAATCTCATCTTCAGCAAGTTCACATGAAGGAAAACTCACCTGTTAATGACAAGAAGTGTAAATTATCGTGTACAAATAACGTTCATGGTGAAGTAGCTAATCCGATTTCGTACGAAAGGTTCCCAAATCACACCTCACCACCAATTGGAAATTATCAGCAAACAGGTTCTCCAAATTCAGGGGCTATAATCAGTGTCAGAAACCCCAACATCATTAGGCCCAATATGCAACAAAGCAACTATTCCGAAGAAGAGGATTTGCCTTCATGCGCCTTTGCACATCACAGAATTGGCGGAATTCCTTTCCTTGTACACGCAGAAGATGGAGATGACGACTTCTATCCAACAGGGTCTCCCTACAGGGTGCAACGACACGCTGCGAACATTCGAGAAAGGAAAAGAATGCTTAGCAGTATCAACTCAGCTTTCGATGAGCTGCGTACACACGTGCCCACCTTCCCCTACGAAAAGAGGTTAAGTAAAATTGATACCCTGAGACTGGCCATCGCTTACATTGACCTCTTAAGAGAACTCTTGACGTCGAATCTTGACCCAATTACTCACATAGAGAAAGGACTGAAGGGGGAGTTGGCACCAGACATG
>proasellus_rectus.24571
AAAATGGATCATGGGTATTTTATAGGAGGCTTGTAGGGCAGGTGTAGTAAGATGAGGGGAGGTAGGTGAGGTTGTTTGGTAAATTGTAGTGGTACCAGTTACTAGAGAAGTAGCGTAAGAAAGCTGTATTTCTTTTTCTTTTTCTATACCTGATGAAAGAAGATCAGAGAGAGCTTGGATGTAGGACGCTGCATGCCGTAGGGTCCTAATTTTGGTCATGGAGGCCCTGGTAGATGCGGAGCCAGAAGGATGACGCCTATTTTCTTGGGCTGGCAGTACCCCTTGAAGGGTCATGAAAGCCGTATTAATTTCCTTCATTCTTTGCCTTTCTCTCGCATTTGCAGTCAATCGACGATATTTTGCTACGATAGTTCCACGAACTTTGTGTTTAGGGGACTCCTTTTTTGAGGGGGATTGTTGGTGTTCCTTTTCCTCCGCATCGCAATCGTAACTTGGCCTTCGCAATTGAGTTCGAGGACGTAGGCCGTAGGTCCTTTTTACATTTAGTCTCTTCGCCTTGCGCGTTTTTCTGGAATTATTTTTAAAATTATTATTTTTCTCGTCTGATTGGCTATCCTGGTGAAGGGTATCGCCTTCAGTGGCATCGCTGTCGTAGTTCGACTCCATTTCAATTTCACCCTTTTCTTGACTGAGGCTTCCATCTTCAGTAGCTTCGTCACTGTCATAACTGCAGCCGATCTCTGTGTCCCCTTTCTCATCGACCGATTTATTATCAGTTGCGGGACTGGACATCGTTAGTAAATAATTGCAATAATAAATAAATTACATCTTATTACAACAACAAGAATCACATAATAGTTTCTAATTGATATCTACATTAAATAAGGATAATTTTGTCAATAATTACATCGCAGTTAGCAGCTCTCTCGTTCCTATTTCAAAATGCGTAAGTGCCACTTTCATTTTATCGCTTTTAAGGCTAATGACATATCAAAGTCATATTTAATTAGACAAAAATTTTAAGCGAAAAAACTTATGATTT
>proasellus_rectus.24572
ATGATTTCCATTTTATCCTAAAGGGGGAAGGTCATCACTCCAGTTAATTCCCCCCAAATTAGGATTATTTTCATCATTAAGAGAACCCTTCCTCATGCAAAGAACTTCCTTCTCCAGGAGAGAAAACAGCTCTTCGTCAGTAGTCTGAACATCTTCCCAAGAGAGAGCATTTTCTTGTCCTTCCAGAGAGTCTACAGGAACTTCAGGATTCAACTGCGGTTGATTAGGGGAGTTCAAAGGATGGCTGACATATGAAGTAACTGGGTGTTGCAGCAAATTTTGGGTAGTAAGATGAGAGGAGGTAGGTGAGGTTGTTTGGTAAATTGTAGTGGTACCAGTTACTAGAGAAGTAGCGTAAGAAAGCTGTATTTCTTTTTCTTTTTCTATACCTGATGAAAGAAGATCAGAGAGAGCTTGGATGTAGGACGCTGCATGCCGTAGGGTCCTAATTTTGGTCATGGAGGCCCTGGTAGATGCGGAGCCAGAAGGATGACGCCTATTTTCTTGGGCTGGCAGTACCCCTTGAAGGGTCATGAAAGCCGTATTAATTTCCTTCATTCTTTGCCTTTCTCTCGCATTTGCAGTCAATCGACGATATTTTGCTACGATAGTTCCACGAACTTTGTGTTTAGGGGACTCCTTTTTTGAGGGGGATTGTTGGTGTTCCTTTTCCTCCGCATCGCAATCGTAACTTGGCCTTCGCAATTGAGTTCGAGGACGTAGGCCGTAGGTCCTTTTTACATTTAGTCTCTTCGCCTTGCGCGTTTTTCTGGAATTATTTTTAAAATTATTATTTTTCTCGTCTGATTGGCTATCCTGGTGAAGGGTATCGCCTTCAGTGGCATCGCTGTCGTAGTTCGACTCCATTTCAATTTCACCCTTTTCTTGACTGAGGCTTCCATCTTCAGTAGCTTCGTCACTGTCATAACTGCAGCCGATCTCTGTGTCCCCTTTCTCATCGACCGATTTATTATCAGTTGCGGGACTGGACATCGTTAGTAAATAATTGCAATAATAAATAAATTACATCTTATTACAACAACAAGAATCACATAATAGTTTCTAATTGATATCTACATTAAATAAGGATAATTTTGTCAATAATTACATCGCAGTTAGCAGCTCTCTCGTTCCTATTTCAAAATGCGTAAGTGCCACTTTCATTTTATCGCTTTTAAGGCTAATGACATATCAAAGTCATATTTAATTAGACAAAAATTTTAAGCGAAAAAACTTATGATTT
>proasellus_rectus.25719
GAGTGTTTATGTGGCATTCTCGTGTTGTGGTATCAGTTACGAAAGTTGTTTGTGGGAAGATTTTTGTGTGGGAGTCTTAACGTACATATACGCACATGTATTATATTCATAATGTCATTGATATTTGGTAAAGAATCCGACTATATGAGGTTTCATGATTAGTTAGGATGGGAAGAAAAACAACACCAAAATTTCAGCCGGTCAAAAAGCCCATCCAGAAAAAAAATCTTTTGCAAGAAATTATATTAGAAAGAGAAAACTCGACGAGTCAGGAACTGAAAGTTCTCACCAAGATGATATTGTTTGTAGCGACAGCATTTTAAGCTCGTTTGAAAGTTGCCTTGAAGAAAGGGGGTCCATTTTGAACTCTGAAGCGACTGTTAAAATTGAAGAAACTGAAAACGTTTTTGTTGATCAGAGATGCAGAGAGCTAGTATTTTCAATGTCTCCGAATTCCTTCCCGAATACTTATGGACATCTAGAAGCAGAAGCGCTTTCTCGCTCAGCTATTTTATCTTCTCTAGATTTTTCATCACGTGAAGATGCCGACTTACAATCAACTTTAAAAGCAAATTCATCCACTATTTCTTTCCCTCCGTTGTATCATTCGAATTACTCTAATCCACCAATCACAAAATCTACTTTAATTTCTATTTCTTCCCCAACAACGTCCGTATTTCCATCTTCTAACTGTTCTTATATTTCTTCACCCCTTATTTACTCTTCTTCTTCAATTCCTTCATTAACATATACTCCACATCCAGCTACCGTAGAAGAAGTCAAAGGAAGCATTGAATCAACATCCTTCTGCGGTGGGAAAATACGATCGCATGCAAATGCCAGAGAAAGAGACCGAACTCACAGTGTCAACAGCGCTTTCGTCACCCTTCGAACCCTGATCCCAACGGAGCCAGCAGATAGAAAACTCTCCAAGATTGAGACATTAAGGTTGGCATCGTCGTACATCAGTCACCTAGGAACACAACTTTTGGCGGGACCAGTAGAACAACCCTGCTTAAGACACAACCAATTCTACACTTCCACTGGTGAAAGACGACCTGTGTGCACGTTTTGTCTATCTTCGATTAAAAAACTGCCAAGGTCCTTGGATGGGATTTCTGATGCTGAAGATTACGAGGCAAAGTTAATGCAATCTTCAACCCTTCTTTTTCGAAGTTCGTCTCCAAGAACTTTAGATCAAGATCCTTTTATGAAAATGGCAACGGCAGATCCTGACGATTCAAAGTTACCTTTGTGCTCCTTCTAAGTAAAAAAAATTGTATGGAAAACATTGATATA
>proasellus_rectus.26096
TACTGTAACTCCAAAATCGGCCGGAAGTGGGCGGCTACCAAAGTTATTAAAGGGAGGAGCCAAGTAGGAACTTCCAAGTGTAAAATCTCTTCAAATCGTATCAGTCTATCAGAAAGCTGGGAGCCACGTTATTGTATACGTTCAAATAACTCTGCTGCTTTAAGAACTTAACGAATGAAGTTCTACAGAGACCTTGTGATCCAAGAACATATTCATTTTAGTTTCATCCCCCAACGAACAAGTAGATCATCTAAGGAGTAAATTTTCTAGTCAAGATGAATGATGATGACGAATATACAGACACTGAAAGTGACGATAGTGAATGTGAAGGAGCAACGGGAGGTAGAGTAAGAACGGGTGGAAGAACTTCTGATCTCAAATTTTTAACGCCAGAAGAAAAAAGAGCTCACCACAATGCTTTGGAACGGGGTAGGCGAGACCACCTTAAAGAAAGCTTTACCTCTCTTAGGCGGAACATTCCAGGTTTAGAAGGTACTAAAGAGCCAAGTCGTCTTGTAGTTTTACAAGAAACTTTAAAGCGCATAGCTTATTTAACAAAACAATATGGGAACGGTCCCTTTGATGTTAAGAATTTAAGAAAAGAAAATACGGTCTTAAAAGCGAAAATTCAGGCCCTTGAGAAATCTATGGCTGCAGAAAATAAAGCTCAGTTTAGCCGACAGGAAGATGAATCTTCTGATTAACATATTTACAATGACCAATTATAACATTTTTTACCTAGAAACTACATTAGATGTTTTAATATTTTCTAAACTAATGTCATGTTCTTA
>proasellus_rectus.26382
ATATGGATTATATACACATGTGTTTGGGTGACAAAATTATTAAAATACATGTCTCCATTACATAAAAAAATATTGCAGTATGAAAATTTTACATTTGTTATTTATTTACCAAATTGTTTTCAAATTCAGGGTAATCGTATGTTCATGCTTTAGCATTTATATTTTAAAAGGTTAAAAATCAGTATGAATACTCGGGCAAAGGAGAATGGGAATCTGGTAAGAAATACCCATCAGCGCATGTTTGTTGTCCAAATCCTTGAGAAACGTATTGGGCCTCATGTTCAAGAGAATGTAGACTTCCACTGTACACGTGATGGGTCATTTCTTCATCAGAATGATGATCCTGGAGTTGAGAGTAGATGTGACGATGATGTGCCCGGAGACTCGGTGGTAGGTGGGCCACGTTATACGGAGGGGGGTCAAAATCGTAATAGGCACTGTCACAGGGAGCGCTTAAAGTTCGATGAAGATGTCGAATGTAGCGAATCGCCAACCTTAACGTTTCTAACTTTGATGGAAATCGGTCCCGACCACTTATTGTATCAATTTTACTGCATTTCCGTCCCGGAGGTCTGCAAAATGGCAAGCGATCTCTGAGAATGTCAAAGGCCTGATTCATGTCGCGCATGCGCGTCCTCTCTCGATCACAGGCTGATTTTTTGTACTCTTCTCTCGTTAACTTATCATGAATCCTTGGGGATCTGCCCCTACCTCCTCTTGTTCCTGTTCCTCGACCGCTCCGGCTGGTGGATGCTTCAAAACAGCATCTCAAGGGTGAAGTTTTTGTTTTCCGAGGGGACGTGAAAGAATTCGAGGAGGAAGTGGGAAG
>proasellus_rectus.27183
GTTGTTGTTGTTGTTGTTGTTGTGGTTGTTGTGGTTGATGATTCCTCCGTTGTGGTTGTAAGGAACCTGATGTTGGTTGTAATGGTTATAAGAGGGATCGCATGGTAGTGGTAGGGGAATATCGCTAGAAGGTTCTCGAACGTTCTGGGATTTGTTGAAGCTGAAAGGCCATGTCAAAGCCATTGGATGAGGAGTCAAAGAATTCGTTTTAGATGAGTGGTCGTCGCAGAGGAGTGTCCGCAAATGAGCGATGTACGAAGTGGCTAAGCGAAGGGTATCGAGTTTGGAAAGTTTGGTGTCCGCTGGTACCCAGGGTAAAGTCGTCTTGAGCCTGGAGAAAGCTCTTGATAAAATTCTCATCCTCGCTCTTTCTCGGGCGTTTGCTGCATTTCTCTGTTGAGGCTTTTCACGCCCATTCCGCCCTTGACCGCCATCAATTGAATCCTTCTTTCGTCTGGGCATTTTTTTTGTTATTTTCATTTTTTAAA
>proasellus_rectus.28287
TTATTTCCTTGGTAGGGAAGGGGGTTGTTCTAGTATCTTCTGGACACTAAATAAAAATATAGGAATTATTTCTCTAAAGTGACGATGAAAGCTGCTCATTATGGATGATCACATGTGACGTCGATGATAATTTCGCGATTGATCATTTTAATCCTTTCCTAAATTTGAAAAGAACATAGTTTAAGGAGAATGGAATGGATCTGGTAAATGTTCCTGCATGTACATAGTACTTGTGTAATCCCAGCACTGGTATAGTAGGTGTTAAACGTACACAATTTCCTGATAAACCACTTGTTCTGTTCGTGTCTCCAATTTTGGATTCCAGAGCATATCAAATTAGATCAAATATTCGAACGATTTAGAAAGTAACAGAAGATGTAGAAGACGCTTAGATGATGAAGACGATGTTTCATTGTCACCCGTTCTTACTCTCATCAGTACCGTTATGTATTGCTGTTTGCCGTTTCTAAAGTCCCTTGCCAACTTCTAAAGAGACTGCAGGGAATGGGGACCTGATGAAGATTCAGCAATAGTCAGTCTCCTTGTGGATAGAATAACGCCTCTCTCGCTACTTGAAGATTGACTTGAGGAATGCTCATCGGAGTCACTTTGATTACTGTCATTGCCGAGGATATCCACTTCATCTGACTCTGAGAAGGAGGATCCAGAAGACGTTGAAGATTCGGTGGAAAAAGCAGAGGATTCGGAAACTGAGCGGCGCTTCAAAGAAAATTCTAAGGGAGAGTCGAGGGCGTCCAACCTCCGCCGCAGATACCGCTGCTCTCTCTGCAGCGTCTCCCTCTGCGAGTTCTGTTTTCTATCTTTGTCTTCTAGGTTCTTTATAAAATATTTGGCCCTCGTCAAGAGTCCTAAGGTAGTATGTCGGGCACCATCGGGCCCCAGAGGAACCAACTCCTTTAACTTCTCCAAGCACGTCCTCAGATGAGCTCGTCTATTTTTTTCCAACTCATTATGCGTCGTTCTGCTATTATTTAGCTTAGATTTATTCCTAAGTCTCCTATGTACTTTAATTATCGAACTGTGATTGCTGTTTGAACTACTACTTCTTGTTGAGCTGGAGGAACTGTTGTAGTCCTCAGGCATTGGCAGTGTAGAAGCGTATCCATGTTCCATTTCTCTCTCTTTTCTCTCTAAGTACTCTGCAGCCTGTATTAAAACAGCTAAACTAGTCATCGTGTTTAATATTTTTAATCTAGATGCCACGTGAACTGTACACTCCTTTGTTACGTAACGACACAAACACCCGACACCAGATTTTAAAGTCAACTGAGTCTGAGTGAACTGACAGCTGATTCTTGGTTGGCTGTTCGCCTTTGTGAATAGATGGCTTTGATCTTGCGTGCAATGTAACTGGCAGAAGTATCAACAGCCAGGTGGCTGTGTTGCAC
>proasellus_rectus.28288
GAGGTGTGGAAATTAAAAGGATATTATATATAAAGTCAGCTGTAAACAGAAGAAAATGTTTCCAAAAATCGTTAACATATAATGAAAAATACATTGTCCTATAGGCCTAAAGAACAAGAGACTATACTGCAGGTATAAAGGCAAATGACATACAGTTTTAGTTAAGGTGTAACTTTAGCAACTTCATGTAAGAAAGCATTAACAATAAAGAAAGAAAAATAAGGAAATGGTTAAAACGGGGGCTCCAAACACTACTTAGTACTTACTGGCACCATCGCCCTTAAAAAAAATTGGCGGCTTCATTGACCACTGTACAATAAATCCTATTACAATATCAGCTTTTAACAATGGCATTAAGATTTGAAAACCGTTATTACTCATCGCAACACCTTGCAATTAGCAGTGACAGAGAATCGTCGTTTGAAATAATAATTTTTACTTTATAAATTAATTGCGGAAAATGTTCAGCCAGTGGGCTCAAGAACAGTTTGATAAATACTTGATTAAACTCTTTATCGATAATATAGGCAACGTGTAAAAATAAAGAATACTGTACAGAGAAAATTCAAATACAAAAAATGTGAAGTTCCGATACTTGCCTTTATAAAATATTTGGCCCTCGTCAAGAGTCCTAAGGTAGTATGTCGGGCACCATCGGGCCCCAGAGGAACCAACTCCTTTAACTTCTCCAAGCACGTCCTCAGATGAGCTCGTCTATTTTTTTCCAACTCATTATGCGTCGTTCTGCTATTATTTAGCTTAGATTTATTCCTAAGTCTCCTATGTACTTTAATTATCGAACTGTGATTGCTGTTTGAACTACTACTTCTTGTTGAGCTGGAGGAACTGTTGTAGTCCTCAGGCATTGGCAGTGTAGAAGCGTATCCATGTTCCATTTCTCTCTCTTTTCTCTCTAAGTACTCTGCAGCCTGTATTAAAACAGCTAAACTAGTCATCGTGTTTAATATTTTTAATCTAGATGCCACGTGAACTGTACACTCCTTTGTTACGTAACGACACAAACACCCGACACCAGATTTTAAAGTCAACTGAGTCTGAGTGAACTGACAGCTGATTCTTGGTTGGCTGTTCGCCTTTGTGAATAGATGGCTTTGATCTTGCGTGCAATGTAACTGGCAGAAGTATCAACAGCCAGGTGGCTGTGTTGCAC
>proasellus_rectus.28739
ATCAAATGTTGGATGGAAGACGATAACAACAGAGATGCTCTTTAAGTGAAGACAGGAGAAAGATTATATTTTGACAGACACAAACGAAGATATTGATTGGAAGTTTTACTTTCTTAATTCGAGTGGAAATATAAAAAATTTCCAAATGAAGTGGAAAATGGTCCACAAAGACATGTCACCAGGGTCTCCACATTTTATTCATACTCAGATCAAAAGGTTGATCGATATCAATTTCTGCTTCTTGCACAAATCTATTCTCAGCATTAACTAAAGAAGCTTTTGAGGGTTTTCGATGTTCCGCACTCGAGGGTGGGCTTGGCGGGGGTGTTGGGGGACAATGGGCTTTGTGAGGTAATCTCTGTTGAGAATTTTCAGACGAGGTAATACTACTGCAGTTCCTGTTGAGGTTTGAAAGATGATTACATGAATTTTGATTCTGATCGAAGTGGTTAATGGATGCGTGGGAAATGGAAGGGATTAAAAGAGATGAACTTGCGTTTGCATGATTAGGCTGTGTTGAGTAAGTGGAAACAACGTAAGATTCGTTACCAGAAGAATATGCATCGGATAAACATGAGGTTTGACCATCTAGAGGAAAATTACTTAGGTTTTGCGTGGGAACTGAAGAAGTATTTGGATAAAGATAACAATATTCTTTGTCAACGTCACTAAGAATTGTATTTTTCGATATGGCTAGGGAAGGAAAGTCTCGGACTGAATTTGGAGAAATATTTAATGGTGATGAAGGTCTATGCAAAGAAATAAATAAATTGTTTTTGGATTCGCAGGAGGGATTAACAGTTTCCATTTTACTCAATGACTGTTGAAAACATGTGTTATCCGATTGTAAACTTGATACGTGGGAAGAACTGTTTTCTTTCGTTGGGAATGATTTAAGTCGACACGATAAATCCGAATCCTTTTTAGGAAGTCCTTTTTCGCTAAAAGAAGAGAACATGTTTCCATTTGGAAGGCTTGCCCACTCCTTCAGGAGTTTCTTAGTGTCTCCTTTTAGAATAAAGGCGACTTCTCCTCCAGGCAGCTCAGTTGGCACAAGTGTCAAATTTTCCATAGAAACATCTTGCGCTAAACCAGATTTTTGTTGACATGCGACGGTCAAACTAGGTTCTTCTGCTAAATTTTTGCTGGAATCTTTTCCCGAAGAAGCTTTTTTGGATGTCTTCAAAATTTTTAATTTAGAACTCAGATGACTGAGGAGTTTTTCTCGTAAAGAGTCTGTTGTAGATTTCTTCAGGATTCGTTCCACAACTTTCATGCACTCGCTAAATCCTTGACTGAATTTTTCCTCCGCATCGGCTGTGACAGGCTCGACTTTGTTGGTGGATCCTGAATTGTGAATAGTTTGCAAATGACTGACGGTTAATTCAAGAATATCGGCTTTTTCTAATTTGGATGCCTTTCCTCCTTCGTCGTCTACCTTCTTCGCCTCCACCAGGAGTCTTGCCAGTTCATTTAGAGAGGTGTTGATCCGCTCTCTTCTCTTGCGCTCCATCAATGGCTTGCGAATCTTTCGAGCTTCACTGATGGGTCGAGGCTTATTTTTATTCTTTTGATTAGCTTCTATTTTCAGATGTTCCATTTTGATAATTAGTGGTTTTTAAAAGTGTCACTAATTGAAAGTTCACTATTTAGTTCAATGGATGAAATATTGGTTCAAAATTACTAAACGTACTTAACGCTGAGTCACACTTCAGGCTAATTGATAAATTAAATAAT
>proasellus_rectus.34074
GTGGTATCAACGCAGAGTTGAGGAAGGACTTTAGTCGTAAGTGGGTGTGCAATTTCGATCTCTTACAAATATTGCTCCGTGTGGATGCTTTGCTGTTTGTGCGTATTTACGTTCTGATAGATAAATTTACATAATCTAGCTAAATAATATCTATTTCGTTAGTTGTTTTTAATGGGTATGTGTTAGATGTAATTATAGTTACGTATAGCCCATGTAAAGTGAATACGTATATTGTGTATTTATAGACTTTATCTAGCTGCTCAGATTGTAGGCTAGCTTGATAATAAAATGCGTGCGATGCAGATGAATAAATAAAATGCCTCTAGTGTATGAGAAAAAAGATTTTTCTGTCATATAATAGGTTAACTAATTTTATGGCGTTGACCTTAATTCAGTAAAATAGTAGGCCTAGGCTTATGTCCATCCTTTTAAACATTTAGTGGTCTTCTCTAAATTTCGTGACCTAGTTTTTTAGTGAATGTTACTTGAATGGTAGCCTAGGACGATGTTAGGTATGTGTGTAACTATGTATTTTATATATAGTCTATACGTAGCCTAGATATGCGAGGATAAAGCAATGTAAGAAAACTAGCCTAATAGGCATAGTTGTTAAAATTATTACTTATCTTTGTGCTGGATTAACTACCTACCTACCGCCCGCATAGAAACATATGATTGAGTAGGCCTAATTAAGAATGAATGTTCTAATACATATTGAAAAAGTCATCTGGATTACTATATTGGCTTACAAACCAGTGCCTAAGTCATAGGAAATACGTCACTGGACTTTCTCCAGATCACTTATAAACAAAATGGCGGGCAATTTTCACAATACGCTGCCTAAATATTACAGCGCCTCACGTGAACTTCGCAACCAAGCGGAGAAGCAGCGTCGAGATAAACTAAATTACCACGTAACTGAGCTCGCTTCGCTCGTTCCTTTCGTCACGAGGGCTCAAAAGAAAGTGGACAAAACCTCGGTGCTACGTTTGGCTGCAAGTTACATAAGGATGCATAAAATCCTTCGCAAGACCGAATCCAACACTGCCAAAAGTATGCCTGTTGCTTTACTTAATTCGGACACTTCTAGAACTCTTCTAAATTCAATCGGTGGGTTTCTGCTAGTCATTACGTCAGTTGGCAAGGTGATTTATGCTTCGGAGGCAATTGAGGACACTTTCGGATATACTCAGGTATGTTTTTCTATTTTTAGTACTTCGTTACTTACAATGTAACAAATTACAGGACCAGTTAGGCTTGCCTTGGGCTATTTTATTGGACGTCTTATATGATTTAAAGGAACCTCCATTACCGGTTTCAGTCACTGCTTGCAACGTTTATGACAGCCACAT
>proasellus_rectus.34075
GTGGTATCAACGCAGAGTTGAGGAAGGACTTTAGTCGTAAGTGGGTGTGCAATTTCGATCTCTTACAAATATTGCTCCGTGTGGATGCTTTGCTGTTTGTGCGTATTTACGTTCTGATAGATAAATTTACATAATCTAGCTAAATAATATCTATTTCGTTAGTTGTTTTTAATGGGTATGTGTTAGATGTAATTATAGTTACGTATAGCCCATGTAAAGTGAATACGTATATTGTGTATTTATAGACTTTATCTAGCTGCTCAGATTGTAGGCTAGCTTGATAATAAAATGCGTGCGATGCAGATGAATAAATAAAATGCCTCTAGTGTATGAGAAAAAAGATTTTTCTGTCATATAATAGGTTAACTAATTTTATGGCGTTGACCTTAATTCAGTAAAATAGTAGGCCTAGGCTTATGTCCATCCTTTTAAACATTTAGTGGTCTTCTCTAAATTTCGTGACCTAGTTTTTTAGTGAATGTTACTTGAATGGTAGCCTAGGACGATGTTAGGTATGTGTGTAACTATGTATTTTATATATAGTCTATACGTAGCCTAGATATGCGAGGATAAAGCAATGTAAGAAAACTAGCCTAATAGGCATAGTTGTTAAAATTATTACTTATCTTTGTGCTGGATTAACTACCTACCTACCGCCCGCATAGAAACATATGATTGAGTAGGCCTAATTAAGAATGAATGTTCTAATACATATTGAAAAAGTCATCTGGATTACTATATTGGCTTACAAACCAGTGCCTAAGTCATAGGAAATACGTCACTGGACTTTCTCCAGATCACTTATAAACAAAATGGCGGGCAATTTTCACAATACGCTGCCTAAATATTACAGCGCCTCACGTGAACTTCGCAACCAAGCGGAGAAGCAGCGTCGAGATAAACTAAATTACCACGTAACTGAGCTCGCTTCGCTCGTTCCTTTCGTCACGAGGGCTCAAAAGAAAGTGGACAAAACCTCGGTGCTACGTTTGGCTGCAAGTTACATAAGGATGCATAAAATCCTTCGCAAGACCGAATCCAACACTGCCAAAAGTATGCCTGTTGCTTTACTTAATTCGGACACTTCTAGAACTCTTCTAAATTCAATCGGTGGGTTTCTGCTAGTCATTACGTCAGTTGGCAAGGTGATTTATGCTTCGGAGGCAATTGAGGACACTTTCGGATATACTCAGGCCGATGTCTTAGGACAAAGCTTTTACTCTTTAATCCATCAAGATGACGAACACTTGGTTCAACAACAATTGTGTCCTCAAGAGTCAGTTCGACGCTCATTCTATTGTCGCATGCTTGAAAAATCCATATCACGAAGCGATCCTCGACGATATGAGATTATTCACATTGTGGGGCAGTTTAAACCTCTTCCAATCTCAGAAATTCCAATGGTGGAAGAAGTGGAAGAGAAACCTCTTATCAGGACCAGACTAAGGAGAAGAACCCGATCCGAAGCTTGCTCTAGTGAAATGTCCGACGACGAAGACGTCTCATTCAGTCCTTCTTCGGCTTCGTCAGCTTCAGAAAGTTCGCACGACTTTGATTCGGGTCATGATCGAACTGGGTCTCATATGCTGGTTGCTTTCGTGCAAGTAGTCCATGATAAGCCAATAACTGAACTTTCATGGGTGGAGTCCATGAGGGACGAATACATCACGAGACACCGTTTGGATGGAAATATTGCCTATGTTGATCACAGGATATCGTTTGTGACTGGAATGATGCCTGAAGAAGTTTTGGGAAGTTCAGCGTTCCAATATATGCACCCAGATGACATTCTCTGGTCCATCATTGCTCAGAAGCAAATGTTAGGAAGTTCCCAGGGGCATGGAATGGTGACTTATAGATTGGTTTGCAAAGATGGGTCTTTTGTTTCTCTTCGTTCCAGGGGTTTTCTGGAAGTAAATAAAGACACAGGGAAGGTAGACACATTTGTCTGCATTAACACATTACTAAGAGAGACTGATGCGGAGGAGGAAGTCAGAAGCCAACGAAAGCAATTGTTGCCTCTAGTTAATGGCCAATCTCATGAAGATTTAGCCTATTGCATCGGGAAAGATCTGCCACCAGATTTGAGTTTGTTAGTAAAAGGAATAATAAACCGACAAACAATTAATCGGATGCTAAATAGTGTTGAAGATGTCTCTTTGTCAAAAATCGAAAGGGGAGCTACATTGGGGTACCCTCTACTGCCCAAGAAGTCAAATTCCAGTTCTGATTGCTCGGACGCTTGCTCGAGTAAGCAGCTGGTTAGTAACTCACGTCCTGGCTCGAAAGATATTTACAAAGACTCTCAGCCCTCTACCTCGGATTGCACATCCAAATCATTCAGGAGGAGGTCACGAAAAATACAGTCTGCAAATGGGAGTCGAAAATCAAGAGAAAATTCTCAGTTTTTAGAGTCATCCGTTCGGTGTTCTACAATTATAAGATCTAAAATAAAGCGGAATTCTTTATGTGTGACCAAAGAAACTGATGAGAAATCGGCATCAATTTGCGTTATGTCTCAAACATTTATCGGAGGTGAATTACCGACAAGTTCGTTATCACCTAATAATTTCCCTGAAACACTTTTATCGAGTGATTCACCACCTACTTTCGTTGCTCCTAATGACAGTTTAACGGAACCATGTACCTCTACTTCAAGTTTTTATAATTATGAACCTAATTCACCGACTGAGTGGTCGATGATTGATTCATTGTCTTCAGATTTTGAGAGCAATATAGAGGAACTCTATTCTCCTACTAATGGGTTACAACCAGAAAAGTTTCTTTTATCAGAGATAGCTCAAGATCCTTGCGATTCATTTTTGGAGCCTTCCAGAAATGATACTTTGTTTGATTCCGTTGGCATTGAACCTAACTCTTGTTTAATACCAAGTGATGCAATGGAAGTTACATCTGACAATTATTCTCAGCTTCCACAATTGTGTGTGAGGGAAGGATCTCCAAATTGTTCTCCACTGCCTACTCAATCAAGCTTTCCCATAAATAGCCACGAACGTTGTGAAAATAAAGACTACTCTTTCCTAACATTAACGAGTAAAGCCGATGCTCAGCCTGTTGGTGAATCGTTAAACTATTCCTTTATATCTAAAAACCACAAGCCTCTTGGGTTCATCTCATAACTATTGCGTACTAAAAGCTTAGCTTAACTGATATTTGTGTAAAGAAGGATACTTTATGAAAATTATGGGGAGATTTTTGTTCATAGTCAGACTATTGATGACACCAAGCTGGCTGTACTTATTAAACATATGGTACAATGCATGTTTATATGGATACTTAAGAAGGTTTGACTCGATGTGATAGGCAAATGTCCAGAGTAATAGAGCCCTGTATATAGGAGTTGGGAAAATTTTTCAATTGATTATATATTTTTATATTGTCATAATTACTTGACTTAAATGTTGTCATTATGATAAGCGATTGTTGTAGGCGCATTTATTATATAATGCAAGAAACAAAAATTAGTGATACTGAAGCAATTACAGGGTTCCTTTTATAGCTTAAGAAGACTAACTGAAACTTATGATAAGTTTCCTACTTTAAAGCCACGATAGATTTAGCATAGCATCCTATCCAACCAGAATATACACTGAGATTACAATGTCACTTTTATTTCAAAAAGGGACCCTTACTTGAGCAATGGAGGTAATATGAATTGGTGTTCTAAATTACCCTTTAATGAATTAAAATATGCATAGCATACCATGCATATACTATGGCGATAATCGCCACAATACCCTACCAATATCCATTGCTGATCATTGACAATTTTATATTTATTGCTTAGGCTTTGAGGCAATTTGACGTTATAAGCGCTACTGTAAATGTTACCTGAATTTATCTAGCACATTTATGTAGGTGTGCATAAAAGTTTGTTGTTTGTAAAATGATTTTCTTGTTATGTGTTTGTGCTTTTACCTAATTTAGTGAGTGCAACATGAAACT
>proasellus_rectus.35350
CACGAAACAATGCATTGTTTCGTGTTGTTTCGTGATAAGTTTTACCTAGTTCATTAATGATAGTGTTTAATATATTTTGTTTACAAAAGATGTGCAATTAAACGATATTTTCAAACAACAATTCCTTCCGAGCAGTTTCCATAGCAACGCTTAAACATTTCTTACAAGAAAGTTATAAACATAAATTTTTATTTTTCTACACTTTTTTCCCCCTATTCTTAAAATCAATTTTTTTTCACTTTCCATTTAAGTACACAAGTTAACATCGATGGTTCATTGCACTAAATATGTTTATGTACAAAAATCAACTTTACAGCCATCAGGATTTCTTATCTGATATACCATTAAGGGCTCCCCCAAGAGTGGCTGAACTGATGGATTCCACTATGTGGGATAAGTAATCCAAACTGGATGTGGCACTACTAACGTTGAAAGGCTCGGAACCATTAATAGGTGCATATCCGTTACTAGATTCGTTGTAGGCATTATTTTTTCCACCAAAGCATTGGCCATTCATATTTTGATAGATGTCCTGATTTGTACAGGACATCGGACTACTCTGTTTGGACTCATCGTGGCCGGAAGGACTTCCATGAAGGAGGTCCTCGAGGGACTCTATGTACTCTATGGCGTTCCTCAAGATCTCCACTTTGGCCATCCTCTGGTTGGGGTTAGGACACGTCCTCTTCTTAAGGATCTCGAAGGCTTCGTTGACCTTTCGTAAGCGCCTTCTTTCGCGTATTGTTGCTGCTTTTCTTCTATCCACTGTAACATTTTTCTTCTTGCAAGCTTTGCACGCCCACAACAAACACGCCCGCGCGTGTGGGTGTCCATGTGTGTTACTGGCAGGGGCTAACACGTGAGGAATATGATCATCTGAGTCATCGGTCATGTCATCATCTTCATCGTCATCCTCATCTTTTAATTTATTATTTTTATTGTAATTCCCATCCAGGGTTTTATTATATGCCCCATTATGGGTATAGATATTTGGAGTTATTTGGGGTATTCGATCATGACTAGAGATATCATTAAATTTATTATAA
>proasellus_rectus.35351
AATTAAAGTTTTATTTTGACTTTTAAACTATAAAGAAATCTTTAATAAAAAGTGTTTTTGACAGCAGCTGAACTTACACTAAATTCACTACTCAAATCGTCAAATTAAATTATTTAAATGGCAAATTATGAAAGTGAGTTATAAATTAAACTTACTATCCAAACTTGAAGTAGTCTAACCTAACCTAACTAACATCTTATACCATTAGCACAATAAAATAAGAAAGCCGATTGATGAATAAATTTGCATTCAGAAACGGCCTAAAGTATTTTTAAATAATGTTTTACTAAGTTTCATGTGTTAATTGGATAAATTTTCTCAATCTATTTGAAACGTAATATCAAATTTTAAATAAAACTTATCACGAAACAATGCATTTTACCTAGTTCATTAATGATAGTGTTTAATATATTTTGTTTACAAAAGATGTGCAATTAAACGATATTTTCAAACAACAATTCCTTCCGAGCAGTTTCCATAGCAACGCTTAAACATTTCTTACAAGAAAGTTATAAACATAAATTTTTATTTTTCTACACTTTTTTCCCCCTATTCTTAAAATCAATTTTTTTTCACTTTCCATTTAAGTACACAAGTTAACATCGATGGTTCATTGCACTAAATATGTTTATGTACAAAAATCAACTTTACAGCCATCAGGATTTCTTATCTGATATACCATTAAGGGCTCCCCCAAGAGTGGCTGAACTGATGGATTCCACTATGTGGGATAAGTAATCCAAACTGGATGTGGCACTACTAACGTTGAAAGGCTCGGAACCATTAATAGGTGCATATCCGTTACTAGATTCGTTGTAGGCATTATTTTTTCCACCAAAGCATTGGCCATTCATATTTTGATAGATGTCCTGATTTGTACAGGACATCGGACTACTCTGTTTGGACTCATCGTGGCCGGAAGGACTTCCATGAAGGAGGTCCTCGAGGGACTCTATGTACTCTATGGCGTTCCTCAAGATCTCCACTTTGGCCATCCTCTGGTTGGGGTTAGGACACGTCCTCTTCTTAAGGATCTCGAAGGCTTCGTTGACCTTTCGTAAGCGCCTTCTTTCGCGTATTGTTGCTGCTTTTCTTCTATCCACTGTAACATTTTTCTTCTTGCAAGCTTTGCACGCCCACAACAAACACGCCCGCGCGTGTGGGTGTCCATGTGTGTTACTGGCAGGGGCTAACACGTGAGGAATATGATCATCTGAGTCATCGGTCATGTCATCATCTTCATCGTCATCCTCATCTTTTAATTTATTATTTTTATTGTAATTCCCATCCAGGGTTTTATTATATGCCCCATTATGGGTATAGATATTTGGAGTTATTTGGGGTATTCGATCATGACTAGAGATATCATTAAATTTATTATAA
>proasellus_rectus.36337
TATCTATTTGATAACACACTAGATAGGTCTGTGAGTTCGAATTTCTAATGACGATTTAAGGCTGAGGCCTATGTGTATTTTGATTTTTGACATAATATTGTAGGCCATGCCAATGTAGCTAAGCTACTTTTAACTTTTTAGTTAGGCCCTATATGTGCACAGCTCAACGATTGATATATTCGTAGTAGACTAATCATTAATTTCCTTAATTTGAAGTTTAAAGTCCGTGTTGCAAATGATTACGTAGATGGTGCGGCTTCAAAAACAAACCATGCGACATCCGAATTTTTTACATGTCAACTTCTGCTGACTATGTTGGGTGCGTTTTGTCTTAAATCTAAACAGTGTAAACGCTTGATGTTATCAGGCTGGGCCCGTATGTTCAGGACCCAGCATGGGTCAAGATGAGTTCACCGACACCGGCTCTACACAAGAAGAAGAAGAAGCCCGAAACAGCCAAGCCGCAGTCGCAGATCAACAAGTGCCTTAATGAGAAGCGGCGTCGCGAGCAAGAGAACACTTATATCGAGGAGCTGGCCGAGCTGATTCAAGCCAGCATCGTTTCTGACATGAAATCGCCGTCTGTGAAGCCGGACAAGTGCGCCATCCTTCAGCAAACGGTAGACAAGATCAAACAAATCAAAGAATCAGAAGCAGCAGACGGCGCAGCAGTTCAACAGGGTGAAGTCTCTAGTTCGCGACAAACCTTACTCCAGAATCAGCTCCTTGGGCCGCTTGTTCTCGAGGCTTTGGACGGGTTTCTCAGATCGGAAGGCACACGTCT
>proasellus_rectus.37186
TATCTATTTGATAACACAGTATCAAATCCAGAAAATGATAAATGAGGTCACATCTAGCTGCATGTACATCCTGGAGGGGGATTATTTCTTCCTGGAATCCTCCCAGTTTTATTCCGATGCCCAAATTGATACAAGAACTGAAACCTTCTTCCAGCAGAAGAGGGACAAAAACGTTTTTATCGGGAGGTTTAACTCATCTCTTCCAGAAGAAAATTTTTTAACTGACAGAAAAATTAAAACTTTCGCTGAAGTTAATTGCTATGAAAATAATCCAGAATTGAGTTCATTTGCAATTGACTCTACTTATGAAAATGAAGACTTGGTGCCTCAAATGGATCCTTTACTGGAGCAGAACTTAAATTTTGGGAATGAAACAAAGGAAACCACTGTCAATATAAGACAATCTTCCAAATTAAAAAAAAGACAAAAATTCGATTTTGATAGTTCAAGAATTGAGAAGTTTCCACACTTGGTGGCCAAGAGGAATGCGAGGGAAAGGAAGCGAGTTCAAGCAGTTAACACAGCTTTTGCTGGATTAAGAAAAGCTCTTCCACTTATTCAAGGAAGATCAAAGAGGGTGAGCAAAGTAAGAATCCTTCAGGAAGCCATAAATTACATCGATCAACTGAAAATGATTCTCGATGAACAAGATTCCACATTTTTAATCCAGAGTGAAACCAAAATTCATGTTCAGGAAATAACCAAAATGTCCACTTCAGCAAAAAGCCAAAAAGGACACTGTGTGAGAAATGAACTTATATCAGTTGACAGTTTACAAGATTAAAGCTCAGATAAAAGAGATCAACATGAATAAATTATATCAACTTAAATTGAATCAAACATCATATCTTTTTAAATAATATAAAAATATAGTTGCAAAAAAAAAAAAAAAAAAA
>proasellus_rectus.41053
ATTTGTATATTAATATTTTTTTACTAATTTTTTTTCAGAAATTACATTTCCCACGAAACGAAATGAAGATCCGAATAATTCCTCTCTTCAGCAAAGTGGCCAATCGAAGACTTAAGTGGTCATACATTCACATTCAGTCAGTAGGCCTACCACCAGTCATATTGTTATGACTGTTGTGCAATTTCATAAAGCATATCTCTTTTGGAGACACTGCCCATTGCAAACAGCTATAAAGTGTAGAGGCCAGAGCCCTGGTTTCACCATTCCCCTTCACACACAGTTCTTACAAATGTGCACCTCTGTCATGTGTCAGTCTTTCTTGCAACACTTTTCCACTGTACTATATCTCTCTTGAACACTTATAACTGCCATAATTAATAGAGAAAGTGTCAACTAAGTTTAAAAAAAAAAAGATGTGAAACATATTGAATTACTTAATATTATGGCTACAATAAAATTTAAATGGATTAATATAATTAATGAAATCAGACGCAGCCTGTACACCCACCTCGTCACTTGCCCCTGAACAACCAAATCTTCCAAAACGTAACCAATACAAGATATCGTCGGTTCAGAAATTTTATAAAAGTAGCTGAGATTACGGGAAAAACTCCGAAAACTAACAGAAATAAGAAAAAAAGTTAATAAATTAGTAATTAAAAATATCATTTATAAATAGGAAATTACACCTGCAAGTTGTCACTTAGATTTAATAAACTAAATAATGTACTAAACCTAGCAAACAAGGCATCCTTCAAAATAACAAATTGAAGAAGAATAATAAAATATTCCACTCTATAATTCTGTGGAATTGTAAGCATTTTATACACCAATTAACATTTTTTTAATTAAATACCAGTTATAAACTTAAAAAATCATATCTATAAGCTTACTGAAACAATATGAAAATTTGTATGAATTTTTTTTAATACGTCTTCATGAGACATTTCAGAATATTTGTCTTTCACGTAATGATAAATCAATAAACTGAAATGCTTCGAAAAAAAATTAATAAAACACAGAAACTCTTAATTCAAGTATAGCCATATTTGAAATCTATAAAATAACAAAATATAAGAAGAAAAACTTTATAAACTCTTGAAGTTTAAAATGATAATTACTAATATGCAGGTTACAACAAGTAAAGAAATCATTATATAGAGTAACACAGTGCAGTTCCAATAAAACCAATGCAAATTTGGAGGTAAGATAAATTGTTGTGATGAAGAAGTATGTCAGAACTAGCCAGTAAATCCAACCATATTTGGAAAAAATGAATTTTTAACATTGTAAAAAATAAAATACAGAAGCAGCAGATTATGCAATTGTATTTTAACATACCAACATAAACAAATATTTAATGTGAAGGTTACATCGGCCTTTGGCCAACCAGTACTGCTAAACAATACCTCATATTATCTTTATGGGCTTCAACATTTAATCTATTTCTCATCCTTGTTTTCATGTAATTAGTTTAAAAAAAAAATTCCTACAGAAATCTGTAAAACTAAATAGAAGGAAAACTAGAAATGTAAGCTCTAACTGTATTGCACCCTGCTGAGGGAAGGAGATTCTACTCTTTGCATGAAAAGCTGTATCTGCTGGAAAAAAAATTTGCATAAAAAAGTGCAATAATAGCAAAAAAACTCAATGCAATACTTAGATAAACAATAACGAAAGGATTTCTTTATAAATTGAATGAGGCTTTCTTCTTTCCAAAAATTATGTTCTCAGTGCAGCTTGATAAGTCCTATTTCTTCACAGCAACAATAAGGAACAGAAATTAAATTAAGGACACAATATAAAGTACATTTTTTATTCAAGGTAAATAAGTGTTTATGACAAAAAAGTTAGTTCCTCCACCGAGAACATTTTTAGATAAAATATTTACTTTTAAGTTATTTTCACTAAAAGAGAAAATACTCAGTGTGGATCAACAATTACGATCATATTACTTTTTTGCCCTAAATAAGAGAAACTGAACTCAATATTGCGCACATAGTACAAATTAATAAGGCAGTTTGGTATATAAATATGAAATAATGGAATGTGAGCTAAATCATTGTATGTGTGTAATTGTGAAAAATGAATTTAAGCAGCTATTAAAATGAGGAAAAAATAAAAAGCCAAATGTAATGCACATGAAAAGGGTTTTAAGAATAAACAACAAGAGTAGAATATTGTTCGAAATAATTGTGATCTAGGAAGAAGGTCAAGAGATAACAAATAAAATTTACAGAAAACACAAAACGAAATTCACTAAAAAATTAAACTGAAAAAGGTGGGACCCAGTTAAAAAATGAGAAAATTTTGCTTAAAAATTCTATGGACTATACAGTAACAATATTAACAACTACATTTTGATGTTAAGGAGCATTTTATTCTTAATTTGAATCAATTAGCACAGCTGTCAATCAAATAAAAGTCTAGGTCTCTTTCTTGTCACTTTCTTTGAAATGAAGGTGCCACAAATACGATAATACTAAACACTGTATCTTTAAATTTTTTCCAACTATAATGGATTTTCATAAAGATTGAAATTGTGCCACATCTTCATATAAAATGGGGAAAACTTATAATAATATAACAATTAACAATATACATAAACAATGTTGTTAACTAGTAATTATATGAATATTATTTTTCACAATGTATCCAAATTTCAATAAGTAAATAAACTTTAAATTTCCATTTTGTCAAAATGAAATATAACTAATTAGACAAGCTATGCTCATTTTAGATATACATTGTTTAATAAAGTTAATGTAGAAAACAAAAAACATTATTTGCAACATAATTACTAAATTATGGTCAGCAGGGCGCATATCTAACAAGCTCACTTAAATACAAATTTTTTAATGCTAATTACATTTTATAGCTATTGCCTGCAGATGGGAGCCGTGCTTTCTTCTCATATACTCTATATAATCTGCTGCCTTTTTTAAAATTTGAGCTCGACTTGCCTTTTCATTTTTCCTTACCTTTTCTCCTTGTAAGGAAGGTACAGAATCGCGAAGAGAGCAAAAGGAATCTTTTATGTGATCTCGTCTTTTTCTTTCTAAGGCATTATGATGAGCTCTTTTTTCTGCTTGGGATGCAAATTGAAGGTCAGTTCTTCCTCCACCCAGGCCACTATTTCCAGATACACTATCTTCATCATCATCACTTTCAATATCTATATCCTTATCTTCGTCACTCATTTTATAATAAAAATCAAATAGATAAAATTATAGATTAA
>proasellus_rectus.41054
ATTTGTATATTAATATTTTTTTACTAATTTTTTTTCAGAAATTACATTTCCCACGAAACGAAATGAAGATCCGAATAATTCCTCTCTTCAGCAAAGTGGCCAATCGAAGACTTAAGTGGTCATACATTCACATTCAGTCAGTAGGCCTACCACCAGTCATATTGTTATGACTGTTGTGCAATTTCATAAAGCATATCTCTTTTGGAGACACTGCCCATTGCAAACAGCTATAAAGTGTAGAGGCCAGAGCCCTGGTTTCACCATTCCCCTTCACACACAGTTCTTACAAATGTGCACCTCTGTCATGTGTCAGTCTTTCTTGCAACACTTTTCCACTGTACTATATCTCTCTTGAACACTTATAACTGCCATAATTAATAGAGAAAGTGTCAACTAAGTTTAAAAAAAAAAAGATGTGAAACATATTGAATTACTTAATATTATGGCTACAATAAAATTTAAATGGATTAATATAATTAATGAAATCAGACGCAGCCTGTACACCCACCTCGTCACTTGCCCCTGAACAACCAAATCTTCCAAAACGTAACCAATACAAGATATCGTCGGTTCAGAAATTTTATAAAAGTAGCTGAGATTACGGGAAAAACTCCGAAAACTAACAGAAATAAGAAAAAAAGTTAATAAATTAGTAATTAAAAATATCATTTATAAATAGGAAATTACACCTGCAAGTTGTCACTTAGATTTAATAAACTAAATAATGTACTAAACCTAGCAAACAAGGCATCCTTCAAAATAACAAATTGAAGAAGAATAATAAAATATTCCACTCTATAATTCTGTGGAATTGTAAGCATTTTATACACCAATTAACATTTTTTTAATTAAATACCAGTTATAAACTTAAAAAATCATATCTATAAGCTTACTGAAACAATATGAAAATTTGTATGAATTTTTTTTAATACGTCTTCATGAGACATTTCAGAATATTTGTCTTTCACGTAATGATAAATCAATAAACTGAAATGCTTCGAAAAAAAATTAATAAAACACAGAAACTCTTAATTCAAGTATAGCCATATTTGAAATCTATAAAATAACAAAATATAAGAAGAAAAACTTTATAAACTCTTGAAGTTTAAAATGATAATTACTAATATGCAGGTTACAACAAGTAAAGAAATCATTATATAGAGTAACACAGTGCAGTTCCAATAAAACCAATGCAAATTTGGAGGTAAGATAAATTGTTGTGATGAAGAAGTATGTCAGAACTAGCCAGTAAATCCAACCATATTTGGAAAAAATGAATTTTTAACATTGTAAAAAATAAAATACAGAAGCAGCAGATTATGCAATTGTATTTTAACATACCAACATAAACAAATATTTAATGTGAAGGTTACATCGGCCTTTGGCCAACCAGTACTGCTAAACAATACCTCATATTATCTTTATGGGCTTCAACATTTAATCTATTTCTCATCCTTGTTTTCATGTAATTAGTTTAAAAAAAAAATTCCTACAGAAATCTGTAAAACTAAATAGAAGGAAAACTAGAAATGTAAGCTCTAACTGTATTGCACCCTGCTGAGGGAAGGAGATTCTACTCTTTGCATGAAAAGCTGTATCTGCTGGAAAAAAAATTTGCATAAAAAAGTGCAATAATAGCAAAAAAACTCAATGCAATACTTAGATAAACAATAACGAAAGGATTTCTTTATAAATTGAATGAGGCTTTCTTCTTTCCAAAAATTATGTTCTCAGTGCAGCTTGATAAGTCCTATTTCTTCACAGCAACAATAAGGAACAGAAATTAAATTAAGGACACAATATAAAGTACATTTTTTATTCAAGGTAAATAAGTGTTTATGACAAAAAAGTTAGTTCCTCCACCGAGAACATTTTTAGATAAAATATTTACTTTTAAGTTATTTTCACTAAAAGAGAAAATACTCAGTGTGGATCAACAATTACGATCATATTACTTTTTTGCCCTAAATAAGAGAAACTGAACTCAATATTGCGCACATAGTACAAATTAATAAGGCAGTTTGGTATATAAATATGAAATAATGGAATGTGAGCTAAATCATTGTATGTGTGTAATTGTGAAAAATGAATTTAAGCAGCTATTAAAATGAGGAAAAAATAAAAAGCCAAATGTAATGCACATGAAAAGGGTTTTAAGAATAAACAACAAGAGTAGAATATTGTTCGAAATAATTGTGATCTAGGAAGAAGGTCAAGAGATAACAAATAAAATTTACAGAAAACACAAAACGAAATTCACTAAAAAATTAAACTGAAAAAGGTGGGACCCAGTTAAAAAATGAGAAAATTTTGCTTAAAAATTCTATGGACTATACAGTAACAATATTAACAACTACATTTTGATGTTAAGGAGCATTTTATTCTTAATTTGAATCAATTAGCACAGCTGTCAATCAAATAAAAGTCTAGGTCTCTTTCTTGTCACTTTCTTTGAAATGAAGGTGCCACAAATACGATAATACTAAACACTGTATCTTTAAATTTTTTCCAACTATAATGGATTTTCATAAAGATTGAAATTGTGCCACATCTTCATATAAAATGGGGAAAACTTATAATAATATAACAATTAACAATATACATAAACAATGTTGTTAACTAGTAATTATATGAATATTATTTTTCACAATGTATCCAAATTTCAATAAGTAAATAAACTTTAAATTTCCATTTTGTCAAAATGAAATATAACTAATTAGACAAGCTATGCTCATTTTAGATATACATTGTTTAATAAAGTTAATGTAGAAAACAAAAAACATTATTTGCAACATAATTACTAAATTATGGTCAGCAGGGCGCATATCTAACAAGCTCACTTAAATACAAATTTTTTAATGCTAATTACATTTTATAGCTATTGCCTGCAGATGGGACTGAAAAATCCTGATGGACCATCATATCATGACGTAAAAGGCAACTAAAGGAGATAAGGAAAGAAATACCTTGACTGAAAGATCTTCCTAAAAATTTTCAAAGAAGAGGGGTGCTGCTGAAGATAAAAACCCCAGAGCATCGCTATGCTTTGACTAAGTATGCTGCAGAGAGGAGAGATTTTCCACTTTGTGGGAATTGCTATATCTGATGAAAGACAACTTATATGGCATCACTGATTATTAATTTCATCAACCAAAGTTTCATATCAATTACATTTATATATAAAATGAAATAATATGAGCATGAAATATTTTATGATAAATTTAGGACCATGCCTTTACAATATTATAACAAATCAAATTTTAATCCCTTTTAACGAAAATAATAATTTCCTCAAATGGAGCTCAAAATCCAGAAGAATTAAGAAAAAAAAACTATGATTGCTTCTAGTTAAGAAAATTAACAAAGTTATTATCAGTAAAATATAAGTACTGTGAAAAGAAAAAATACTTTATAAGTGTTCTAGTAAGCATAAAAATAAAAGTTTGTATTTCTTTCCTGATTGTACTTTGCTTAATAGATATGGTATTCAGATACATAGATGCAGTATTCACTATTTCATTAACCAAAAAGGGAAAACCATAAATTTTACTTAAGACATATGTTTATCTAAAACTTTAGTTGATTTTGAATCAATGTTTGCTTTTATCTATAATTATTATAACATAATAATAGTTAAATATGCAAGCTTGCATAGAATGATTTATTTTTAAGTGATCATTTTCAATCACAACCATAAAGTGCCAAAATCAGCAAATTTAATGAAAAAAAATTAGTGATTCATATAAAAACCATGGTCTTCTTACGAAAACTACATTTTGTAAAATAAAATATACCAAACATATCTAGTTTATGGCAACACAAGTCTTCATATTTTTTTGTACTTGTCTTTCATATTTACTATAAATATTATACAAAAGCATATATCATGTTTTAATTTTTTTATTTTGTTGTTGTGGAGAGGATTCAGAATCTGAAGAATCAGAAGCAGATCCATCATATTTCAGTCCTTCGTTATTAGCGTGATTAAGTCCTGGACTGCTGGACATGGCATAATTTCCTGTATACTTAGTTTTTTCCAGTGCTCGAATTTGAGACTCCAAGAGCTTATTTTGTTTTTTTAAGTCATCAATATCTTGTTGATGGGAGCCGTGCTTTCTTCTCATATACTCTATATAATCTGCTGCCTTTTTTAAAATTTGAGCTCGACTTGCCTTTTCATTTTTCCTTACCTTTTCTCCTTGTAAGGAAGGTACAGAATCGCGAAGAGAGCAAAAGGAATCTTTTATGTGATCTCGTCTTTTTCTTTCTAAGGCATTATGATGAGCTCTTTTTTCTGCTTGGGATGCAAATTGAAGGTCAGTTCTTCCTCCACCCAGGCCACTATTTCCAGATACACTATCTTCATCATCATCACTTTCAATATCTATATCCTTATCTTCGTCACTCATTTTATAATAAAAATCAAATAGATAAAATTATAGATTAA
>proasellus_rectus.41055
ATTTGTATATTAATATTTTTTTACTAATTTTTTTTCAGAAATTACATTTCCCACGAAACGAAATGAAGATCCGAATAATTCCTCTCTTCAGCAAAGTGGCCAATCGAAGACTTAAGTGGTCATACATTCACATTCAGTCAGTAGGCCTACCACCAGTCATATTGTTATGACTGTTGTGCAATTTCATAAAGCATATCTCTTTTGGAGACACTGCCCATTGCAAACAGCTATAAAGTGTAGAGGCCAGAGCCCTGGTTTCACCATTCCCCTTCACACACAGTTCTTACAAATGTGCACCTCTGTCATGTGTCAGTCTTTCTTGCAACACTTTTCCACTGTACTATATCTCTCTTGAACACTTATAACTGCCATAATTAATAGAGAAAGTGTCAACTAAGTTTAAAAAAAAAAAGATGTGAAACATATTGAATTACTTAATATTATGGCTACAATAAAATTTAAATGGATTAATATAATTAATGAAATCAGACGCAGCCTGTACACCCACCTCGTCACTTGCCCCTGAACAACCAAATCTTCCAAAACGTAACCAATACAAGATATCGTCGGTTCAGAAATTTTATAAAAGTAGCTGAGATTACGGGAAAAACTCCGAAAACTAACAGAAATAAGAAAAAAAGTTAATAAATTAGTAATTAAAAATATCATTTATAAATAGGAAATTACACCTGCAAGTTGTCACTTAGATTTAATAAACTAAATAATGTACTAAACCTAGCAAACAAGGCATCCTTCAAAATAACAAATTGAAGAAGAATAATAAAATATTCCACTCTATAATTCTGTGGAATTGTAAGCATTTTATACACCAATTAACATTTTTTTAATTAAATACCAGTTATAAACTTAAAAAATCATATCTATAAGCTTACTGAAACAATATGAAAATTTGTATGAATTTTTTTTAATACGTCTTCATGAGACATTTCAGAATATTTGTCTTTCACGTAATGATAAATCAATAAACTGAAATGCTTCGAAAAAAAATTAATAAAACACAGAAACTCTTAATTCAAGTATAGCCATATTTGAAATCTATAAAATAACAAAATATAAGAAGAAAAACTTTATAAACTCTTGAAGTTTAAAATGATAATTACTAATATGCAGGTTACAACAAGTAAAGAAATCATTATATAGAGTAACACAGTGCAGTTCCAATAAAACCAATGCAAATTTGGAGGTAAGATAAATTGTTGTGATGAAGAAGTATGTCAGAACTAGCCAGTAAATCCAACCATATTTGGAAAAAATGAATTTTTAACATTGTAAAAAATAAAATACAGAAGCAGCAGATTATGCAATTGTATTTTAACATACCAACATAAACAAATATTTAATGTGAAGGTTACATCGGCCTTTGGCCAACCAGTACTGCTAAACAATACCTCATATTATCTTTATGGGCTTCAACATTTAATCTATTTCTCATCCTTGTTTTCATGTAATTAGTTTAAAAAAAAAATTCCTACAGAAATCTGTAAAACTAAATAGAAGGAAAACTAGAAATGTAAGCTCTAACTGTATTGCACCCTGCTGAGGGAAGGAGATTCTACTCTTTGCATGAAAAGCTGTATCTGCTGGAAAAAAAATTTGCATAAAAAAGTGCAATAATAGCAAAAAAACTCAATGCAATACTTAGATAAACAATAACGAAAGGATTTCTTTATAAATTGAATGAGGCTTTCTTCTTTCCAAAAATTATGTTCTCAGTGCAGCTTGATAAGTCCTATTTCTTCACAGCAACAATAAGGAACAGAAATTAAATTAAGGACACAATATAAAGTACATTTTTTATTCAAGGTAAATAAGTGTTTATGACAAAAAAGTTAGTTCCTCCACCGAGAACATTTTTAGATAAAATATTTACTTTTAAGTTATTTTCACTAAAAGAGAAAATACTCAGTGTGGATCAACAATTACGATCATATTACTTTTTTGCCCTAAATAAGAGAAACTGAACTCAATATTGCGCACATAGTACAAATTAATAAGGCAGTTTGGTATATAAATATGAAATAATGGAATGTGAGCTAAATCATTGTATGTGTGTAATTGTGAAAAATGAATTTAAGCAGCTATTAAAATGAGGAAAAAATAAAAAGCCAAATGTAATGCACATGAAAAGGGTTTTAAGAATAAACAACAAGAGTAGAATATTGTTCGAAATAATTGTGATCTAGGAAGAAGGTCAAGAGATAACAAATAAAATTTACAGAAAACACAAAACGAAATTCACTAAAAAATTAAACTGAAAAAGGTGGGACCCAGTTAAAAAATGAGAAAATTTTGCTTAAAAATTCTATGGACTATACAGTAACAATATTAACAACTACATTTTGATGTTAAGGAGCATTTTATTCTTAATTTGAATCAATTAGCACAGCTGTCAATCAAATAAAAGTCTAGGTCTCTTTCTTGTCACTTTCTTTGAAATGAAGGTGCCACAAATACGATAATACTAAACACTGTATCTTTAAATTTTTTCCAACTATAATGGATTTTCATAAAGATTGAAATTGTGCCACATCTTCATATAAAATGGGGAAAACTTATAATAATATAACAATTAACAATATACATAAACAATGTTGTTAACTAGTAATTATATGAATATTATTTTTCACAATGTATCCAAATTTCAATAAGTAAATAAACTTTAAATTTCCATTTTGTCAAAATGAAATATAACTAATTAGACAAGCTATGCTCATTTTAGATATACATTGTTTAATAAAGTTAATGTAGAAAACAAAAAACATTATTTGCAACATAATTACTAAATTATGGTCAGCAGGGCGCATATCTAACAAGCTCACTTAAATACAAATTTTTTAATGCTAATTACATTTTATAGCTATTGCCTGCAGATGGGACTGAAAAATCCTGATGGACCATCATATCATGACGTAAAAGGCAACTAAAGGAGATAAGGAAAGAAATACCTTGACTGAAAGATCTTCCTAAAAATTTTCAAAGAAGAGGGGTGCTGCTGAAGATAAAAACCCCAGAGCATCGCTATGCTTTGACTAAGTATGCTGCAGAGAGGAGAGATTTTCCACTTTGTGGGAATTGCTATATCTGATGAAAGACAACTTATATGGCATCACTGATTATTAATTTCATCAACCAAAGTTTCATATCAATTACATTTATATATAAAATGAAATAATATGAGCATGAAATATTTTATGATAAATTTAGGACCATGCCTTTACAATATTATAACAAATCAAATTTTAATCCCTTTTAACGAAAATAATAATTTCCTCAAATGGAGCTCAAAATCCAGAAGAATTAAGAAAAAAAAACTATGATTGCTTCTAGTTAAGAAAATTAACAAAGTTATTATCAGTAAAATATAAGTACTGTGAAAAGAAAAAATACTTTATAAGTGTTCTAGTAAGCATAAAAATAAAAGTTTGTATTTCTTTCCTGATTGTACTTTGCTTAATAGATATGGTATTCAGATACATAGATGCAGTATTCACTATTTCATTAACCAAAAAGGGAAAACCATAAATTTTACTTAAGACATATGTTTATCTAAAACTTTAGTTGATTTTGAATCAATGTTTGCTTTTATCTATAATTATTATAACATAATAATAGTTAAATATGCAAGCTTGCATAGAATGATTTATTTTTAAGTGATCATTTTCAATCACAACCATAAAGTGCCAAAATCAGCAAATTTAATGAAAAAAAATTAGTGATTCATATAAAAACCATGGTCTTCTTACGAAAACTACATTTTGTAAAATAAAATATACCAAACATATCTAGTTTATGGCAACACAAGTCTTCATATTTTTTTGTACTTGTCTTTCATATTTACTATAAATATTATACAAAAGCATATATCATGTTTTAATTTTTTTATTTTGTTGTTGTGGAGAGGATTCAGAATCTGAAGAATCAGAAGCAGATCCATCATATTTCAGTCCTTCGTTATTAGCGTGATTAAGTCCTGGACTGCTGGACATGGCATAATTTCCTGTATACTTAGTTTTTTCCAGTGCTCGAATTTGAGACTCCAAGAGCTTATTTTGTTTTTTTAAGTCATCAATATCTTGTTGATGGGAGCCGTGCTTTCTTCTCATATACTCTATATAATCTGCTGCCTTTTTTAAAATTTGAGCTCGACTTGCCTTTTCTCCTTGTAAGGAAGGTACAGAATCGCGAAGAGAGCAAAAGGAATCTTTTATGTGATCTCGTCTTTTTCTTTCTAAGGCATTATGATGAGCTCTTTTTTCTGCTTGGGATGCAAATTGAAGGTCAGTTCTTCCTCCACCCAGGCCACTATTTCCAGATACACTATCTTCATCATCATCACTTTCAATATCTATATCCTTATCTTCGTCACTCATTTTATAATAAAAATCAAATAGATAAAATTATAGATTAA
>proasellus_rectus.43521
TGGTATCAACGCAGAGTCTTTGGGTGGTGGCCTCTCTAATCGGTGGTGTATTTGATAGTAATATTCCTGGGCTATTTCACCTGTCTTTAACGCGAAAGATTTGATTTCTCACATATCACCCACCGTTTACCTTTTCATGGAAAGAAATAATACTGTAATCACTTGTTCTGTAATTGCCTAATATTACGAAATTGTGAATTTGCGAACAATATTTAAATAGTGTAAACTTATGCAAATATGCAGAAATTAAAAAGGTCGCTTTGTAAATATTTATTTGAGTAATCGTGAAATGTCATGGAACACTGCACATAAAAGCTATATTAGCTGTTAAAAATGATGTTTATGTAGCCACTAATGTCTTACTATACGAAATGTTTGGACCTCTTAACGTCTTAGCATAGACAATCAACAATAGTTTATTATTGACATTGTTAATCAACCGTTTGACCACTTTGACCTATGGGTTTAAAAGAACTGGAACATACAAGAGACTCCAGATGGTCCCACCCTCCCAAAAAGAAATGGATCCATTGCTACATGTCTATAGACGAGGAAGGCAGAAGTGAGAGTTCAGATTTGAAGAGCAATGATATAGTCGTGCATAGATCTCCGGATTCTCATCCCGTCGTTACTTTCTCCGCTCCTTTAGTTCAAGTTAGTCCCGTCAACCACCAACTAGACCATAGGGCTGTTTCCCTAACTCCAGTGTCCAAATCTTCACATAGTTATGAAAAATCTTTACACGATGAAAGATACAGTCAACGGAGACGCGCTCACCACCACCCCTATACTACTCCACTCAATTGCAACTTACGATCTCCCATCCACTTTAAATCTGATTTATTTGGTTCATCATCGCCAACACATCCAACACATTCCTCTCCCAAATCACATCAATTGGAGGAGACCAATTCCTTGGGACTCTTGCACTCTTATAAGGTCTCGGATTCCCCTTCATTAGACCTTGGTATCAGGTCACTTTCAGTTGATGTTACCAGTTCTTCGAGGTATTCTCCAGAGGCCCATAGTGGAACCTTGCTGCTACCTTCATCATCTCCATCAAATGGATTTTCGAGATCTAGTGAGGATTCAAAATTACATAGTCCACTTTCCAGAGATTTTGATGATCAATATGGAAGCAAAGATGATCAAAAGAAAAGGCTGGGAAATACTCCGTCGCGAGAAGTTCACAATAAGTTAGAGAAAAACAGAAGGGCTCATTTGAAGGAATGTTTTGAAACTTTAAGAAGACAGTTGCCATCCATGGAAGATAAAAAGATATCCAATCAAACTATTTTAAAAGCTGCTCATCGATATATACAGACGTTAAAGAGAAAGGAGAGAGAGTATGAACATGAGATGGAAAGATTAGCGAGACAGAAAATAGCTCATCAACAGCAACTAGCCTCCTTGAAGAAAGAGTTACAAGCCAAATGGGATCATATAGACTTCTCTGCAATTTTACCAGATATGGCGTCCCTTGA
>proasellus_rectus.43522
GGAAATACTTGGCAGCTTTAACTTTGAAAATCAGTGTACAGACTACAGAGTAGCTTGTGTTTCATCGATCGCAAATGGTGGGGTTTCGTTATAGTTTAACATAAACAAGTAATTTGTGTCACCTTTTAATACCTGATTTACGTTATTAGATTGCAATATTCCTCACTAATGGTATTACTGTGAAGTTAATTGAGGTATGAATGTAGAAAAGTTTAAAATTAGATAGATTAGCGATGCCAATCTTTCACGTTCAATACTTTCTTCTAGCAGCATGTCAGGATATATTAAAGGCGTGACCAAATATAGCTCCTCCCTTCTTACGTCATCAGTATTTTTTCTGATTGGTTCATGTACTTTGTTTTCAACATAAAAGACGTTTTGTTGTGTAGTTGGGTGTGGATCGTGTTCTCAATGTTTACAATACGGTATTTAAATTTATTTCACGGATATTTGTTAGTTTAGCGTTCTGTTATATTGAATGTTGGAAATTAGTTTATAATAATCAGTTTGGACTTAAGTCAACTGCAAGAAAATTAGTATGATTCGATATTGACTAATCAGGGTGACACGTGGGTTTGTTCTATCACGTACGATAGTTGAAGCGAGCCTGTGCTTGAGCTGTTTTCATTCCTTGTCAATTGCGCCATTTTCGGTTGCTTATTTAACGTAAAATTTTCTCACAGTTATTAGTAAAGCATCTTTAAATAGTTTTAACATTGCTGTAAGGAAGAGATGAATATTGGATTACTCCTGGATGCGGCAAAATTTCTCGACCAGCAAGAAGAAACAGATAAAGACGAGGAAGGCAGAAGTGAGAGTTCAGATTTGAAGAGCAATGATATAGTCGTGCATAGATCTCCGGATTCTCATCCCGTCGTTACTTTCTCCGCTCCTTTAGTTCAAGTTAGTCCCGTCAACCACCAACTAGACCATAGGGCTGTTTCCCTAACTCCAGTGTCCAAATCTTCACATAGTTATGAAAAATCTTTACACGATGAAAGATACAGTCAACGGAGACGCGCTCACCACCACCCCTATACTACTCCACTCAATTGCAACTTACGATCTCCCATCCACTTTAAATCTGATTTATTTGGTTCATCATCGCCAACACATCCAACACATTCCTCTCCCAAATCACATCAATTGGAGGAGACCAATTCCTTGGGACTCTTGCACTCTTATAAGGTCTCGGATTCCCCTTCATTAGACCTTGGTATCAGGTCACTTTCAGTTGATGTTACCAGTTCTTCGAGGTATTCTCCAGAGGCCCATAGTGGAACCTTGCTGCTACCTTCATCATCTCCATCAAATGGATTTTCGAGATCTAGTGAGGATTCAAAATTACATAGTCCACTTTCCAGAGATTTTGATGATCAATATGGAAGCAAAGATGATCAAAAGAAAAGGCTGGGAAATACTCCGTCGCGAGAAGTTCACAATAAGTTAGAGAAAAACAGAAGGGCTCATTTGAAGGAATGTTTTGAAACTTTAAGAAGACAGTTGCCATCCATGGAAGATAAAAAGATATCCAATCAAACTATTTTAAAAGCTGCTCATCGATATATACAGACGTTAAAGAGAAAGGAGAGAGAGTATGAACATGAGATGGAAAGATTAGCGAGACAGAAAATAGCTCATCAACAGCAACTAGCCTCCTTGAAGAAAGAGTTACAAGCCAAATGGGATCATATAGACTTCTCTGCAATTTTACCAGATATGGCGTCCCTTGA
>proasellus_rectus.43921
ACGCAGAGTACGGGGGAGTTTAGTACCTACTTCTGAGAGTGTGTGATGTGTAGTGATTATAGACTGTAGTCTATCTGGCCTGTCTTCAAATGACATCGCTTTAAATTAAAATTAGTCCAACAAATTGTTAATTTTAAAAATGTCTAGTAATTTTCTAGAGTGCGAAGATGGCTATTATTACAATTCTTACATGGATGGTTTTTCAAATGAATTTAATCGTTTGCCTGATGATATTTGGAAGATTGACGATGAAGAAATTGATAGAAATGTAGGCATATCTAATAGTCCTCAAAACAATGAAAGTCTTCATGGAGTTAATGATGTAGGTACGATGCAGGCTGCTATGGAATCAATGCCTGTAACATATATTCATAAGCCCCAACCAGTAGTACCTACTCCGGCGAGCGTTGATTGTCGCGGAATTGGATACGCCCCTTCCTTATCAACACCCCCAGTGTTGCCAACCCCCCCAAACTCCCCAACTGATGATGACGAGAGTGTGGCAGAGTGCGAAGTTTTGGACAATATTATCAGAGAGTTTCCTCAGATATTGGAATCGCAATTACCTAGAGGGCCACCCAATTTTAATTCAATTCTTACAGACCTTCATACAGACCTTCCGTTTTCAGGTCAACCAATTCAGGATGCAATGTCCGAATCCTTTTGTGCCTCTCCAGAATTTTTAAGTACGCTTCCTGAACCAATTATTAGTGCTCCTGCTAAATACAATCTTTTTCATTCTCATGACTACCATCAAGGTTCTTCTCAAAGGGACGTAAATTTGGGAGGACCATCTTCGTTTCTTAGTAGTGAACGTTCTTGTAATTCTGAAACTGGATATTCGCCCCGCAATGAAGATTTATTATGGTCATGGAGTAACGATGAATTTCCCTTCTATAATCCGTCCATTAAAGCGCGAAATGTATCTGGGAATTCTGATGCCGTTGTCGCTAAACCATCTCCTATCAGATTCTCTGATGAGGAATATGATCACCTTCCAGAGACTCCTATGTCCAGCGCCGATGTTGATGAAACTTCTATGAATGAAATTAACGAAAAACTTTGGAAAGTAGAAGCTGCAGATTCAATCATTAATGCATCTGTAAAGAGTGAGCATAACTACTGTGGAAAGAACCCTTCATTTCTCAATGCTTCCATTGATGCAAGTTCATTTTTATATTCTGATGACGATGCTGACATTAAAGTGGTTAAAATAGAAAAATCTGCTCAACCTATTAAGAAACCAATCAGAATAATCTACAAACCTAAGCCAACAACTTCAAAGAAAGTAAATCAAAATACAACTAAAATTATTTTTAAGCCTTTTACCAAGATAGCTGTTGGTTTATCGCCCGAAAACATTCCTACGACAAATTCTGCTGAAGTCAAGCAACAGTTACTAAGGACTATCCAGGAATCCATGAAAAATAAGTACAGCAGAAAAATTGTTGTGCCTAAAATTGATCAAAGTAGACCTGCCCCCATCTGTGCCCCGAAATGCAAACCTGATCTTCCACACTCAAATTCTAGGAAATTTTCACTTCCTCCCCCGAACACACTTAAAACTCGAGGGAAGCCTGAAGCCTACACAAAAAGAATCAGGGATCAACACTCTGAGGCTGTCAAGAAAACTACAACTACAACTACAACTGCAAAGCGAAGGAAATTGACTAACTCTATAAGCGTCGACAAAAGGAAAGAACACAATCTATTAGAGAGAAACCGAAGAATTAATATCAAGGAACTTTTTGATAGACTTAAGGAATACATTCCTAAAATTATGGATACTAAAGCTTCTAAAGTAAACATATTGAAGCAAGCTAATATTCTCATCAAGGAACTTAATGTAGTTGATAACAATTTTGAGCTTCGCAAACGTCTCAGGGAAATGCAATCTTGTACGAATTTTAGACTCAGTTCGTTTTAATAAGTAGATGATTCTAAAAATTGCTTTTTGCGTACAGTCTTTTCTAGATTTGTATTAGTTTAAGCCTAAAGATTTAATATATGTCCAAATGTACCTTTTTTAATACCATTACAAGGTAACTTAGTTTGAATTTTTTCGCTTCGAACACTTTATCTTGTAGTGCGTATTAAAGCTTACTATTAAGTATATTATTGGCTTACCTGATTCAAACTCGTACGTAGAATTTCTCTATGGCGTTTTTTCAAATATTAACCTAGCCAGCTTTCTGCAATCTTGCAACGTTTCTTTTGTAATTTCTTAATGCTGAGCCAAAACTCTGCATTTATTACTTGCTTTTTTTTTTTTACTGAAAGTTAGTCTTTTTTTCCTTATTCTTTTTTGTAGTATTAATATGACGCTGTTTTCCGAACTAAAATACTTTTAAAGGCAAACTTTAGGAATAAAAGGGCATGAATGTAGCTTTAACTAAAGCTTTGTGATGTTATATTTGTAATTTTATTATCCAGTGATGTTTATTCACTCCAGCATATTTTCATCTTTGCCTTTAAACTCATGATCGATGTGCCTTTATAGTGTTAAATTGTTTCTTTAACGAATTGTAAATTGAAATTATAATTATTGTATGTTATTAAATAAGTTTTTTTGTAGATTTTTTTAAATACGTAGTACTTTAGTTAGAATAATTTTGAATACTTATTTTTTTAAAGACAAAAACATAATAAAAATT
>proasellus_rectus.44085
TTAATTTTACCTTTCTGTTTAATTTTACCTTTCTGCTTAATTTTACCTTTCTCCTTAATTTGTCAAAAGCTTCGTTGAGATTAAACATTCTTCTGCGTTCTCTGATATTCGCTGCTCGTCTTTGCGCTAAAGTTGGGACCCTCCTCCTTGGCTTCTTATTTGATCCACTAACAGATCCACCTCCATATCTGTGACCTACAACGCATTGACTTCTGAAAGGATGAGTTGGCCATAAATCATGTAACGGTAAAGCTGCAGCGGCGGCCACAGCAAAAGCATCGTGTCCCGGGTAATGAGAAGCAAGGGATGGGGGAGGACCTCCTGGTCCATCCCACATGAGCCCACCACCTCCAGATCCGCTTCCATAAACTCCACCTCCTCCCCCGTATGCAACATCGTAGCCAAAATCTGTAATGATGTTTCCTGTGGAAGTAATATCCCATAAGTGGGAGTGGGGGTGGTCTGGGTGTCCGTAAGGGGCAATACCCCTTCCCAGGCACCCCGCTGCCATACCCGC
>proasellus_rectus.44086
GGTAAACAAAATCAACTGATTGACTATACCCTATGGTTTATCTTGCATTTACTATCCCGAATTTCAAATTATCCTCGTTGATATACTAAATGTCGCATATTCTATCGTGACATTAAAGTAATGTAATGAGCCAACGGAGACAAGCAAGGTAGATTATGTTGCAGTGAATGTTATTTTCAAAGAATAGGGCTAGCTGATTTGTTTCAGTAATTTAAATTTGTTGCCTATGTAGCTACAGTCAATGTTTATATTGGATCTGGTCCCTATTATAATTACTTTTTGCAATACAGGAATGGATATTTCTGCAAAGTCACTCTGCCTGTGATTTATTGGAGTAGAACTCGATGGAGGGGATGTTGTGCTTGAAACAGTATTTGAAGGCGGTCGTAGTCCCCTACTGGATGATGACGTCATTGTTGAAGATGTGACGTTAGCTGACGATGCTTCGTTATCTGATGCCAGTAGTTCTGTCATGAATGAGATATAAGTGATGGCAAGACGAAGAGTTTCGATCCGCGACAGTCTTTTTTCGTAGGCGAAGGTTGGAACCTTTCTCCTTAATTTGTCAAAAGCTTCGTTGAGATTAAACATTCTTCTGCGTTCTCTGATATTCGCTGCTCGTCTTTGCGCTAAAGTTGGGACCCTCCTCCTTGGCTTCTTATTTGATCCACTAACAGATCCACCTCCATATCTGTGACCTACAACGCATTGACTTCTGAAAGGATGAGTTGGCCATAAATCATGTAACGGTAAAGCTGCAGCGGCGGCCACAGCAAAAGCATCGTGTCCCGGGTAATGAGAAGCAAGGGATGGGGGAGGACCTCCTGGTCCATCCCACATGAGCCCACCACCTCCAGATCCGCTTCCATAAACTCCACCTCCTCCCCCGTATGCAACATCGTAGCCAAAATCTGTAATGATGTTTCCTGTGGAAGTAATATCCCATAAGTGGGAGTGGGGGTGGTCTGGGTGTCCGTAAGGGGCAATACCCCTTCCCAGGCACCCCGCTGCCATACCCGC
>proasellus_rectus.44088
CTTAAGTTTAATTGTTAATATTACTGATTGAATGCTGGTAAACTGATTCGCAACATCTTTTAGGAATGGATATTTCTGCAAAGTCACTCTGCCTGTGATTTATTGGAGTAGAACTCGATGGAGGGGATGTTGTGCTTGAAACAGTATTTGAAGGCGGTCGTAGTCCCCTACTGGATGATGACGTCATTGTTGAAGATGTGACGTTAGCTGACGATGCTTCGTTATCTGATGCCAGTAGTTCTGTCATGAATGAGATATAAGTGATGGCAAGACGAAGAGTTTCGATCCGCGACAGTCTTTTTTCGTAGGCGAAGGTTGGAACCTTTCTCCTTAATTTGTCAAAAGCTTCGTTGAGATTAAACATTCTTCTGCGTTCTCTGATATTCGCTGCTCGTCTTTGCGCTAAAGTTGGGACCCTCCTCCTTGGCTTCTTATTTGATCCACTAACAGATCCACCTCCATATCTGTGACCTACAACGCATTGACTTCTGAAAGGATGAGTTGGCCATAAATCATGTAACGGTAAAGCTGCAGCGGCGGCCACAGCAAAAGCATCGTGTCCCGGGTAATGAGAAGCAAGGGATGGGGGAGGACCTCCTGGTCCATCCCACATGAGCCCACCACCTCCAGATCCGCTTCCATAAACTCCACCTCCTCCCCCGTATGCAACATCGTAGCCAAAATCTGTAATGATGTTTCCTGTGGAAGTAATATCCCATAAGTGGGAGTGGGGGTGGTCTGGGTGTCCGTAAGGGGCAATACCCCTTCCCAGGCACCCCGCTGCCATACCCGC
>proasellus_rectus.52469
TGTGCCACATCAATGCTGAACAGAAGCGACGCTGCAATATAAAAAATAACTTTGATATGCTCCATTCCCTCATCCCTTCTGTGAATCATAATCCCAATGCAAAAGTCAGTAAAGCCACTATGTTGCACAAAGGAGCCGAGTACATTCTTCAGATGAAACAAGAGAAGCATCAGTTGGTCGAACAATCAGAAAAGTTGCGCCAACAGATTGAGCAACTGAATTGTGAGATCAGCACTGCGCAGTCTCTTCTCCCTGCTACTGGAGCACCTATGACTCATACGCGACACAACAAGATGAAAGAAAAATTCGATGCTTATGTCCGCGAGCAAACTCTTTTAAATCCAAAATACTTTATTATGAGCCTTATCACCGAATCTTTGATGGAATCTTTTAATTCAACAGTTTCCACAGCCAGTGTTGAGGATTTAAGCCGTTCCGCCATGGCTTGGTTGGATCAGCACTGTAGTCTCAATGTTCTGAGACCCGTTGCTTCCAATGCAATGCGAAAGCTAAGTACATCAACTAGTATCCTCACCACTCCTGAAAAGCTCACCGAAGACATCTTTCGGGAGGTCACCAAACAAGAACGTAAAAATTCAAATGGTTCACCCTTTTCTAGCCCGATGCAAAGGTGACCGTAGGGTACACTTTCCTCCGTTTGTCTACAAAATATAATATTAAGGTTGTATATTTTTTATATTTGGGCCCGAAGTGTGGAAATATGATTGTAATTGAAATACAGTGGAGGGTTGTCAACATAATACATTTTATGTCATTGAGCTAGAGTGAGAGTCTTACTTAAAATTCACCTTTCACTCGTCGAGTGTGTTAAGCCTTTACATTTTATACATAGTTTTAAAAAATATTTCTGTTCATTTGTGCTTTAGTTTATTTTAAATTTTACGTCATTAAAGTCTGATAACCAACGGCAATGCTAAAAAAGTTCTTACAATTCTCTCACCATCAAATTTAAGTGTTGTGGTCTTAAATTCAGCATCCTAAATATGCAGTAAGATACCACATTAATTAATGACTTTTTTACTTTTGGGCCGAATCAAGCGAATCATAAGCTTTCTATCGTTACTTCTAAGCTAACGAGGCTCAAACGAATGAGTTTGATTCATTTTTATTCTGTTAAAAAGACTGTAAGCCTATGATTGAATAGATTCCTGTAATTATCAAGCAAGTTTGAGCTCAATGTCTCTTACTGATGTAATTGTTTTAATGATTTTTTCCCTTCTTTTTCATTGTGCCATTTATTGTTTAATGAAGCCATTTTTAATGAAACTTTGTAGTTTTGAAATGTTAGCTTAGCCAAATCATGAACATGTAAAACTTTTATATTTATGTACGTACCTGTACAAAGTTTTGTAGTCCACATCTGTTAATGATACTAAATGTGTGTGGCAGTTGTTCAGCACATGTAAATTATATTTATAGATGTATGTACAGCATAGGAATGATACGTATTGATATGCAATATTATGCATATTTCGTATTTTATATTACGCACCATTACGAAAAGTATACTTTAAGGCAGTCAAATTTTGTTGTATCTTCCTTTTTAATAAAGTTTATTATTAATTTTATTTTTAATTTTGCTTTTTTTCTTAAAAGGCAAATCATTATTAGTTGATAATTATCTTAGTTTAAAGCATTTTATATATTGTTATATTTTCGTGGAATATTTATTTTACTCTTTTTAACTATTATTTTTTCGCAATCCTTGTTTATTATTCAAGATTACATCGCCTTTAGTATAGCTTGTTATTATTTGTATAAGCGAAATATATTTATAGTTATGCAGTTATTGGAATTTGTATATCTGATTACAAAGGATAATTTCCTTTGTTGGGTCTCATTTGCAATTTATATTTTCACTTTGGTCTCGTACTACTTCACGAAATACGTGTGACGTTATTATATTTCTATTGATGGAAGTTTTCTTTGTGTAAATAATCTGCTCAGTTTGTATATGAAGACCTCTGCTAAAGTACAAAGTCCTGTAGACTAAGGTTTTAAATTTTTTGTTTTGGTTTGGGACTCTTTAGTTATTTTTATTGGAGCGACTGGGTGTGATGAATATTGGTCCCAGACCAGTATGATAGTAACTTTTAATAAGTGATGCATATGTGGATTCTTATTAAAATTATATTTATGTAAGAGGTATCCTTATGATGGACTTTACAATTAATGTTTCTGGTTAATTTTTTTTTCTAAAAATTTCATGTAATTTAGGCCTAATGGAATTATTCATTTTTTCTTATGAATGTTAATTGGTTTGGAGTTTGACTTATGATAATTAATTACTAAGAGCGTCAATTACGTTTAAGGACAAAACTATAATTTTTCTTTTAATGCCTCAAAAATGTGTAATTAGTTGTTATTTAGCATTATTGGAACCTAAAGCGTGAGGTGGCATCTGACGTTCTAAAATTGTTTGCCCCTTTTTTGTATTATTTGTGCAAGGTTGTAAACAAATCACATTTCACTTCACGACTTCACATTGTCAAAAACTATAATCGCCTGTCTATAGTTCTAAAATTACGATCTATCAAAACCATGATTATTGGCTTTATTGCCCTTATAGCATCTTTACTTATAACACAGGAAATAACATCTTTCATTATTTGGAGAAATTTTCCATTTTTATTAAACAGAGATGAAAACATTATTAAAATGGGAAGCTTTTGTAAATTGCAAATATAACATTTAATAAAACGATTTATATACTTAATCATCTTTAGTAATTTTTTTTTTTTTTAT
>proasellus_rectus.53910
GGGGCCCGTCACTTCATATTAAAACACTGTGAGACTCCGTCATATGTTCGAGGAGCAACGACCATTACCGTTAATTCCAAAAGTGATGCTGTAAATCCATGCATAGAATATTTTTGGAAGAGAGCCCAGTGCCAAGGTGCCAGTTCCAGAGGGGACGAAAGAAAATAGTGAAATTTTGTTTTTATTGGGAAACTATTTTATGATATTTTCTTAATAAAAATCAAGTTTAGTTAATGTGCTATAATCGTGTGCAGTTAAACATTTTTAGAACTATATTTAAATGACATATTCGCCTTAATAACATGATTTAAATTAAACTCTAAAAATAGCTTCAAAAATATTTGTGATACTTGGTTATAAAACGTCGGTAAAAATAACTATTGAGACACCTGTTTTCGTTAAAAGATGCACGACACAGATCAAATGGAACTAATTGCCAAGCAATGGCACTATTCTAATCATTATAACGAATGGTCGAGTGCCACGCAGTACCCCTCAAGTGTCGAGGGTAGCGATGGAGGAGCTTACCTAAATTCAAGTTGCGCTTATTATAATAACAATGTATTGTCCCAGGAGTCGTCATACGATGATAATTTGAATTGGTATCCGCAAGAAAAAGAGACCTCACTCATATCTTCAGGAAATCGCGAAAACCGCCGCAGGAGACGATTCTGCCCATCGTCGCAAGTACGCCAACGTTATGCTGCAAATATGCGGGAGAGACGCCGCATGGCATCAATTAACGACGCATTCGAAGGCTTAAGGTCGCATATTCCAACGTTGCCTTATGAAAAACGACTTTCGAAGGTAGACACTCTACGTCTCGCCATAGGATACATCACTTTCTTATCAGATATGGTTACGACGGACCCTTCTATGCAAAATAATATGATCAACTTTAGTTCAGGAAACAATTCTGAGATGAACAAAATTATTGTCAAGACTGGCTCTCCTGGAGGATCTGGTTATGAAGACGAAATACCTTCATTCACAGAGCTTTCTTGGGCGCATCAAAACCAAGAAGTATTTAACGGAAAAGTTGCTGCCTCGCTTTGGACCCCAACAGACCCCCCTGGAAGCTAAAAATAGAAAATTGTCATCAAATCTTATTTTTAAAAAATTATTGAAATTATCGTTTACCAATTTACACTGGTTGATTTCTCGTTGATCATAGTTTTTTTAACTCAAGCGTTATGAAGTAGGAACTTTAACCTACTAAACAATCCATGTCTACATTTACGGATGGCGAAATTGAAATTCGTACGCAAGTGTACATACATCAATATGATCACTGTAATTGAATTCTCACTTGCAATTGCCTGAGTGTTTTTGGGTCTCTGAATTAAAAAGCAATTTAATGTGCAGTAAAAAATAAAAAGTTAAGATTTTAATTTTAAATTGTTATATTTTTAGCAAAATTGCAATATATTAATTTGAAACATTAGATGTAAGTTACCTGCATATATAAAGTGAGCTTAAAATAGCATTATATAAAAATATATCTAGTCACGTATTGTATATAAAGGCAAAATAGTGTGAATAAAATAATATATATCTAGGTACAGTATAATATACGTAATACATATCTTTAAAAATGCAATTCATTTTAGGCCTACATGTTTATTTTCATATGTGTATATATGCCTTGGAAGTGGAATGTAAAGTATAAATTTCAAAAAAAAAAAAAAAA
>proasellus_rectus.53911
ATATTAAAGTTTAGAGCTCTTCACATTTTCATTTTACAAGTAACTTAATTTAATCAAATTGTTTAATTATTTTCCTATTCAATTCAATTAACAATTGGAAACAAGAAAACCTTTTTAAAATATCAAATACACACCTTAAACTAGAAGAGTTCACATAATTATCATGTATAAATACAATTGCTATTAGCATTTATATCTACATAGCTGATGTGTACTGATGTATATATATTTAAATATGCTGCTGATTTTATACTCCAGGACAATTTATCTTTTCACGAAGGGTGAGGCTACCTACAATAGTCCAAAACCGTTTTGATTGTATTTCAGATGGTAAGTATACACAAATGATTTATATCGTTCACTTAATATTGTAATTAATGTGTCTTTAGTTATTAAAAACTAATAAACCTTAGAAATTTGAATAAAGAATTTGCTTAAGGCGCTTTCTGTTGCTCAGGGGTCCACATCTTGGCAGAAACTTTTCCGTTAACGACTGTTTGTCTGGTGAAAGACCAAGTCAAAGAGTGAGGAATGCTTTCAACGTTTAATCTGGTGCTGCGGACGATGATTTTCCTGTTAGAGTCCTGTTGATTCCCCGAATGGAGATGGGAATCGTGGCTCTGACGATCACTCGCCACCAACTCTGCCAAGAAACTGATGTACCCGATGGCTAGTCGAAGGGTGTCCACCTTCGATAATCTTTTTTCATAAGGTAGCGTTGGAATATGAGCTCTTAAACCTTCAAATGCGTCATTTATAGACTGCATTCGCTTGCGTTCTCTCATATTGGCTGCTTGGCGCTGCTGGATCTGCGCCATCATACATTTTCTCTTTTTCTTCCTCCTGAGAAGATTTTGTTGTCTTAGTGGTTGTTGACAGCCATATTGGATGTTGGGAATAGTATTTTCTTGATCGAGGTGAGATGGTGATGACCCCCCACTTAGGGGTTCTAGGACCACCCCAGCTTGAAATTCACTGAAAGCTGCAGATTCGAAAAACTGTCGATTGAGAGCTTCTACGTCAAATGCCTCCATACTGAGCATTCCACTTCGAAAAATTTTTTTATTCCTGATGAATGGGATCATGAATAGTCTTTTCATTGCTTAGAGGAGCTTCCGATTAAGGAGACCTCACTCATATCTTCAGGAAATCGCGAAAACCGCCGCAGGAGACGATTCTGCCCATCGTCGCAAGTACGCCAACGTTATGCTGCAAATATGCGGGAGAGACGCCGCATGGCATCAATTAACGACGCATTCGAAGGCTTAAGGTCGCATATTCCAACGTTGCCTTATGAAAAACGACTTTCGAAGGTAGACACTCTACGTCTCGCCATAGGATACATCACTTTCTTATCAGATATGGTTACGACGGACCCTTCTATGCAAAATAATATGATCAACTTTAGTTCAGGAAACAATTCTGAGATGAACAAAATTATTGTCAAGACTGGCTCTCCTGGAGGATCTGGTTATGAAGACGAAATACCTTCATTCACAGAGCTTTCTTGGGCGCATCAAAACCAAGAAGTATTTAACGGAAAAGTTGCTGCCTCGCTTTGGACCCCAACAGACCCCCCTGGAAGCTAAAAATAGAAAATTGTCATCAAATCTTATTTTTAAAAAATTATTGAAATTATCGTTTACCAATTTACACTGGTTGATTTCTCGTTGATCATAGTTTTTTTAACTCAAGCGTTATGAAGTAGGAACTTTAACCTACTAAACAATCCATGTCTACATTTACGGATGGCGAAATTGAAATTCGTACGCAAGTGTACATACATCAATATGATCACTGTAATTGAATTCTCACTTGCAATTGCCTGAGTGTTTTTGGGTCTCTGAATTAAAAAGCAATTTAATGTGCAGTAAAAAATAAAAAGTTAAGATTTTAATTTTAAATTGTTATATTTTTAGCAAAATTGCAATATATTAATTTGAAACATTAGATGTAAGTTACCTGCATATATAAAGTGAGCTTAAAATAGCATTATATAAAAATATATCTAGTCACGTATTGTATATAAAGGCAAAATAGTGTGAATAAAATAATATATATCTAGGTACAGTATAATATACGTAATACATATCTTTAAAAATGCAATTCATTTTAGGCCTACATGTTTATTTTCATATGTGTATATATGCCTTGGAAGTGGAATGTAAAGTATAAATTTCAAAAAAAAAAAAAAAA
>proasellus_rectus.53912
ATATTAAAGTTTAGAGCTCTTCACATTTTCATTTTACAAGTAACTTAATTTAATCAAATTGTTTAATTATTTTCCTATTCAATTCAATTAACAATTGGAAACAAGAAAACCTTTTTAAAATATCAAATACACACCTTAAACTAGAAGAGTTCACATAATTATCATGTATAAATACAATTGCTATTAGCATTTATATCTACATAGCTGATGTGTACTGATGTATATATATTTAAATATGCTGCTGATTTTATACTCCAGGACAATTTATCTTTTCACGAAGGGTGAGGCTACCTACAATAGTCCAAAACCGTTTTGATTGTATTTCAGATGGTAAGTATACACAAATGATTTATATCGTTCACTTAATATTGTAATTAATGTGTCTTTAGTTATTAAAAACTAATAAACCTTAGAAATTTGAATAAAGAATTTGCTTAAGGCGCTTTCTGTTGCTCAGGGGTCCACATCTTGGCAGAAACTTTTCCGTTAACGACTGTTTGTCTGGTGAAAGACCAAGTCAAAGAGTGAGGAATGCTTTCAACGTTTAATCTGGTGCTGCGGACGATGATTTTCCTGTTAGAGTCCTGTTGATTCCCCGAATGGAGATGGGAATCGTGGCTCTGACGATCACTCGCCACCAACTCTGCCAAGAAACTGATGTACCCGATGGCTAGTCGAAGGGTGTCCACCTTCGATAATCTTTTTTCATAAGGTAGCGTTGGAATATGAGCTCTTAAACCTTCAAATGCGTCATTTATAGACTGCATTCGCTTGCGTTCTCTCATATTGGCTGCTTGGCGCTGCTGGATCTGCGCCATCATACATTTTCTCTTTTTCTTCCTCCTGAGAAGAGTATTTTCTTGATCGAGGTGAGATGGTGATGACCCCCCACTTAGGGGTTCTAGGACCACCCCAGCTTGAAATTCACTGAAAGCTGCAGATTCGAAAAACTGTCGATTGAGAGCTTCTACGTCAAATGCCTCCATACTGAGCATTCCACTTCGAAAAATTTTTTTATTCCTGATGAATGGGATCATGAATAGTCTTTTCATTGCTTAGAGGAGCTTCCGATTAAGGAGACCTCACTCATATCTTCAGGAAATCGCGAAAACCGCCGCAGGAGACGATTCTGCCCATCGTCGCAAGTACGCCAACGTTATGCTGCAAATATGCGGGAGAGACGCCGCATGGCATCAATTAACGACGCATTCGAAGGCTTAAGGTCGCATATTCCAACGTTGCCTTATGAAAAACGACTTTCGAAGGTAGACACTCTACGTCTCGCCATAGGATACATCACTTTCTTATCAGATATGGTTACGACGGACCCTTCTATGCAAAATAATATGATCAACTTTAGTTCAGGAAACAATTCTGAGATGAACAAAATTATTGTCAAGACTGGCTCTCCTGGAGGATCTGGTTATGAAGACGAAATACCTTCATTCACAGAGCTTTCTTGGGCGCATCAAAACCAAGAAGTATTTAACGGAAAAGTTGCTGCCTCGCTTTGGACCCCAACAGACCCCCCTGGAAGCTAAAAATAGAAAATTGTCATCAAATCTTATTTTTAAAAAATTATTGAAATTATCGTTTACCAATTTACACTGGTTGATTTCTCGTTGATCATAGTTTTTTTAACTCAAGCGTTATGAAGTAGGAACTTTAACCTACTAAACAATCCATGTCTACATTTACGGATGGCGAAATTGAAATTCGTACGCAAGTGTACATACATCAATATGATCACTGTAATTGAATTCTCACTTGCAATTGCCTGAGTGTTTTTGGGTCTCTGAATTAAAAAGCAATTTAATGTGCAGTAAAAAATAAAAAGTTAAGATTTTAATTTTAAATTGTTATATTTTTAGCAAAATTGCAATATATTAATTTGAAACATTAGATGTAAGTTACCTGCATATATAAAGTGAGCTTAAAATAGCATTATATAAAAATATATCTAGTCACGTATTGTATATAAAGGCAAAATAGTGTGAATAAAATAATATATATCTAGGTACAGTATAATATACGTAATACATATCTTTAAAAATGCAATTCATTTTAGGCCTACATGTTTATTTTCATATGTGTATATATGCCTTGGAAGTGGAATGTAAAGTATAAATTTCAAAAAAAAAAAAAAAA
>proasellus_rectus.57428
ATTTGATAACACAGCTAGCTATTTTTTAAGATGATTATACTAATATCACACTCTATGTAAAATTTAAGCATGTATCATTTATGCCTTTATTAAATATTTATACATATTTATATTCATTGAATTTAAACAAGCTAATATGGCAACAGCTACGACTCAAGTTGTACAAGGAAGTCTGGATGGTAGAAAAAGAAGGGCGGGATCTATTGGGTCTGATGATGATGAAAGTTCAAACTCCAAGTATGGTCGACTCGAACACGGCGAAGACAATATGGCGGACAAGGAGAGATTTGCGAGTTTCAGTAATACGAATAGCGAGTCCACTTCTAAAGGCCAACGCTCCCGATCGGTCTTTGCTTTGTCGGAGAACCACTGTGAAATTGAAAGGCGGAGGAGGAACAAGATGACCGCCTACATAGCTGAACTGAGTGATATGGTTCCTACCTGCTCAGCACTGGCCCGAAAACCAGACAAGTTAACAATTCTAAGAATGGCAGTTGCCCACATGAAGGCCCTGCGTGGTATGGAAGTCGCTAACGGCAGTGGGATGGGTACCGGGAATACCAACAGTGATGGAACGTACAAACCTTCTTTTCTCACTGACCAGGAGTTAAAACACTTAATCCTAGAAGCCGCTGACGGTTTTCTCTTTGTTGTTACCTGCGACACTGGACGTATAATTTACGCTTCAGATTCTGTCACCCCCGTTTTAAATCAAGCACAGAGCGAATGGTTTGGCTCCAGCGTATACGAACACGTTCATCCAGAAGACGTTGAAAAGGTGAGAGAGCAACTGAGCACCCAAGAGCCAGCAAATCAAGGCAGGATCCTCGATTTAAAGACTGGCACCGTGAAGAAGGAAGGCCATCAATCTTCAATGAGGTTATGTATGGGATCGAGAAGAGGGTTCATTTGTCGCATGAAAGTGGGAAGCATTACTCCTGAGAACATGAACACCGGTCACCTTAATCGATTAAGGGCACGAAATTCCTTAGGTCCTGCGACTGATGGGCATAATTATGCTGTAATTCATTGTACAGGATATATTAAAAATTGGCCACCAACTGGAGTTCAAATTGATCGAGGTGAAGAAGAGGCCCACGGATCCTCTCATTGTTGTCTGGTAGCAATTGGAAGACTGCAGGTCACTTCGACTCCAAACACTTCTGATCTCATGGGAACTAATTCTCAAAACGAATTCATATCACGACATGCAATGGATGGGAAATTTACTTTTGTGGACCAGCGAGTTTCCAACGTTCTTGGTTTCTCCCCTCAAGAACTTTTAGCCAAGTCTTGTTTTGAGTTTTTCCATCCTGAAGATCAAACTCACATGAAAGAAAGCTTTGATCAAGTATTGAAATTGAAAGGTCAAATGATGTCAGTTATGTATAGGTTTCGAGCCAAAAGTAGAGAGTGGATTTGGCTTCGCACATCAGCATTTGCCTTCCTTAACCCATATACTGATGATATAGAATATATAGTTTGCACCAATACTTTAGCTAAGCCTTCACAATCTACTACAGAGATTGGTGGTGGAGCTCCTGAGCAGCAGGATTTAAGTGGCTCGGTGGGAGCCCATTATGCCACCCACCAACCAGGCCTTGATTATACACTGCAGAGGCAACGTGAATTATACCCTCACATGATTCAAACTCATATCCAGAATTCTGGTCGACCTAGCAGTACTCAGGGAATTTACGCTGGAGGCTACGAAACTAACGCTTCACCCCTAGCTGGTTATTCTCCAACCACTCCTCAAGCTTCTTCCCTTACTTCTCAATCCACATCGTCATTGCCTCGTATTACGAAAGCATCCACACCGCCTACACCCGCTCAGACTGCTTGGTCTAATCATCATATACGACAGGGTGGAGAGTCTTATGTGTATGCAGGTAACAGTATGAGCCCATCCCGGTCTCCTTCGGCTCCTTCGTACACCTCTTTATCGACATCAACGGGACGTTCGACGATACCCTCCTACACTTCCTCAATCGCCACATCTCAATCAGGTATGTGGGCTTATAATGGTATCGAAGGATCTGCTCCGGGTCCTTCCACCAGCGGAGCTCATCATCCAGGTTCCACGAGTCATCATTCTGCTATTGTAGCCGCCGCTGCAGCTGCTGCCGCTGGCGGACCTGGAGGACAGTCTGAACTGTCAGATGTGCTTCAAATATTTGATCAATCTGCGCCTGGAAGTTTCGATGACCTCAACATGTTTAATGCCAATTTTGAATGATGAGTTTGGACTTTTTTTTTTAGTAAATGTAAATAGAGTTTGGT
>proasellus_rectus.57429
CTATTTGATAACACAGTTTACTTTTCCTGAATGACTTGATATGAAGTTTTATCACTCGCTGGTAGCAATATTTAACGAGCGTTTGGAATCTAACTTCGTGAATAGTGAATGACTCTGAAATGAAGTTTGATCGATCATAAGACTCAAAACTATAAATGACTCAAAAAGTAAATGAAATGAATTTATTAATTATTAGAGTTGTACGATCAAGATGGACGCTGAAAGTAGCGGCAGTTCGTAAATAATGTAGCCATAAAATTCTCTATTAAGAAAAAGGGGCTTTTTCACATTCGCAACGAACGATCCATCCAATATGTACGCCTACGCAGGAGCTTATTCGGGCACGTACATGGGGGTGGGATCGGGCGTCAGTGGATTGCCCAATGGGGGTATGACGCCCCCATCTGCCCATCATCAAATAATCCCACCGCCCGCCCCTCTCTCCACGGCAGCTTCGTCCGCTACCCCCCATAACATAAACATGGGGGCGGGACTGGGCCCCACAGCTACTACCAAACGACGGTCTGATGATGATGAAAGTTCAAACTCCAAGTATGGTCGACTCGAACACGGCGAAGACAATATGGCGGACAAGGAGAGATTTGCGAGGGAGAACCACTGTGAAATTGAAAGGCGGAGGAGGAACAAGATGACCGCCTACATAGCTGAACTGAGTGATATGGTTCCTACCTGCTCAGCACTGGCCCGAAAACCAGACAAGTTAACAATTCTAAGAATGGCAGTTGCCCACATGAAGGCCCTGCGTGGTACCGGGAATACCAACAGTGATGGAACGTACAAACCTTCTTTTCTCACTGACCAGGAGTTAAAACACTTAATCCTAGAAGCCGCTGACGGTTTTCTCTTTGTTGTTACCTGCGACACTGGACGTATAATTTACGCTTCAGATTCTGTCACCCCCGTTTTAAATCAAGCACAGAGCGAATGGTTTGGCTCCAGCGTATACGAACACGTTCATCCAGAAGACGTTGAAAAGGTGAGAGAGCAACTGAGCACCCAAGAGCCAGCAAATCAAGGCAGGATCCTCGATTTAAAGACTGGCACCGTGAAGAAGGAAGGCCATCAATCTTCAATGAGGTTATGTATGGGATCGAGAAGAGGGTTCATTTGTCGCATGAAAGTGGGAAGCATTACTCCTGAGAACATGAACACCGGTCACCTTAATCGATTAAGGGCACGAAATTCCTTAGGTCCTGCGACTGATGGGCATAATTATGCTGTAATTCATTGTACAGGATATATTAAAAATTGGCCACCAACTGGAGTTCAAATTGATCGAGGTGAAGAAGAGGCCCACGGATCCTCTCATTGTTGTCTGGTAGCAATTGGAAGACTGCAGGTCACTTCGACTCCAAACACTTCTGATCTCATGGGAACTAATTCTCAAAACGAATTCATATCACGACATGCAATGGATGGGAAATTTACTTTTGTGGACCAGCGAGTTTCCAACGTTCTTGGTTTCTCCCCTCAAGAACTTTTAGCCAAGTCTTGTTTTGAGTTTTTCCATCCTGAAGATCAAACTCACATGAAAGAAAGCTTTGATCAAGTATTGAAATTGAAAGGTCAAATGATGTCAGTTATGTATAGGTTTCGAGCCAAAAGTAGAGAGTGGATTTGGCTTCGCACATCAGCATTTGCCTTCCTTAACCCATATACTGATGATATAGAATATATAGTTTGCACCAATACTTTAGCTAAGCCTTCACAATCTACTACAGAGATTGGTGGTGGAGCTCCTGAGCAGCAGGATTTAAGTGGCTCGGTGGGAGCCCATTATGCCACCCACCAACCAGGCCTTGATTATACACTGCAGAGGCAACGTGAATTATACCCTCACATGATTCAAACTCATATCCAGAATTCTGGTCGACCTAGCAGTACTCAGGGAATTTACGCTGGAGGCTACGAAACTAACGCTTCACCCCTAGCTGGTTATTCTCCAACCACTCCTCAAGCTTCTTCCCTTACTTCTCAATCCACATCGTCATTGCCTCGTATTACGAAAGCATCCACACCGCCTACACCCGCTCAGACTGCTTGGTCTAATCATCATATACGACAGGGTGGAGAGTCTTATGTGTATGCAGGTAACAGTATGAGCCCATCCCGGTCTCCTTCGGCTCCTTCGTACACCTCTTTATCGACATCAACGGGACGTTCGACGATACCCTCCTACACTTCCTCAATCGCCACATCTCAATCAGGTATGTGGGCTTATAATGGTATCGAAGGATCTGCTCCGGGTCCTTCCACCAGCGGAGCTCATCATCCAGGTTCCACGAGTCATCATTCTGCTATTGTAGCCGCCGCTGCAGCTGCTGCCGCTGGCGGACCTGGAGGACAGTCTGAACTGTCAGATGTGCTTCAAATATTTGATCAATCTGCGCCTGGAAGTTTCGATGACCTCAACATGTTTAATGCCAATTTTGAATGATGAGTTTGGACTTTTTTTTTTAGTAAATGTAAATAGAGTTTGGT
>proasellus_rectus.57430
GGTCTGATGATGATGAAAGTTCAAACTCCAAGTATGGTCGACTCGAACACGGCGAAGACAATATGGCGGACAAGGAGAGATTTGCGAGTTTAGACCAGAGGCCTTTAGACCAAAAGAAATTAGAGAGGGAGAACCACTGTGAAATTGAAAGGCGGAGGAGGAACAAGATGACCGCCTACATAGCTGAACTGAGTGATATGGTTCCTACCTGCTCAGCACTGGCCCGAAAACCAGACAAGTTAACAATTCTAAGAATGGCAGTTGCCCACATGAAGGCCCTGCGTGGTATGGAAGTCGCTAACGGCAGTGGGATGGGTACCGGGAATACCAACAGTGATGGAACGTACAAACCTTCTTTTCTCACTGACCAGGAGTTAAAACACTTAATCCTAGAAGCCGCTGACGGTTTTCTCTTTGTTGTTACCTGCGACACTGGACGTATAATTTACGCTTCAGATTCTGTCACCCCCGTTTTAAATCAAGCACAGAGCGAATGGTTTGGCTCCAGCGTATACGAACACGTTCATCCAGAAGACGTTGAAAAGGTGAGAGAGCAACTGAGCACCCAAGAGCCAGCAAATCAAGGCAGGATCCTCGATTTAAAGACTGGCACCGTGAAGAAGGAAGGCCATCAATCTTCAATGAGGTTATGTATGGGATCGAGAAGAGGGTTCATTTGTCGCATGAAAGTGGGAAGCATTACTCCTGAGAACATGAACACCGGTCACCTTAATCGATTAAGGGCACGAAATTCCTTAGGTCCTGCGACTGATGGGCATAATTATGCTGTAATTCATTGTACAGGATATATTAAAAATTGGCCACCAACTGGAGTTCAAATTGATCGAGGTGAAGAAGAGGCCCACGGATCCTCTCATTGTTGTCTGGTAGCAATTGGAAGACTGCAGGTCACTTCGACTCCAAACACTTCTGATCTCATGGGAACTAATTCTCAAAACGAATTCATATCACGACATGCAATGGATGGGAAATTTACTTTTGTGGACCAGCGAGTTTCCAACGTTCTTGGTTTCTCCCCTCAAGAACTTTTAGCCAAGTCTTGTTTTGAGTTTTTCCATCCTGAAGATCAAACTCACATGAAAGAAAGCTTTGATCAAGTATTGAAATTGAAAGGTCAAATGATGTCAGTTATGTATAGGTTTCGAGCCAAAAGTAGAGAGTGGATTTGGCTTCGCACATCAGCATTTGCCTTCCTTAACCCATATACTGATGATATAGAATATATAGTTTGCACCAATACTTTAGCTAAGCCTTCACAATCTACTACAGAGATTGGTGGTGGAGCTCCTGAGCAGCAGGATTTAAGTGGCTCGGTGGGAGCCCATTATGCCACCCACCAACCAGGCCTTGATTATACACTGCAGAGGCAACGTGAATTATACCCTCACATGATTCAAACTCATATCCAGAATTCTGGTCGACCTAGCAGTACTCAGGGAATTTACGCTGGAGGCTACGAAACTAACGCTTCACCCCTAGCTGGTTATTCTCCAACCACTCCTCAAGCTTCTTCCCTTACTTCTCAATCCACATCGTCATTGCCTCGTATTACGAAAGCATCCACACCGCCTACACCCGCTCAGACTGCTTGGTCTAATCATCATATACGACAGGGTGGAGAGTCTTATGTGTATGCAGGTAACAGTATGAGCCCATCCCGGTCTCCTTCGGCTCCTTCGTACACCTCTTTATCGACATCAACGGGACGTTCGACGATACCCTCCTACACTTCCTCAATCGCCACATCTCAATCAGGTATGTGGGCTTATAATGGTATCGAAGGATCTGCTCCGGGTCCTTCCACCAGCGGAGCTCATCATCCAGGTTCCACGAGTCATCATTCTGCTATTGTAGCCGCCGCTGCAGCTGCTGCCGCTGGCGGACCTGGAGGACAGTCTGAACTGTCAGATGTGCTTCAAATATTTGATCAATCTGCGCCTGGAAGTTTCGATGACCTCAACATGTTTAATGCCAATTTTGAATGATGAGTTTGGACTTTTTTTTTTAGTAAATGTAAATAGAGTTTGGT
>proasellus_rectus.57431
ATTTGATAACACAGCTAGCTATTTTTTAAGATGATTATACTAATATCACACTCTATGTAAAATTTAAGCATGTATCATTTATGCCTTTATTAAATATTTATACATATTTATATTCATTGAATTTAAACAAGCTAATATGGCAACAGCTACGACTCAAGTTGTACAAGGAAGTCTGGATGGTAGAAAAAGAAGGGCGGGATCTATTGGGTCTGATGATGATGAAAGTTCAAACTCCAAGTATGGTCGACTCGAACACGGCGAAGACAATATGGCGGACAAGGAGAGATTTGCGAGGGAGAACCACTGTGAAATTGAAAGGCGGAGGAGGAACAAGATGACCGCCTACATAGCTGAACTGAGTGATATGGTTCCTACCTGCTCAGCACTGGCCCGAAAACCAGACAAGTTAACAATTCTAAGAATGGCAGTTGCCCACATGAAGGCCCTGCGTGGTAAGTTTGTTAGACAATAGTATTATTTGTACAGTCTGTCTACTAACTCCTTCAATCATTTGGCAAAAGGTGACGAATGTATATTTTTATGTTTGTCAATAATTCCATACGTGTGCTGTTCTAATTTAATAATTTTTTTAAAGAAAACATTCCTTTGGTAAGTTGTGGA
>proasellus_rectus.57432
CTATTTGATAACACAGTTTACTTTTCCTGAATGACTTGATATGAAGTTTTATCACTCGCTGGTAGCAATATTTAACGAGCGTTTGGAATCTAACTTCGTGAATAGTGAATGACTCTGAAATGAAGTTTGATCGATCATAAGACTCAAAACTATAAATGACTCAAAAAGTAAATGAAATGAATTTATTAATTATTAGAGTTGTACGATCAAGATGGACGCTGAAAGTAGCGGCAGTTCGTAAATAATGTAGCCATAAAATTCTCTATTAAGAAAAAGGGGCTTTTTCACATTCGCAACGAACGATCCATCCAATATGTACGCCTACGCAGGAGCTTATTCGGGCACGTACATGGGGGTGGGATCGGGCGTCAGTGGATTGCCCAATGGGGGTATGACGCCCCCATCTGCCCATCATCAAATAATCCCACCGCCCGCCCCTCTCTCCACGGCAGCTTCGTCCGCTACCCCCCATAACATAAACATGGGGGCGGGACTGGGCCCCACAGCTACTACCAAACGACGGTCTGATGATGATGAAAGTTCAAACTCCAAGTATGGTCGACTCGAACACGGCGAAGACAATATGGCGGACAAGGAGAGATTTGCGAGTTTCAGTAATACGAATAGCGAGTCCACTTCTAAAGGCCAACGCTCCCGATCGGTCTTTGCTTTGTCGGAGAACCACTGTGAAATTGAAAGGCGGAGGAGGAACAAGATGACCGCCTACATAGCTGAACTGAGTGATATGGTTCCTACCTGCTCAGCACTGGCCCGAAAACCAGACAAGTTAACAATTCTAAGAATGGCAGTTGCCCACATGAAGGCCCTGCGTGGTAAGTTTGTTAGACAATAGTATTATTTGTACAGTCTGTCTACTAACTCCTTCAATCATTTGGCAAAAGGTGACGAATGTATATTTTTATGTTTGTCAATAATTCCATACGTGTGCTGTTCTAATTTAATAATTTTTTTAAAGAAAACATTCCTTTGGTAAGTTGTGGA
>proasellus_rectus.57434
ATTTGATAACACAGCTAGCTATTTTTTAAGATGATTATACTAATATCACACTCTATGTAAAATTTAAGCATGTATCATTTATGCCTTTATTAAATATTTATACATATTTATATTCATTGAATTTAAACAAGCTAATATGGCAACAGCTACGACTCAAGTTGTACAAGGAAGTCTGGATGGTAGAAAAAGAAGGGCGGGATCTATTGGGTCTGATGATGATGAAAGTTCAAACTCCAAGTATGGTCGACTCGAACACGGCGAAGACAATATGGCGGACAAGGAGAGATTTGCGAGTTTCAGTAATACGAATAGCGAGTCCACTTCTAAAGGCCAACGCTCCCGATCGGTCTTTGCTTTGTCGGAGAACCACTGTGAAATTGAAAGGCGGAGGAGGAACAAGATGACCGCCTACATAGCTGAACTGAGTGATATGGTTCCTACCTGCTCAGCACTGGCCCGAAAACCAGACAAGTTAACAATTCTAAGAATGGCAGTTGCCCACATGAAGGCCCTGCGTGGTAAGTTTGTTAGACAATAGTATTATTTGTACAGTCTGTCTACTAACTCCTTCAATCATTTGGCAAAAGGTGACGAATGTATATTTTTATGTTTGTCAATAATTCCATACGTGTGCTGTTCTAATTTAATAATTTTTTTAAAGAAAACATTCCTTTGGTAAGTTGTGGA
>proasellus_rectus.57435
GGTCTGATGATGATGAAAGTTCAAACTCCAAGTATGGTCGACTCGAACACGGCGAAGACAATATGGCGGACAAGGAGAGATTTGCGAGTTTAGACCAGAGGCCTTTAGACCAAAAGAAATTAGAGAGTTTCAGTAATACGAATAGCGAGTCCACTTCTAAAGGCCAACGCTCCCGATCGGTCTTTGCTTTGTCGGAGAACCACTGTGAAATTGAAAGGCGGAGGAGGAACAAGATGACCGCCTACATAGCTGAACTGAGTGATATGGTTCCTACCTGCTCAGCACTGGCCCGAAAACCAGACAAGTTAACAATTCTAAGAATGGCAGTTGCCCACATGAAGGCCCTGCGTGGTACCGGGAATACCAACAGTGATGGAACGTACAAACCTTCTTTTCTCACTGACCAGGAGTTAAAACACTTAATCCTAGAAGCCGCTGACGGTTTTCTCTTTGTTGTTACCTGCGACACTGGACGTATAATTTACGCTTCAGATTCTGTCACCCCCGTTTTAAATCAAGCACAGAGCGAATGGTTTGGCTCCAGCGTATACGAACACGTTCATCCAGAAGACGTTGAAAAGGTGAGAGAGCAACTGAGCACCCAAGAGCCAGCAAATCAAGGCAGGATCCTCGATTTAAAGACTGGCACCGTGAAGAAGGAAGGCCATCAATCTTCAATGAGGTTATGTATGGGATCGAGAAGAGGGTTCATTTGTCGCATGAAAGTGGGAAGCATTACTCCTGAGAACATGAACACCGGTCACCTTAATCGATTAAGGGCACGAAATTCCTTAGGTCCTGCGACTGATGGGCATAATTATGCTGTAATTCATTGTACAGGATATATTAAAAATTGGCCACCAACTGGAGTTCAAATTGATCGAGGTGAAGAAGAGGCCCACGGATCCTCTCATTGTTGTCTGGTAGCAATTGGAAGACTGCAGGTCACTTCGACTCCAAACACTTCTGATCTCATGGGAACTAATTCTCAAAACGAATTCATATCACGACATGCAATGGATGGGAAATTTACTTTTGTGGACCAGCGAGTTTCCAACGTTCTTGGTTTCTCCCCTCAAGAACTTTTAGCCAAGTCTTGTTTTGAGTTTTTCCATCCTGAAGATCAAACTCACATGAAAGAAAGCTTTGATCAAGTATTGAAATTGAAAGGTCAAATGATGTCAGTTATGTATAGGTTTCGAGCCAAAAGTAGAGAGTGGATTTGGCTTCGCACATCAGCATTTGCCTTCCTTAACCCATATACTGATGATATAGAATATATAGTTTGCACCAATACTTTAGCTAAGCCTTCACAATCTACTACAGAGATTGGTGGTGGAGCTCCTGAGCAGCAGGATTTAAGTGGCTCGGTGGGAGCCCATTATGCCACCCACCAACCAGGCCTTGATTATACACTGCAGAGGCAACGTGAATTATACCCTCACATGATTCAAACTCATATCCAGAATTCTGGTCGACCTAGCAGTACTCAGGGAATTTACGCTGGAGGCTACGAAACTAACGCTTCACCCCTAGCTGGTTATTCTCCAACCACTCCTCAAGCTTCTTCCCTTACTTCTCAATCCACATCGTCATTGCCTCGTATTACGAAAGCATCCACACCGCCTACACCCGCTCAGACTGCTTGGTCTAATCATCATATACGACAGGGTGGAGAGTCTTATGTGTATGCAGGTAACAGTATGAGCCCATCCCGGTCTCCTTCGGCTCCTTCGTACACCTCTTTATCGACATCAACGGGACGTTCGACGATACCCTCCTACACTTCCTCAATCGCCACATCTCAATCAGGTATGTGGGCTTATAATGGTATCGAAGGATCTGCTCCGGGTCCTTCCACCAGCGGAGCTCATCATCCAGGTTCCACGAGTCATCATTCTGCTATTGTAGCCGCCGCTGCAGCTGCTGCCGCTGGCGGACCTGGAGGACAGTCTGAACTGTCAGATGTGCTTCAAATATTTGATCAATCTGCGCCTGGAAGTTTCGATGACCTCAACATGTTTAATGCCAATTTTGAATGATGAGTTTGGACTTTTTTTTTTAGTAAATGTAAATAGAGTTTGGT
>proasellus_rectus.57436
GGTCTGATGATGATGAAAGTTCAAACTCCAAGTATGGTCGACTCGAACACGGCGAAGACAATATGGCGGACAAGGAGAGATTTGCGAGTTTAGACCAGAGGCCTTTAGACCAAAAGAAATTAGAGAGTTTCAGTAATACGAATAGCGAGTCCACTTCTAAAGGCCAACGCTCCCGATCGGTCTTTGCTTTGTCGGAGAACCACTGTGAAATTGAAAGGCGGAGGAGGAACAAGATGACCGCCTACATAGCTGAACTGAGTGATATGGTTCCTACCTGCTCAGCACTGGCCCGAAAACCAGACAAGTTAACAATTCTAAGAATGGCAGTTGCCCACATGAAGGCCCTGCGTGGTAAGTTTGTTAGACAATAGTATTATTTGTACAGTCTGTCTACTAACTCCTTCAATCATTTGGCAAAAGGTGACGAATGTATATTTTTATGTTTGTCAATAATTCCATACGTGTGCTGTTCTAATTTAATAATTTTTTTAAAGAAAACATTCCTTTGGTAAGTTGTGGA
>proasellus_rectus.57437
GGTCTGATGATGATGAAAGTTCAAACTCCAAGTATGGTCGACTCGAACACGGCGAAGACAATATGGCGGACAAGGAGAGATTTGCGAGTTTAGACCAGAGGCCTTTAGACCAAAAGAAATTAGAGAGTTTCAGTAATACGAATAGCGAGTCCACTTCTAAAGGCCAACGCTCCCGATCGGTCTTTGCTTTGTCGGAGAACCACTGTGAAATTGAAAGGCGGAGGAGGAACAAGATGACCGCCTACATAGCTGAACTGAGTGATATGGTTCCTACCTGCTCAGCACTGGCCCGAAAACCAGACAAGTTAACAATTCTAAGAATGGCAGTTGCCCACATGAAGGCCCTGCGTGGTATGGAAGTCGCTAACGGCAGTGGGATGG
>proasellus_rectus.57438
CTATTTGATAACACAGTTTACTTTTCCTGAATGACTTGATATGAAGTTTTATCACTCGCTGGTAGCAATATTTAACGAGCGTTTGGAATCTAACTTCGTGAATAGTGAATGACTCTGAAATGAAGTTTGATCGATCATAAGACTCAAAACTATAAATGACTCAAAAAGTAAATGAAATGAATTTATTAATTATTAGAGTTGTACGATCAAGATGGACGCTGAAAGTAGCGGCAGTTCGTAAATAATGTAGCCATAAAATTCTCTATTAAGAAAAAGGGGCTTTTTCACATTCGCAACGAACGATCCATCCAATATGTACGCCTACGCAGGAGCTTATTCGGGCACGTACATGGGGGTGGGATCGGGCGTCAGTGGATTGCCCAATGGGGGTATGACGCCCCCATCTGCCCATCATCAAATAATCCCACCGCCCGCCCCTCTCTCCACGGCAGCTTCGTCCGCTACCCCCCATAACATAAACATGGGGGCGGGACTGGGCCCCACAGCTACTACCAAACGACGGTCTGATGATGATGAAAGTTCAAACTCCAAGTATGGTCGACTCGAACACGGCGAAGACAATATGGCGGACAAGGAGAGATTTGCGAGGGAGAACCACTGTGAAATTGAAAGGCGGAGGAGGAACAAGATGACCGCCTACATAGCTGAACTGAGTGATATGGTTCCTACCTGCTCAGCACTGGCCCGAAAACCAGACAAGTTAACAATTCTAAGAATGGCAGTTGCCCACATGAAGGCCCTGCGTGGTATGGAAGTCGCTAACGGCAGTGGGATGGGTACCGGGAATACCAACAGTGATGGAACGTACAAACCTTCTTTTCTCACTGACCAGGAGTTAAAACACTTAATCCTAGAAGCCGCTGACGGTTTTCTCTTTGTTGTTACCTGCGACACTGGACGTATAATTTACGCTTCAGATTCTGTCACCCCCGTTTTAAATCAAGCACAGAGCGAATGGTTTGGCTCCAGCGTATACGAACACGTTCATCCAGAAGACGTTGAAAAGGTGAGAGAGCAACTGAGCACCCAAGAGCCAGCAAATCAAGGCAGGATCCTCGATTTAAAGACTGGCACCGTGAAGAAGGAAGGCCATCAATCTTCAATGAGGTTATGTATGGGATCGAGAAGAGGGTTCATTTGTCGCATGAAAGTGGGAAGCATTACTCCTGAGAACATGAACACCGGTCACCTTAATCGATTAAGGGCACGAAATTCCTTAGGTCCTGCGACTGATGGGCATAATTATGCTGTAATTCATTGTACAGGATATATTAAAAATTGGCCACCAACTGGAGTTCAAATTGATCGAGGTGAAGAAGAGGCCCACGGATCCTCTCATTGTTGTCTGGTAGCAATTGGAAGACTGCAGGTCACTTCGACTCCAAACACTTCTGATCTCATGGGAACTAATTCTCAAAACGAATTCATATCACGACATGCAATGGATGGGAAATTTACTTTTGTGGACCAGCGAGTTTCCAACGTTCTTGGTTTCTCCCCTCAAGAACTTTTAGCCAAGTCTTGTTTTGAGTTTTTCCATCCTGAAGATCAAACTCACATGAAAGAAAGCTTTGATCAAGTATTGAAATTGAAAGGTCAAATGATGTCAGTTATGTATAGGTTTCGAGCCAAAAGTAGAGAGTGGATTTGGCTTCGCACATCAGCATTTGCCTTCCTTAACCCATATACTGATGATATAGAATATATAGTTTGCACCAATACTTTAGCTAAGCCTTCACAATCTACTACAGAGATTGGTGGTGGAGCTCCTGAGCAGCAGGATTTAAGTGGCTCGGTGGGAGCCCATTATGCCACCCACCAACCAGGCCTTGATTATACACTGCAGAGGCAACGTGAATTATACCCTCACATGATTCAAACTCATATCCAGAATTCTGGTCGACCTAGCAGTACTCAGGGAATTTACGCTGGAGGCTACGAAACTAACGCTTCACCCCTAGCTGGTTATTCTCCAACCACTCCTCAAGCTTCTTCCCTTACTTCTCAATCCACATCGTCATTGCCTCGTATTACGAAAGCATCCACACCGCCTACACCCGCTCAGACTGCTTGGTCTAATCATCATATACGACAGGGTGGAGAGTCTTATGTGTATGCAGGTAACAGTATGAGCCCATCCCGGTCTCCTTCGGCTCCTTCGTACACCTCTTTATCGACATCAACGGGACGTTCGACGATACCCTCCTACACTTCCTCAATCGCCACATCTCAATCAGGTATGTGGGCTTATAATGGTATCGAAGGATCTGCTCCGGGTCCTTCCACCAGCGGAGCTCATCATCCAGGTTCCACGAGTCATCATTCTGCTATTGTAGCCGCCGCTGCAGCTGCTGCCGCTGGCGGACCTGGAGGACAGTCTGAACTGTCAGATGTGCTTCAAATATTTGATCAATCTGCGCCTGGAAGTTTCGATGACCTCAACATGTTTAATGCCAATTTTGAATGATGAGTTTGGACTTTTTTTTTTAGTAAATGTAAATAGAGTTTGGT
>proasellus_rectus.57439
GGTCTGATGATGATGAAAGTTCAAACTCCAAGTATGGTCGACTCGAACACGGCGAAGACAATATGGCGGACAAGGAGAGATTTGCGAGTTTAGACCAGAGGCCTTTAGACCAAAAGAAATTAGAGAGGGAGAACCACTGTGAAATTGAAAGGCGGAGGAGGAACAAGATGACCGCCTACATAGCTGAACTGAGTGATATGGTTCCTACCTGCTCAGCACTGGCCCGAAAACCAGACAAGTTAACAATTCTAAGAATGGCAGTTGCCCACATGAAGGCCCTGCGTGGTACCGGGAATACCAACAGTGATGGAACGTACAAACCTTCTTTTCTCACTGACCAGGAGTTAAAACACTTAATCCTAGAAGCCGCTGACGGTTTTCTCTTTGTTGTTACCTGCGACACTGGACGTATAATTTACGCTTCAGATTCTGTCACCCCCGTTTTAAATCAAGCACAGAGCGAATGGTTTGGCTCCAGCGTATACGAACACGTTCATCCAGAAGACGTTGAAAAGGTGAGAGAGCAACTGAGCACCCAAGAGCCAGCAAATCAAGGCAGGATCCTCGATTTAAAGACTGGCACCGTGAAGAAGGAAGGCCATCAATCTTCAATGAGGTTATGTATGGGATCGAGAAGAGGGTTCATTTGTCGCATGAAAGTGGGAAGCATTACTCCTGAGAACATGAACACCGGTCACCTTAATCGATTAAGGGCACGAAATTCCTTAGGTCCTGCGACTGATGGGCATAATTATGCTGTAATTCATTGTACAGGATATATTAAAAATTGGCCACCAACTGGAGTTCAAATTGATCGAGGTGAAGAAGAGGCCCACGGATCCTCTCATTGTTGTCTGGTAGCAATTGGAAGACTGCAGGTCACTTCGACTCCAAACACTTCTGATCTCATGGGAACTAATTCTCAAAACGAATTCATATCACGACATGCAATGGATGGGAAATTTACTTTTGTGGACCAGCGAGTTTCCAACGTTCTTGGTTTCTCCCCTCAAGAACTTTTAGCCAAGTCTTGTTTTGAGTTTTTCCATCCTGAAGATCAAACTCACATGAAAGAAAGCTTTGATCAAGTATTGAAATTGAAAGGTCAAATGATGTCAGTTATGTATAGGTTTCGAGCCAAAAGTAGAGAGTGGATTTGGCTTCGCACATCAGCATTTGCCTTCCTTAACCCATATACTGATGATATAGAATATATAGTTTGCACCAATACTTTAGCTAAGCCTTCACAATCTACTACAGAGATTGGTGGTGGAGCTCCTGAGCAGCAGGATTTAAGTGGCTCGGTGGGAGCCCATTATGCCACCCACCAACCAGGCCTTGATTATACACTGCAGAGGCAACGTGAATTATACCCTCACATGATTCAAACTCATATCCAGAATTCTGGTCGACCTAGCAGTACTCAGGGAATTTACGCTGGAGGCTACGAAACTAACGCTTCACCCCTAGCTGGTTATTCTCCAACCACTCCTCAAGCTTCTTCCCTTACTTCTCAATCCACATCGTCATTGCCTCGTATTACGAAAGCATCCACACCGCCTACACCCGCTCAGACTGCTTGGTCTAATCATCATATACGACAGGGTGGAGAGTCTTATGTGTATGCAGGTAACAGTATGAGCCCATCCCGGTCTCCTTCGGCTCCTTCGTACACCTCTTTATCGACATCAACGGGACGTTCGACGATACCCTCCTACACTTCCTCAATCGCCACATCTCAATCAGGTATGTGGGCTTATAATGGTATCGAAGGATCTGCTCCGGGTCCTTCCACCAGCGGAGCTCATCATCCAGGTTCCACGAGTCATCATTCTGCTATTGTAGCCGCCGCTGCAGCTGCTGCCGCTGGCGGACCTGGAGGACAGTCTGAACTGTCAGATGTGCTTCAAATATTTGATCAATCTGCGCCTGGAAGTTTCGATGACCTCAACATGTTTAATGCCAATTTTGAATGATGAGTTTGGACTTTTTTTTTTAGTAAATGTAAATAGAGTTTGGT
>proasellus_rectus.57440
CTATTTGATAACACAGTTTACTTTTCCTGAATGACTTGATATGAAGTTTTATCACTCGCTGGTAGCAATATTTAACGAGCGTTTGGAATCTAACTTCGTGAATAGTGAATGACTCTGAAATGAAGTTTGATCGATCATAAGACTCAAAACTATAAATGACTCAAAAAGTAAATGAAATGAATTTATTAATTATTAGAGTTGTACGATCAAGATGGACGCTGAAAGTAGCGGCAGTTCGTAAATAATGTAGCCATAAAATTCTCTATTAAGAAAAAGGGGCTTTTTCACATTCGCAACGAACGATCCATCCAATATGTACGCCTACGCAGGAGCTTATTCGGGCACGTACATGGGGGTGGGATCGGGCGTCAGTGGATTGCCCAATGGGGGTATGACGCCCCCATCTGCCCATCATCAAATAATCCCACCGCCCGCCCCTCTCTCCACGGCAGCTTCGTCCGCTACCCCCCATAACATAAACATGGGGGCGGGACTGGGCCCCACAGCTACTACCAAACGACGGTCTGATGATGATGAAAGTTCAAACTCCAAGTATGGTCGACTCGAACACGGCGAAGACAATATGGCGGACAAGGAGAGATTTGCGAGTTTCAGTAATACGAATAGCGAGTCCACTTCTAAAGGCCAACGCTCCCGATCGGTCTTTGCTTTGTCGGAGAACCACTGTGAAATTGAAAGGCGGAGGAGGAACAAGATGACCGCCTACATAGCTGAACTGAGTGATATGGTTCCTACCTGCTCAGCACTGGCCCGAAAACCAGACAAGTTAACAATTCTAAGAATGGCAGTTGCCCACATGAAGGCCCTGCGTGGTACCGGGAATACCAACAGTGATGGAACGTACAAACCTTCTTTTCTCACTGACCAGGAGTTAAAACACTTAATCCTAGAAGCCGCTGACGGTTTTCTCTTTGTTGTTACCTGCGACACTGGACGTATAATTTACGCTTCAGATTCTGTCACCCCCGTTTTAAATCAAGCACAGAGCGAATGGTTTGGCTCCAGCGTATACGAACACGTTCATCCAGAAGACGTTGAAAAGGTGAGAGAGCAACTGAGCACCCAAGAGCCAGCAAATCAAGGCAGGATCCTCGATTTAAAGACTGGCACCGTGAAGAAGGAAGGCCATCAATCTTCAATGAGGTTATGTATGGGATCGAGAAGAGGGTTCATTTGTCGCATGAAAGTGGGAAGCATTACTCCTGAGAACATGAACACCGGTCACCTTAATCGATTAAGGGCACGAAATTCCTTAGGTCCTGCGACTGATGGGCATAATTATGCTGTAATTCATTGTACAGGATATATTAAAAATTGGCCACCAACTGGAGTTCAAATTGATCGAGGTGAAGAAGAGGCCCACGGATCCTCTCATTGTTGTCTGGTAGCAATTGGAAGACTGCAGGTCACTTCGACTCCAAACACTTCTGATCTCATGGGAACTAATTCTCAAAACGAATTCATATCACGACATGCAATGGATGGGAAATTTACTTTTGTGGACCAGCGAGTTTCCAACGTTCTTGGTTTCTCCCCTCAAGAACTTTTAGCCAAGTCTTGTTTTGAGTTTTTCCATCCTGAAGATCAAACTCACATGAAAGAAAGCTTTGATCAAGTATTGAAATTGAAAGGTCAAATGATGTCAGTTATGTATAGGTTTCGAGCCAAAAGTAGAGAGTGGATTTGGCTTCGCACATCAGCATTTGCCTTCCTTAACCCATATACTGATGATATAGAATATATAGTTTGCACCAATACTTTAGCTAAGCCTTCACAATCTACTACAGAGATTGGTGGTGGAGCTCCTGAGCAGCAGGATTTAAGTGGCTCGGTGGGAGCCCATTATGCCACCCACCAACCAGGCCTTGATTATACACTGCAGAGGCAACGTGAATTATACCCTCACATGATTCAAACTCATATCCAGAATTCTGGTCGACCTAGCAGTACTCAGGGAATTTACGCTGGAGGCTACGAAACTAACGCTTCACCCCTAGCTGGTTATTCTCCAACCACTCCTCAAGCTTCTTCCCTTACTTCTCAATCCACATCGTCATTGCCTCGTATTACGAAAGCATCCACACCGCCTACACCCGCTCAGACTGCTTGGTCTAATCATCATATACGACAGGGTGGAGAGTCTTATGTGTATGCAGGTAACAGTATGAGCCCATCCCGGTCTCCTTCGGCTCCTTCGTACACCTCTTTATCGACATCAACGGGACGTTCGACGATACCCTCCTACACTTCCTCAATCGCCACATCTCAATCAGGTATGTGGGCTTATAATGGTATCGAAGGATCTGCTCCGGGTCCTTCCACCAGCGGAGCTCATCATCCAGGTTCCACGAGTCATCATTCTGCTATTGTAGCCGCCGCTGCAGCTGCTGCCGCTGGCGGACCTGGAGGACAGTCTGAACTGTCAGATGTGCTTCAAATATTTGATCAATCTGCGCCTGGAAGTTTCGATGACCTCAACATGTTTAATGCCAATTTTGAATGATGAGTTTGGACTTTTTTTTTTAGTAAATGTAAATAGAGTTTGGT
>proasellus_rectus.57441
GGTCTGATGATGATGAAAGTTCAAACTCCAAGTATGGTCGACTCGAACACGGCGAAGACAATATGGCGGACAAGGAGAGATTTGCGAGTTTAGACCAGAGGCCTTTAGACCAAAAGAAATTAGAGAGGGAGAACCACTGTGAAATTGAAAGGCGGAGGAGGAACAAGATGACCGCCTACATAGCTGAACTGAGTGATATGGTTCCTACCTGCTCAGCACTGGCCCGAAAACCAGACAAGTTAACAATTCTAAGAATGGCAGTTGCCCACATGAAGGCCCTGCGTGGTAAGTTTGTTAGACAATAGTATTATTTGTACAGTCTGTCTACTAACTCCTTCAATCATTTGGCAAAAGGTGACGAATGTATATTTTTATGTTTGTCAATAATTCCATACGTGTGCTGTTCTAATTTAATAATTTTTTTAAAGAAAACATTCCTTTGGTAAGTTGTGGA
>proasellus_rectus.57442
ATTTGATAACACAGCTAGCTATTTTTTAAGATGATTATACTAATATCACACTCTATGTAAAATTTAAGCATGTATCATTTATGCCTTTATTAAATATTTATACATATTTATATTCATTGAATTTAAACAAGCTAATATGGCAACAGCTACGACTCAAGTTGTACAAGGAAGTCTGGATGGTAGAAAAAGAAGGGCGGGATCTATTGGGTCTGATGATGATGAAAGTTCAAACTCCAAGTATGGTCGACTCGAACACGGCGAAGACAATATGGCGGACAAGGAGAGATTTGCGAGGGAGAACCACTGTGAAATTGAAAGGCGGAGGAGGAACAAGATGACCGCCTACATAGCTGAACTGAGTGATATGGTTCCTACCTGCTCAGCACTGGCCCGAAAACCAGACAAGTTAACAATTCTAAGAATGGCAGTTGCCCACATGAAGGCCCTGCGTGGTATGGAAGTCGCTAACGGCAGTGGGATGGGTACCGGGAATACCAACAGTGATGGAACGTACAAACCTTCTTTTCTCACTGACCAGGAGTTAAAACACTTAATCCTAGAAGCCGCTGACGGTTTTCTCTTTGTTGTTACCTGCGACACTGGACGTATAATTTACGCTTCAGATTCTGTCACCCCCGTTTTAAATCAAGCACAGAGCGAATGGTTTGGCTCCAGCGTATACGAACACGTTCATCCAGAAGACGTTGAAAAGGTGAGAGAGCAACTGAGCACCCAAGAGCCAGCAAATCAAGGCAGGATCCTCGATTTAAAGACTGGCACCGTGAAGAAGGAAGGCCATCAATCTTCAATGAGGTTATGTATGGGATCGAGAAGAGGGTTCATTTGTCGCATGAAAGTGGGAAGCATTACTCCTGAGAACATGAACACCGGTCACCTTAATCGATTAAGGGCACGAAATTCCTTAGGTCCTGCGACTGATGGGCATAATTATGCTGTAATTCATTGTACAGGATATATTAAAAATTGGCCACCAACTGGAGTTCAAATTGATCGAGGTGAAGAAGAGGCCCACGGATCCTCTCATTGTTGTCTGGTAGCAATTGGAAGACTGCAGGTCACTTCGACTCCAAACACTTCTGATCTCATGGGAACTAATTCTCAAAACGAATTCATATCACGACATGCAATGGATGGGAAATTTACTTTTGTGGACCAGCGAGTTTCCAACGTTCTTGGTTTCTCCCCTCAAGAACTTTTAGCCAAGTCTTGTTTTGAGTTTTTCCATCCTGAAGATCAAACTCACATGAAAGAAAGCTTTGATCAAGTATTGAAATTGAAAGGTCAAATGATGTCAGTTATGTATAGGTTTCGAGCCAAAAGTAGAGAGTGGATTTGGCTTCGCACATCAGCATTTGCCTTCCTTAACCCATATACTGATGATATAGAATATATAGTTTGCACCAATACTTTAGCTAAGCCTTCACAATCTACTACAGAGATTGGTGGTGGAGCTCCTGAGCAGCAGGATTTAAGTGGCTCGGTGGGAGCCCATTATGCCACCCACCAACCAGGCCTTGATTATACACTGCAGAGGCAACGTGAATTATACCCTCACATGATTCAAACTCATATCCAGAATTCTGGTCGACCTAGCAGTACTCAGGGAATTTACGCTGGAGGCTACGAAACTAACGCTTCACCCCTAGCTGGTTATTCTCCAACCACTCCTCAAGCTTCTTCCCTTACTTCTCAATCCACATCGTCATTGCCTCGTATTACGAAAGCATCCACACCGCCTACACCCGCTCAGACTGCTTGGTCTAATCATCATATACGACAGGGTGGAGAGTCTTATGTGTATGCAGGTAACAGTATGAGCCCATCCCGGTCTCCTTCGGCTCCTTCGTACACCTCTTTATCGACATCAACGGGACGTTCGACGATACCCTCCTACACTTCCTCAATCGCCACATCTCAATCAGGTATGTGGGCTTATAATGGTATCGAAGGATCTGCTCCGGGTCCTTCCACCAGCGGAGCTCATCATCCAGGTTCCACGAGTCATCATTCTGCTATTGTAGCCGCCGCTGCAGCTGCTGCCGCTGGCGGACCTGGAGGACAGTCTGAACTGTCAGATGTGCTTCAAATATTTGATCAATCTGCGCCTGGAAGTTTCGATGACCTCAACATGTTTAATGCCAATTTTGAATGATGAGTTTGGACTTTTTTTTTTAGTAAATGTAAATAGAGTTTGGT
>proasellus_rectus.57443
CTATTTGATAACACAGTTTACTTTTCCTGAATGACTTGATATGAAGTTTTATCACTCGCTGGTAGCAATATTTAACGAGCGTTTGGAATCTAACTTCGTGAATAGTGAATGACTCTGAAATGAAGTTTGATCGATCATAAGACTCAAAACTATAAATGACTCAAAAAGTAAATGAAATGAATTTATTAATTATTAGAGTTGTACGATCAAGATGGACGCTGAAAGTAGCGGCAGTTCGTAAATAATGTAGCCATAAAATTCTCTATTAAGAAAAAGGGGCTTTTTCACATTCGCAACGAACGATCCATCCAATATGTACGCCTACGCAGGAGCTTATTCGGGCACGTACATGGGGGTGGGATCGGGCGTCAGTGGATTGCCCAATGGGGGTATGACGCCCCCATCTGCCCATCATCAAATAATCCCACCGCCCGCCCCTCTCTCCACGGCAGCTTCGTCCGCTACCCCCCATAACATAAACATGGGGGCGGGACTGGGCCCCACAGCTACTACCAAACGACGGTCTGATGATGATGAAAGTTCAAACTCCAAGTATGGTCGACTCGAACACGGCGAAGACAATATGGCGGACAAGGAGAGATTTGCGAGTTTCAGTAATACGAATAGCGAGTCCACTTCTAAAGGCCAACGCTCCCGATCGGTCTTTGCTTTGTCGGAGAACCACTGTGAAATTGAAAGGCGGAGGAGGAACAAGATGACCGCCTACATAGCTGAACTGAGTGATATGGTTCCTACCTGCTCAGCACTGGCCCGAAAACCAGACAAGTTAACAATTCTAAGAATGGCAGTTGCCCACATGAAGGCCCTGCGTGGTATGGAAGTCGCTAACGGCAGTGGGATGGGTACCGGGAATACCAACAGTGATGGAACGTACAAACCTTCTTTTCTCACTGACCAGGAGTTAAAACACTTAATCCTAGAAGCCGCTGACGGTTTTCTCTTTGTTGTTACCTGCGACACTGGACGTATAATTTACGCTTCAGATTCTGTCACCCCCGTTTTAAATCAAGCACAGAGCGAATGGTTTGGCTCCAGCGTATACGAACACGTTCATCCAGAAGACGTTGAAAAGGTGAGAGAGCAACTGAGCACCCAAGAGCCAGCAAATCAAGGCAGGATCCTCGATTTAAAGACTGGCACCGTGAAGAAGGAAGGCCATCAATCTTCAATGAGGTTATGTATGGGATCGAGAAGAGGGTTCATTTGTCGCATGAAAGTGGGAAGCATTACTCCTGAGAACATGAACACCGGTCACCTTAATCGATTAAGGGCACGAAATTCCTTAGGTCCTGCGACTGATGGGCATAATTATGCTGTAATTCATTGTACAGGATATATTAAAAATTGGCCACCAACTGGAGTTCAAATTGATCGAGGTGAAGAAGAGGCCCACGGATCCTCTCATTGTTGTCTGGTAGCAATTGGAAGACTGCAGGTCACTTCGACTCCAAACACTTCTGATCTCATGGGAACTAATTCTCAAAACGAATTCATATCACGACATGCAATGGATGGGAAATTTACTTTTGTGGACCAGCGAGTTTCCAACGTTCTTGGTTTCTCCCCTCAAGAACTTTTAGCCAAGTCTTGTTTTGAGTTTTTCCATCCTGAAGATCAAACTCACATGAAAGAAAGCTTTGATCAAGTATTGAAATTGAAAGGTCAAATGATGTCAGTTATGTATAGGTTTCGAGCCAAAAGTAGAGAGTGGATTTGGCTTCGCACATCAGCATTTGCCTTCCTTAACCCATATACTGATGATATAGAATATATAGTTTGCACCAATACTTTAGCTAAGCCTTCACAATCTACTACAGAGATTGGTGGTGGAGCTCCTGAGCAGCAGGATTTAAGTGGCTCGGTGGGAGCCCATTATGCCACCCACCAACCAGGCCTTGATTATACACTGCAGAGGCAACGTGAATTATACCCTCACATGATTCAAACTCATATCCAGAATTCTGGTCGACCTAGCAGTACTCAGGGAATTTACGCTGGAGGCTACGAAACTAACGCTTCACCCCTAGCTGGTTATTCTCCAACCACTCCTCAAGCTTCTTCCCTTACTTCTCAATCCACATCGTCATTGCCTCGTATTACGAAAGCATCCACACCGCCTACACCCGCTCAGACTGCTTGGTCTAATCATCATATACGACAGGGTGGAGAGTCTTATGTGTATGCAGGTAACAGTATGAGCCCATCCCGGTCTCCTTCGGCTCCTTCGTACACCTCTTTATCGACATCAACGGGACGTTCGACGATACCCTCCTACACTTCCTCAATCGCCACATCTCAATCAGGTATGTGGGCTTATAATGGTATCGAAGGATCTGCTCCGGGTCCTTCCACCAGCGGAGCTCATCATCCAGGTTCCACGAGTCATCATTCTGCTATTGTAGCCGCCGCTGCAGCTGCTGCCGCTGGCGGACCTGGAGGACAGTCTGAACTGTCAGATGTGCTTCAAATATTTGATCAATCTGCGCCTGGAAGTTTCGATGACCTCAACATGTTTAATGCCAATTTTGAATGATGAGTTTGGACTTTTTTTTTTAGTAAATGTAAATAGAGTTTGGT
>proasellus_rectus.57444
ATTTGATAACACAGCTAGCTATTTTTTAAGATGATTATACTAATATCACACTCTATGTAAAATTTAAGCATGTATCATTTATGCCTTTATTAAATATTTATACATATTTATATTCATTGAATTTAAACAAGCTAATATGGCAACAGCTACGACTCAAGTTGTACAAGGAAGTCTGGATGGTAGAAAAAGAAGGGCGGGATCTATTGGGTCTGATGATGATGAAAGTTCAAACTCCAAGTATGGTCGACTCGAACACGGCGAAGACAATATGGCGGACAAGGAGAGATTTGCGAGGGAGAACCACTGTGAAATTGAAAGGCGGAGGAGGAACAAGATGACCGCCTACATAGCTGAACTGAGTGATATGGTTCCTACCTGCTCAGCACTGGCCCGAAAACCAGACAAGTTAACAATTCTAAGAATGGCAGTTGCCCACATGAAGGCCCTGCGTGGTACCGGGAATACCAACAGTGATGGAACGTACAAACCTTCTTTTCTCACTGACCAGGAGTTAAAACACTTAATCCTAGAAGCCGCTGACGGTTTTCTCTTTGTTGTTACCTGCGACACTGGACGTATAATTTACGCTTCAGATTCTGTCACCCCCGTTTTAAATCAAGCACAGAGCGAATGGTTTGGCTCCAGCGTATACGAACACGTTCATCCAGAAGACGTTGAAAAGGTGAGAGAGCAACTGAGCACCCAAGAGCCAGCAAATCAAGGCAGGATCCTCGATTTAAAGACTGGCACCGTGAAGAAGGAAGGCCATCAATCTTCAATGAGGTTATGTATGGGATCGAGAAGAGGGTTCATTTGTCGCATGAAAGTGGGAAGCATTACTCCTGAGAACATGAACACCGGTCACCTTAATCGATTAAGGGCACGAAATTCCTTAGGTCCTGCGACTGATGGGCATAATTATGCTGTAATTCATTGTACAGGATATATTAAAAATTGGCCACCAACTGGAGTTCAAATTGATCGAGGTGAAGAAGAGGCCCACGGATCCTCTCATTGTTGTCTGGTAGCAATTGGAAGACTGCAGGTCACTTCGACTCCAAACACTTCTGATCTCATGGGAACTAATTCTCAAAACGAATTCATATCACGACATGCAATGGATGGGAAATTTACTTTTGTGGACCAGCGAGTTTCCAACGTTCTTGGTTTCTCCCCTCAAGAACTTTTAGCCAAGTCTTGTTTTGAGTTTTTCCATCCTGAAGATCAAACTCACATGAAAGAAAGCTTTGATCAAGTATTGAAATTGAAAGGTCAAATGATGTCAGTTATGTATAGGTTTCGAGCCAAAAGTAGAGAGTGGATTTGGCTTCGCACATCAGCATTTGCCTTCCTTAACCCATATACTGATGATATAGAATATATAGTTTGCACCAATACTTTAGCTAAGCCTTCACAATCTACTACAGAGATTGGTGGTGGAGCTCCTGAGCAGCAGGATTTAAGTGGCTCGGTGGGAGCCCATTATGCCACCCACCAACCAGGCCTTGATTATACACTGCAGAGGCAACGTGAATTATACCCTCACATGATTCAAACTCATATCCAGAATTCTGGTCGACCTAGCAGTACTCAGGGAATTTACGCTGGAGGCTACGAAACTAACGCTTCACCCCTAGCTGGTTATTCTCCAACCACTCCTCAAGCTTCTTCCCTTACTTCTCAATCCACATCGTCATTGCCTCGTATTACGAAAGCATCCACACCGCCTACACCCGCTCAGACTGCTTGGTCTAATCATCATATACGACAGGGTGGAGAGTCTTATGTGTATGCAGGTAACAGTATGAGCCCATCCCGGTCTCCTTCGGCTCCTTCGTACACCTCTTTATCGACATCAACGGGACGTTCGACGATACCCTCCTACACTTCCTCAATCGCCACATCTCAATCAGGTATGTGGGCTTATAATGGTATCGAAGGATCTGCTCCGGGTCCTTCCACCAGCGGAGCTCATCATCCAGGTTCCACGAGTCATCATTCTGCTATTGTAGCCGCCGCTGCAGCTGCTGCCGCTGGCGGACCTGGAGGACAGTCTGAACTGTCAGATGTGCTTCAAATATTTGATCAATCTGCGCCTGGAAGTTTCGATGACCTCAACATGTTTAATGCCAATTTTGAATGATGAGTTTGGACTTTTTTTTTTAGTAAATGTAAATAGAGTTTGGT
>proasellus_rectus.57445
CTATTTGATAACACAGTTTACTTTTCCTGAATGACTTGATATGAAGTTTTATCACTCGCTGGTAGCAATATTTAACGAGCGTTTGGAATCTAACTTCGTGAATAGTGAATGACTCTGAAATGAAGTTTGATCGATCATAAGACTCAAAACTATAAATGACTCAAAAAGTAAATGAAATGAATTTATTAATTATTAGAGTTGTACGATCAAGATGGACGCTGAAAGTAGCGGCAGTTCGTAAATAATGTAGCCATAAAATTCTCTATTAAGAAAAAGGGGCTTTTTCACATTCGCAACGAACGATCCATCCAATATGTACGCCTACGCAGGAGCTTATTCGGGCACGTACATGGGGGTGGGATCGGGCGTCAGTGGATTGCCCAATGGGGGTATGACGCCCCCATCTGCCCATCATCAAATAATCCCACCGCCCGCCCCTCTCTCCACGGCAGCTTCGTCCGCTACCCCCCATAACATAAACATGGGGGCGGGACTGGGCCCCACAGCTACTACCAAACGACGGTCTGATGATGATGAAAGTTCAAACTCCAAGTATGGTCGACTCGAACACGGCGAAGACAATATGGCGGACAAGGAGAGATTTGCGAGGGAGAACCACTGTGAAATTGAAAGGCGGAGGAGGAACAAGATGACCGCCTACATAGCTGAACTGAGTGATATGGTTCCTACCTGCTCAGCACTGGCCCGAAAACCAGACAAGTTAACAATTCTAAGAATGGCAGTTGCCCACATGAAGGCCCTGCGTGGTAAGTTTGTTAGACAATAGTATTATTTGTACAGTCTGTCTACTAACTCCTTCAATCATTTGGCAAAAGGTGACGAATGTATATTTTTATGTTTGTCAATAATTCCATACGTGTGCTGTTCTAATTTAATAATTTTTTTAAAGAAAACATTCCTTTGGTAAGTTGTGGA
>proasellus_rectus.57447
ATTTGATAACACAGCTAGCTATTTTTTAAGATGATTATACTAATATCACACTCTATGTAAAATTTAAGCATGTATCATTTATGCCTTTATTAAATATTTATACATATTTATATTCATTGAATTTAAACAAGCTAATATGGCAACAGCTACGACTCAAGTTGTACAAGGAAGTCTGGATGGTAGAAAAAGAAGGGCGGGATCTATTGGGTCTGATGATGATGAAAGTTCAAACTCCAAGTATGGTCGACTCGAACACGGCGAAGACAATATGGCGGACAAGGAGAGATTTGCGAGTTTCAGTAATACGAATAGCGAGTCCACTTCTAAAGGCCAACGCTCCCGATCGGTCTTTGCTTTGTCGGAGAACCACTGTGAAATTGAAAGGCGGAGGAGGAACAAGATGACCGCCTACATAGCTGAACTGAGTGATATGGTTCCTACCTGCTCAGCACTGGCCCGAAAACCAGACAAGTTAACAATTCTAAGAATGGCAGTTGCCCACATGAAGGCCCTGCGTGGTACCGGGAATACCAACAGTGATGGAACGTACAAACCTTCTTTTCTCACTGACCAGGAGTTAAAACACTTAATCCTAGAAGCCGCTGACGGTTTTCTCTTTGTTGTTACCTGCGACACTGGACGTATAATTTACGCTTCAGATTCTGTCACCCCCGTTTTAAATCAAGCACAGAGCGAATGGTTTGGCTCCAGCGTATACGAACACGTTCATCCAGAAGACGTTGAAAAGGTGAGAGAGCAACTGAGCACCCAAGAGCCAGCAAATCAAGGCAGGATCCTCGATTTAAAGACTGGCACCGTGAAGAAGGAAGGCCATCAATCTTCAATGAGGTTATGTATGGGATCGAGAAGAGGGTTCATTTGTCGCATGAAAGTGGGAAGCATTACTCCTGAGAACATGAACACCGGTCACCTTAATCGATTAAGGGCACGAAATTCCTTAGGTCCTGCGACTGATGGGCATAATTATGCTGTAATTCATTGTACAGGATATATTAAAAATTGGCCACCAACTGGAGTTCAAATTGATCGAGGTGAAGAAGAGGCCCACGGATCCTCTCATTGTTGTCTGGTAGCAATTGGAAGACTGCAGGTCACTTCGACTCCAAACACTTCTGATCTCATGGGAACTAATTCTCAAAACGAATTCATATCACGACATGCAATGGATGGGAAATTTACTTTTGTGGACCAGCGAGTTTCCAACGTTCTTGGTTTCTCCCCTCAAGAACTTTTAGCCAAGTCTTGTTTTGAGTTTTTCCATCCTGAAGATCAAACTCACATGAAAGAAAGCTTTGATCAAGTATTGAAATTGAAAGGTCAAATGATGTCAGTTATGTATAGGTTTCGAGCCAAAAGTAGAGAGTGGATTTGGCTTCGCACATCAGCATTTGCCTTCCTTAACCCATATACTGATGATATAGAATATATAGTTTGCACCAATACTTTAGCTAAGCCTTCACAATCTACTACAGAGATTGGTGGTGGAGCTCCTGAGCAGCAGGATTTAAGTGGCTCGGTGGGAGCCCATTATGCCACCCACCAACCAGGCCTTGATTATACACTGCAGAGGCAACGTGAATTATACCCTCACATGATTCAAACTCATATCCAGAATTCTGGTCGACCTAGCAGTACTCAGGGAATTTACGCTGGAGGCTACGAAACTAACGCTTCACCCCTAGCTGGTTATTCTCCAACCACTCCTCAAGCTTCTTCCCTTACTTCTCAATCCACATCGTCATTGCCTCGTATTACGAAAGCATCCACACCGCCTACACCCGCTCAGACTGCTTGGTCTAATCATCATATACGACAGGGTGGAGAGTCTTATGTGTATGCAGGTAACAGTATGAGCCCATCCCGGTCTCCTTCGGCTCCTTCGTACACCTCTTTATCGACATCAACGGGACGTTCGACGATACCCTCCTACACTTCCTCAATCGCCACATCTCAATCAGGTATGTGGGCTTATAATGGTATCGAAGGATCTGCTCCGGGTCCTTCCACCAGCGGAGCTCATCATCCAGGTTCCACGAGTCATCATTCTGCTATTGTAGCCGCCGCTGCAGCTGCTGCCGCTGGCGGACCTGGAGGACAGTCTGAACTGTCAGATGTGCTTCAAATATTTGATCAATCTGCGCCTGGAAGTTTCGATGACCTCAACATGTTTAATGCCAATTTTGAATGATGAGTTTGGACTTTTTTTTTTAGTAAATGTAAATAGAGTTTGGT
>proasellus_rectus.57881
AAATAATTTATTAAATATAAATACTTAATTGCGAATCAAATTACATTTGAGAACATATGTTTTTTTGTTAACATAATTAGGAACAGAATGAGATTGTCAGGAGCAACAATAAATAATGAAAGAGTAAAAAGACATTTAAAGAATAAAAAAAAGAATTCGAAGGTCCAGAAACGTTATTTATTTCTTTTTTTTTCACTGCAACTCTTCTAACGAGCAGATTTCGGTTACTTTGGTTTGGTGGATTCCTTCGAGGTGTTCTGCCAAAGCCTAGATTTATCTTTCGGGTTCTTTCTGACCTCGGAAGATAATAATTCTTGAAGATCAGGTCCAGAGACTCGTAGTAAAGTTTTGCGACGATTAAACTTGCTTTTTCCAGCAAATCTTTGTTGAGGAGTCTCTACTCGTAGGCTTTAGCTTAAGACGAGGCAAACCAAGGCCTCCAATGAAGTGACTCTGGGTCGTTTAATTGGTTGATTGTAGGTCTAACTAAAGGAGGTTCTCGATTGACTTTTGAAAACAGTTTAAGATTTTCTGGTCGAACGATTTCATCCACGATCGGTTTATTTATTTCAGATTTGGAGAAAGTTGGGTCTTGGGATGTTTTTACTTGAAATCCTAAATGATCCGAGTAAGGCTCCGGAGAAGAAGAAATACTGGAAGGGGGGGAGAGGGGGAAGGAAGGGCTACGTGACGAAACGACGAGATTCAGCGGCGTTTCTTGGACATCATCTTCATTTATCTGGAGTGTGAAATTCCTGTTGGTAAAATTTGGAGAATTGGGCGTCTCTGAAAATTGTGTTATGAAAGGGACTGGTTCTTGAGGGGGAGGGGACGGCGGACACCACTGCACAACTTTAGTATTACTTTTATTAGTCAAAATGAATCCATGATTAGAAGTTGTACTTTCTAAGAAGTTTGAAACGGTCCTTTCAATTGGTTCACCAACATTTTTGGAAATAGTGAAGCATCCTTTGTGATTTTCTAAGGAAGCCAACGGCACTGATTCAGTCAATCGTGTTATTGGACAGACTCTTTGGAACGAAGTTAGGGGCTTACTGATCTCCCCTTCTTGAGGTGGATTAAATATTGGAATGGTAGTGTTGAGATGGGAAGTTACTCTCGCCAGTAAGCCGGGTGGAAATTCGCGGAGTCCTCTCAGGAATGTCTCCACCTCGGTGGCGCATTTCGCATAACCTGACTCGTACTTAGATTGTTCTGATCCATGAAGGGATTTGACGTGTCTCACAGTCATCTCAAGAATGTCGGCCTTTTCTAGTTTATTAAAGCGTGATGGGTCTTTTTTCTGTGCTTTCAGGACCAACGACTTCAGTTCATTTAAACATTGGTTGATTCTCTCTCGTCGGCGTCTTTCCATCATTGGTTTATTTGCCCTTTTAAGTTTTATGGCACTAGGAGGCATTGTGACAGTTTCGTTTTTACTGCACATTCCAGTCTTTAAGATATCTGCCGTTCGTGTTAAGTTCGAACAATCTATGTTTTTTATTGATAAACTTAGTTTTCCTCTTCTGGTCGATACCTAGGAGCGAACGTTCAGGGCTTAGTTGCAAACAGCATCAAACGCACCAACGTAACCCAACCACCTTCCTCGAGAGCGGGTTCTCTACTCCCCCCGTACTCTGCGTTGA
>proasellus_rectus.62297
TTTTTTTTTTTTTTTTTTTGCAGTGCCGCTTACCTTGATTTTTATTTCTTATTTACTTTTGACTATTTTTAAATAAATTTAATTGTTGTTCATTAATTTTCAACACTTTGTTACCGGTAATTTCTAAAAATATTTATGAAAACTTCATATTCAGATTGAACGAAAGCGAAATGTTTTTAATTGAAAAATTCACACAACATTAATTTACATGAAATAATATCTTTTTACTTTTACGCCATAAAACATACAATAACATGCATTAGCGTGGACACAGAATTACGAACTTCATTTCAAACGTTAAACATACTTTTCTTGACCCTCTTTAGATAAAATAATTCTTTGCGGGGTCGAAAAACAAAGCTTAGGAGAGATTATAATAATAACGTGTTAGATGTACAGTATCTTACCAGAAGTAGTCAAATTTGTAATTTAAAAAATCGGCGCATTACGAGCGTCATATTTGAATGCTCGTAACTACTAATACAAATTACAAAGGCAGTAGTCTATTTCCAAGAGTAGATCTAAGAAGCTCTGACATAAAGGCTACGGTTATGACACCAAATTTGATTTGCCAGATTTTTCCTTGGAAAATTGGAATATCTTTGATCATAAAAACTATTATATTTATTTTTATTTTATTGAGACCAGTAAATTTGTATACATACCATAACAATAACAATATTCAAAAATTTCTAATCACGTTGAAAATTAAAATTTTATTTTACATTTCCTTTATCTTAAATTTCGAAATTTTAATAAACTTTGCGGACTTTAAATATGTCTAATCTAGTTTTGTCGTTTTTCAATCGATGACACTGCAACACTCAGAAATTAGAAATCTGGAAACTATTGATGTAGGAGACTGATTAATTATTTGAGGTTGACAAAATTAATATGTAGCCTATGTCATTTTATACATGATCAAGTTTCTTGACATCAGACCAACATATTTTAAAAATAAATTGTTTTATTTTATTAGTTGGTTAAAGTAATAAATATGTCTGGATTCTTTGGAACTATAACAGCTAACCCATCACATCACATTAAAAATATTTTTACATTAATTTTAAAATTACTGTAGTTCCCTCAATCGGCCAGGGCCCAGTCGTGCAACTTAGTGCTTTTAAGTGCATTTAAAGATCTAATTTGCTGTTGAGTCATAACTCAAAAGGACATTCCATTCAATAACCTTCCTGCCTTTTATTTTTAAGAATCAGAATCAGCATCCATAATAGTGTTGTCTAGTTGAGATCAGGATACTATCTCCATTGTTTCTGGAGTGAGGTCATCCTCGAAGGAGTGGTGAGATGAATTTGGAGAAGATGCTGGGGGGGATGAAAACATGGGGTCACCAGAGAATGCGAGGTCATCATCCATCAAATTTCCCATTTCGAATGTTCCAGGGGGAAAATCATCCATTAAAATATCGAGAAGGCATCCGGGAAAAGGTGTGGGATCCCTCACCTTCTTGGGGTCATTTGGCCCTACAAAACCGACTAATTCATCGAGAAGTGGATGCGGTATCTCGGTAGAAGGCATAGTCGTGGCGTTACCGCTGCAGAAGTTTAAATCCGGAAGGTCTGCTGCGCTGTTGCACATAGAAGTACTAAGGTTGTACTGGGGGGTGGGAGTGATGTGGAGAGATGGTGACGAAGGGGTCGGCGTGTGCGGCGATGCAATTGGTGAAGTAATCGAAGTTGAAGACATTATATCTGACTGCATTATGGAAGGGACAAGAAGATTGCTATTAACACTGGTCTCCTCAACCGGAATGCCATGTTTACGAAGTTGATTTTCTAATTCCTGTATTCGCAACAGAAGCTGTCTGTTTTGTTGCTCCAGTGCTCGCCGTTTGTCTTCGGCAGTTTTGCTCACTTCCAGGTCAGATTTTAACTTCTGAATGTAATCGACTGAAGCCCTCAGAATCTGACCTTTGTTGTAACGTAAATCTCGTACAATCTCGTGATAGGGTTCGTTGGTTTTGGGAAGAAGTTGCGACAGATCTTTTATTCTATCGTTTATGTTAAACCTCCGTCTTCGCTCGATCATATTATGATTATCTTTCTTTTGTCGGTCCTTTATAAAAGCAACCACTTGGGGGTCGCTGTTCGATTGGGGTTCCGCCTTAACTTTGGGGGCTTCAGGTGACCCCGCCACAGAAGTATTGTTGCTCATGAATCCATTCAAGCCAAGCAAGTCGCAGATCTGATCTGGGACTACGTCTTCTTGCGCTTCCTGAATGTCTGGTTGAATATTGCATTTGTTATTGTCTCTCCCTTCTTCAATGCTTAAAATTTCTTCTATGACGTCATCAACCTCAGATGCATCAGACGTTAGACTGTTGAATTTTGAAAAATTTTCGGAAGTGGGCGCAGAAGACAAAGCTACGGGCACCGATCTGAAGCTGTCGTTCCCAGACATTGTGAACTTAGCATCTTTGTTATTATAATGACGATGGGAGTCATTCACATAAGAACTTGAATATCTTGCTGCTTTAGCAGGATGTTCAATAAACGAAGGGTCAGCTGTTCTGGAAATGGGGATATTATGAACGGAATTGCCACAGTCATTTGTTCCATTCCTGGCAGAGTTAAGTGGTGGTCGTTTCACGTTGTACCCAACAAGTCCTTTTGATATAACAATTGAAGGATTTCCATTAGAAGGAGAGTTTTTTGAAACCCCTAAGCCTCTGTCCCCGGGATCTGAACTAGGAAACTGTCGTCCCGCAGACGAAGGAACACCTCTGTCCACCACAAGAGAAGAAGGAACAGCAACGATTTGAGCCGACTCTCCTGAGGAAGGAAGGTCCTCCTCCATTCTCTGATCAGAGTCATCATGGCGCTTCTGACGTAGCATTCGTTTCTGAGATTGAACAACATGGTAACGAGTCGGGTTCTGAAGTCGCGTTTCTACCGGTAATGGTTGTGAAGATACTGTAACCGTTGCCGAATTTGAGATGGAAATAGGCCTTTGGGGACAATAAACTTCCGGTAGGTTTTCAGGGAAAACTTGATGGCTTTGTTCCAAGACTTGATGCTGCTGTTGTGGGTAGTTAAAATGATTCTGTGGCTGCCCCTCAGCTCCAAATATGATCGAATTATTTTGATTTTGGAATTGTTGCTGAGCGTACTGCTCCTGAAGAAATTGTTGCTGAGCCTCGAGTTCTCTTTCCTTTGCCTCCTGTTCCTGAAGCTGCTGCCTCATCAACTGCTGGCGAAGTTGAGTTCGATAAGTTGTGTTGAGATTCTTGACATTTTGAGGTGGAGCTACTGAAGGTAATCCAGAAAAATAGTGAGGTGGTGGCTCCCAAGGACCACTCACTTGAACCTTCACTTGCGGAGATGACCTCTGAGATGAGTGGTCTCCAGTCGACATTCGGCGACAAGGCATCTGTGAGTTGTCCAAACATGAAGGTGAAGTAACGGTCGGAGGATATGGAGTAGCCCTAGATGAAACCTGGTGGGAAGAAAGGCGTCCCACACCCCTGGTTTCATGGGGTAGAAGGCATCTTTCATTGGATGAATAGCGTCCATTGGAGAACTTTGGATCTAACGAAGTTTCATCAAAATGGTTTGGCAACACAACTTTCGTAATGTCGCCTCCGTGAACTTGTAAAGCGTCAACCAAAGGTGGACCATTCTGTGGGTTGGATGGACTGCGGGTCATGGAGGCCATTCGTGTAATAACCTCCTCGAATTCATCTAGCTGTTCTTGACTTCTCTTATCCAAAAGAGG
>proasellus_rectus.62298
ATTATTGAGCCTAAAGGAACAAGTTTTATAATCATTTCTATTTTTAATAAGTCTTATCAAATTCGTAATGGTACCCACCACCTGGTGTGAGGTGAGCATAATGATGGTACAATGAATGAAGATTCAAAGCAAAACAAGAAAAGAACTACGTACATCGAGAAGGCATCCGGGAAAAGGTGTGGGATCCCTCACCTTCTTGGGGTCATTTGGCCCTACAAAACCGACTAATTCATCGAGAAGTGGATGCGGTATCTCGGTAGAAGGCATAGTCGTGGCGTTACCGCTGCAGAAGTTTAAATCCGGAAGGTCTGCTGCGCTGTTGCACATAGAAGTACTAAGGTTGTACTGGGGGGTGGGAGTGATGTGGAGAGATGGTGACGAAGGGGTCGGCGTGTGCGGCGATGCAATTGGTGAAGTAATCGAAGTTGAAGACATTATATCTGACTGCATTATGGAAGGGACAAGAAGATTGCTATTAACACTGGTCTCCTCAACCGGAATGCCATGTTTACGAAGTTGATTTTCTAATTCCTGTATTCGCAACAGAAGCTGTCTGTTTTGTTGCTCCAGTGCTCGCCGTTTGTCTTCGGCAGTTTTGCTCACTTCCAGGTCAGATTTTAACTTCTGAATGTAATCGACTGAAGCCCTCAGAATCTGACCTTTGTTGTAACGTAAATCTCGTACAATCTCGTGATAGGGTTCGTTGGTTTTGGGAAGAAGTTGCGACAGATCTTTTATTCTATCGTTTATGTTAAACCTCCGTCTTCGCTCGATCATATTATGATTATCTTTCTTTTGTCGGTCCTTTATAAAAGCAACCACTTGGGGGTCGCTGTTCGATTGGGGTTCCGCCTTAACTTTGGGGGCTTCAGGTGACCCCGCCACAGAAGTATTGTTGCTCATGAATCCATTCAAGCCAAGCAAGTCGCAGATCTGATCTGGGACTACGTCTTCTTGCGCTTCCTGAATGTCTGGTTGAATATTGCATTTGTTATTGTCTCTCCCTTCTTCAATGCTTAAAATTTCTTCTATGACGTCATCAACCTCAGATGCATCAGACGTTAGACTGTTGAATTTTGAAAAATTTTCGGAAGTGGGCGCAGAAGACAAAGCTACGGGCACCGATCTGAAGCTGTCGTTCCCAGACATTGTGAACTTAGCATCTTTGTTATTATAATGACGATGGGAGTCATTCACATAAGAACTTGAATATCTTGCTGCTTTAGCAGGATGTTCAATAAACGAAGGGTCAGCTGTTCTGGAAATGGGGATATTATGAACGGAATTGCCACAGTCATTTGTTCCATTCCTGGCAGAGTTAAGTGGTGGTCGTTTCACGTTGTACCCAACAAGTCCTTTTGATATAACAATTGAAGGATTTCCATTAGAAGGAGAGTTTTTTGAAACCCCTAAGCCTCTGTCCCCGGGATCTGAACTAGGAAACTGTCGTCCCGCAGACGAAGGAACACCTCTGTCCACCACAAGAGAAGAAGGAACAGCAACGATTTGAGCCGACTCTCCTGAGGAAGGAAGGTCCTCCTCCATTCTCTGATCAGAGTCATCATGGCGCTTCTGACGTAGCATTCGTTTCTGAGATTGAACAACATGGTAACGAGTCGGGTTCTGAAGTCGCGTTTCTACCGGTAATGGTTGTGAAGATACTGTAACCGTTGCCGAATTTGAGATGGAAATAGGCCTTTGGGGACAATAAACTTCCGGTAGGTTTTCAGGGAAAACTTGATGGCTTTGTTCCAAGACTTGATGCTGCTGTTGTGGGTAGTTAAAATGATTCTGTGGCTGCCCCTCAGCTCCAAATATGATCGAATTATTTTGATTTTGGAATTGTTGCTGAGCGTACTGCTCCTGAAGAAATTGTTGCTGAGCCTCGAGTTCTCTTTCCTTTGCCTCCTGTTCCTGAAGCTGCTGCCTCATCAACTGCTGGCGAAGTTGAGTTCGATAAGTTGTGTTGAGATTCTTGACATTTTGAGGTGGACTTCCATTTGGAGGCTTCCATTTTATGTCCTGAAGACGATATCCACTGTCCTTCAAATCGCTGTTCAAAAGTGCATCAAAATCTCCCCCCGTACTCTGCGTTG
>proasellus_rectus.62299
TTTTTTTTTTTTTTTTTTTGCAGTGCCGCTTACCTTGATTTTTATTTCTTATTTACTTTTGACTATTTTTAAATAAATTTAATTGTTGTTCATTAATTTTCAACACTTTGTTACCGGTAATTTCTAAAAATATTTATGAAAACTTCATATTCAGATTGAACGAAAGCGAAATGTTTTTAATTGAAAAATTCACACAACATTAATTTACATGAAATAATATCTTTTTACTTTTACGCCATAAAACATACAATAACATGCATTAGCGTGGACACAGAATTACGAACTTCATTTCAAACGTTAAACATACTTTTCTTGACCCTCTTTAGATAAAATAATTCTTTGCGGGGTCGAAAAACAAAGCTTAGGAGAGATTATAATAATAACGTGTTAGATGTACAGTATCTTACCAGAAGTAGTCAAATTTGTAATTTAAAAAATCGGCGCATTACGAGCGTCATATTTGAATGCTCGTAACTACTAATACAAATTACAAAGGCAGTAGTCTATTTCCAAGAGTAGATCTAAGAAGCTCTGACATAAAGGCTACGGTTATGACACCAAATTTGATTTGCCAGATTTTTCCTTGGAAAATTGGAATATCTTTGATCATAAAAACTATTATATTTATTTTTATTTTATTGAGACCAGTAAATTTGTATACATACCATAACAATAACAATATTCAAAAATTTCTAATCACGTTGAAAATTAAAATTTTATTTTACATTTCCTTTATCTTAAATTTCGAAATTTTAATAAACTTTGCGGACTTTAAATATGTCTAATCTAGTTTTGTCGTTTTTCAATCGATGACACTGCAACACTCAGAAATTAGAAATCTGGAAACTATTGATGTAGGAGACTGATTAATTATTTGAGGTTGACAAAATTAATATGTAGCCTATGTCATTTTATACATGATCAAGTTTCTTGACATCAGACCAACATATTTTAAAAATAAATTGTTTTATTTTATTAGTTGGTTAAAGTAATAAATATGTCTGGATTCTTTGGAACTATAACAGCTAACCCATCACATCACATTAAAAATATTTTTACATTAATTTTAAAATTACTGTAGTTCCCTCAATCGGCCAGGGCCCAGTCGTGCAACTTAGTGCTTTTAAGTGCATTTAAAGATCTAATTTGCTGTTGAGTCATAACTCAAAAGGACATTCCATTCAATAACCTTCCTGCCTTTTATTTTTAAGAATCAGAATCAGCATCCATAATAGTGTTGTCTAGTTGAGATCAGGATACTATCTCCATTGTTTCTGGAGTGAGGTCATCCTCGAAGGAGTGGTGAGATGAATTTGGAGAAGATGCTGGGGGGGATGAAAACATGGGGTCACCAGAGAATGCGAGGTCATCATCCATCAAATTTCCCATTTCGAATGTTCCAGGGGGAAAATCATCCATTAAAATCTTCTTGGGGTCATTTGGCCCTACAAAACCGACTAATTCATCGAGAAGTGGATGCGGTATCTCGGTAGAAGGCATAGTCGTGGCGTTACCGCTGCAGAAGTTTAAATCCGGAAGGTCTGCTGCGCTGTTGCACATAGAAGTACTAAGGTTGTACTGGGGGGTGGGAGTGATGTGGAGAGATGGTGACGAAGGGGTCGGCGTGTGCGGCGATGCAATTGGTGAAGTAATCGAAGTTGAAGACATTATATCTGACTGCATTATGGAAGGGACAAGAAGATTGCTATTAACACTGGTCTCCTCAACCGGAATGCCATGTTTACGAAGTTGATTTTCTAATTCCTGTATTCGCAACAGAAGCTGTCTGTTTTGTTGCTCCAGTGCTCGCCGTTTGTCTTCGGCAGTTTTGCTCACTTCCAGGTCAGATTTTAACTTCTGAATGTAATCGACTGAAGCCCTCAGAATCTGACCTTTGTTGTAACGTAAATCTCGTACAATCTCGTGATAGGGTTCGTTGGTTTTGGGAAGAAGTTGCGACAGATCTTTTATTCTATCGTTTATGTTAAACCTCCGTCTTCGCTCGATCATATTATGATTATCTTTCTTTTGTCGGTCCTTTATAAAAGCAACCACTTGGGGGTCGCTGTTCGATTGGGGTTCCGCCTTAACTTTGGGGGCTTCAGGTGACCCCGCCACAGAAGTATTGTTGCTCATGAATCCATTCAAGCCAAGCAAGTCGCAGATCTGATCTGGGACTACGTCTTCTTGCGCTTCCTGAATGTCTGGTTGAATATTGCATTTGTTATTGTCTCTCCCTTCTTCAATGCTTAAAATTTCTTCTATGACGTCATCAACCTTATCCGCTGAGTGTCGCCTTCGTACCTTGCGAGCTTCGGGAACAGAAATCGTAGACTCAATTAGCTGATGGGGGGAGGGAATCGAACACTCTTGATAGGCATTTTCAAAACTGTCACTACTGCTTGAGTCTAAATAATCCGAGTCTATGCTATAAAATGTCTTCTGCTCGAATGATATATTGTTATTATTATCTTGTTTATTCGCAAACAAAGTTCGCTTTTCGTACCCCGAACAGTTGGTATTCACTGGTAGTAAAGGACTGCTAATTTTACCATTCTGGTATTTAATACACTTGGTAGTAAAATTACAAGGAGACTTCGTTGTCTTCGGATTACTTAACACATAATTATTGTTCTTATTAAAGTTATTGTTAACATTACTGTTGTTGTTTGAGTAAAAACAATTGTTATTGTTTTTAGATAATTTTATTTTATAGAATGGTTTACTACTCA
>proasellus_rectus.62300
TTTTTTTTTTTTTTTTTTTGCAGTGCCGCTTACCTTGATTTTTATTTCTTATTTACTTTTGACTATTTTTAAATAAATTTAATTGTTGTTCATTAATTTTCAACACTTTGTTACCGGTAATTTCTAAAAATATTTATGAAAACTTCATATTCAGATTGAACGAAAGCGAAATGTTTTTAATTGAAAAATTCACACAACATTAATTTACATGAAATAATATCTTTTTACTTTTACGCCATAAAACATACAATAACATGCATTAGCGTGGACACAGAATTACGAACTTCATTTCAAACGTTAAACATACTTTTCTTGACCCTCTTTAGATAAAATAATTCTTTGCGGGGTCGAAAAACAAAGCTTAGGAGAGATTATAATAATAACGTGTTAGATGTACAGTATCTTACCAGAAGTAGTCAAATTTGTAATTTAAAAAATCGGCGCATTACGAGCGTCATATTTGAATGCTCGTAACTACTAATACAAATTACAAAGGCAGTAGTCTATTTCCAAGAGTAGATCTAAGAAGCTCTGACATAAAGGCTACGGTTATGACACCAAATTTGATTTGCCAGATTTTTCCTTGGAAAATTGGAATATCTTTGATCATAAAAACTATTATATTTATTTTTATTTTATTGAGACCAGTAAATTTGTATACATACCATAACAATAACAATATTCAAAAATTTCTAATCACGTTGAAAATTAAAATTTTATTTTACATTTCCTTTATCTTAAATTTCGAAATTTTAATAAACTTTGCGGACTTTAAATATGTCTAATCTAGTTTTGTCGTTTTTCAATCGATGACACTGCAACACTCAGAAATTAGAAATCTGGAAACTATTGATGTAGGAGACTGATTAATTATTTGAGGTTGACAAAATTAATATGTAGCCTATGTCATTTTATACATGATCAAGTTTCTTGACATCAGACCAACATATTTTAAAAATAAATTGTTTTATTTTATTAGTTGGTTAAAGTAATAAATATGTCTGGATTCTTTGGAACTATAACAGCTAACCCATCACATCACATTAAAAATATTTTTACATTAATTTTAAAATTACTGTAGTTCCCTCAATCGGCCAGGGCCCAGTCGTGCAACTTAGTGCTTTTAAGTGCATTTAAAGATCTAATTTGCTGTTGAGTCATAACTCAAAAGGACATTCCATTCAATAACCTTCCTGCCTTTTATTTTTAAGAATCAGAATCAGCATCCATAATAGTGTTGTCTAGTTGAGATCAGGATACTATCTCCATTGTTTCTGGAGTGAGGTCATCCTCGAAGGAGTGGTGAGATGAATTTGGAGAAGATGCTGGGGGGGATGAAAACATGGGGTCACCAGAGAATGCGAGGTCATCATCCATCAAATTTCCCATTTCGAATGTTCCAGGGGGAAAATCATCCATTAAAATCTTCTTGGGGTCATTTGGCCCTACAAAACCGACTAATTCATCGAGAAGTGGATGCGGTATCTCGGTAGAAGGCATAGTCGTGGCGTTACCGCTGCAGAAGTTTAAATCCGGAAGGTCTGCTGCGCTGTTGCACATAGAAGTACTAAGGTTGTACTGGGGGGTGGGAGTGATGTGGAGAGATGGTGACGAAGGGGTCGGCGTGTGCGGCGATGCAATTGGTGAAGTAATCGAAGTTGAAGACATTATATCTGACTGCATTATGGAAGGGACAAGAAGATTGCTATTAACACTGGTCTCCTCAACCGGAATGCCATGTTTACGAAGTTGATTTTCTAATTCCTGTATTCGCAACAGAAGCTGTCTGTTTTGTTGCTCCAGTGCTCGCCGTTTGTCTTCGGCAGTTTTGCTCACTTCCAGGTCAGATTTTAACTTCTGAATGTAATCGACTGAAGCCCTCAGAATCTGACCTTTGTTGTAACGTAAATCTCGTACAATCTCGTGATAGGGTTCGTTGGTTTTGGGAAGAAGTTGCGACAGATCTTTTATTCTATCGTTTATGTTAAACCTCCGTCTTCGCTCGATCATATTATGATTATCTTTCTTTTGTCGGTCCTTTATAAAAGCAACCACTTGGGGGTCGCTGTTCGATTGGGGTTCCGCCTTAACTTTGGGGGCTTCAGGTGACCCCGCCACAGAAGTATTGTTGCTCATGAATCCATTCAAGCCAAGCAAGTCGCAGATCTGATCTGGGACTACGTCTTCTTGCGCTTCCTGAATGTCTGGTTGAATATTGCATTTGTTATTGTCTCTCCCTTCTTCAATGCTTAAAATTTCTTCTATGACGTCATCAACCTCAGATGCATCAGACGTTAGACTGTTGAATTTTGAAAAATTTTCGGAAGTGGGCGCAGAAGACAAAGCTACGGGCACCGATCTGAAGCTGTCGTTCCCAGACATTGTGAACTTAGCATCTTTGTTATTATAATGACGATGGGAGTCATTCACATAAGAACTTGAATATCTTGCTGCTTTAGCAGGATGTTCAATAAACGAAGGGTCAGCTGTTCTGGAAATGGGGATATTATGAACGGAATTGCCACAGTCATTTGTTCCATTCCTGGCAGAGTTAAGTGGTGGTCGTTTCACGTTGTACCCAACAAGTCCTTTTGATATAACAATTGAAGGATTTCCATTAGAAGGAGAGTTTTTTGAAACCCCTAAGCCTCTGTCCCCGGGATCTGAACTAGGAAACTGTCGTCCCGCAGACGAAGGAACACCTCTGTCCACCACAAGAGAAGAAGGAACAGCAACGATTTGAGCCGACTCTCCTGAGGAAGGAAGGTCCTCCTCCATTCTCTGATCAGAGTCATCATGGCGCTTCTGACGTAGCATTCGTTTCTGAGATTGAACAACATGGTAACGAGTCGGGTTCTGAAGTCGCGTTTCTACCGGTAATGGTTGTGAAGATACTGTAACCGTTGCCGAATTTGAGATGGAAATAGGCCTTTGGGGACAATAAACTTCCGGTAGGTTTTCAGGGAAAACTTGATGGCTTTGTTCCAAGACTTGATGCTGCTGTTGTGGGTAGTTAAAATGATTCTGTGGCTGCCCCTCAGCTCCAAATATGATCGAATTATTTTGATTTTGGAATTGTTGCTGAGCGTACTGCTCCTGAAGAAATTGTTGCTGAGCCTCGAGTTCTCTTTCCTTTGCCTCCTGTTCCTGAAGCTGCTGCCTCATCAACTGCTGGCGAAGTTGAGTTCGATAAGTTGTGTTGAGATTCTTGACATTTTGAGGTGGAGCTACTGAAGGTAATCCAGAAAAATAGTGAGGTGGTGGCTCCCAAGGACCACTCACTTGAACCTTCACTTGCGGAGATGACCTCTGAGATGAGTGGTCTCCAGTCGACATTCGGCGACAAGGCATCTGTGAGTTGTCCAAACATGAAGGTGAAGTAACGGTCGGAGGATATGGAGTAGCCCTAGATGAAACCTGGTGGGAAGAAAGGCGTCCCACACCCCTGGTTTCATGGGGTAGAAGGCATCTTTCATTGGATGAATAGCGTCCATTGGAGAACTTTGGATCTAACGAAGTTTCATCAAAATGGTTTGGCAACACAACTTTCGTAATGTCGCCTCCGTGAACTTGTAAAGCGTCAACCAAAGGTGGACCATTCTGTGGGTTGGATGGACTGCGGGTCATGGAGGCCATTCGTGTAATAACCTCCTCGAATTCATCTAGCTGTTCTTGACTTCTCTTATCCAAAAGAGG
>proasellus_rectus.62303
ATTATTGAGCCTAAAGGAACAAGTTTTATAATCATTTCTATTTTTAATAAGTCTTATCAAATTCGTAATGGTACCCACCACCTGGTGTGAGGTGAGCATAATGATGGTACAATGAATGAAGATTCAAAGCAAAACAAGAAAAGAACTACGTACATCGAGAAGGCATCCGGGAAAAGGTGTGGGATCCCTCACCTTCTTGGGGTCATTTGGCCCTACAAAACCGACTAATTCATCGAGAAGTGGATGCGGTATCTCGGTAGAAGGCATAGTCGTGGCGTTACCGCTGCAGAAGTTTAAATCCGGAAGGTCTGCTGCGCTGTTGCACATAGAAGTACTAAGGTTGTACTGGGGGGTGGGAGTGATGTGGAGAGATGGTGACGAAGGGGTCGGCGTGTGCGGCGATGCAATTGGTGAAGTAATCGAAGTTGAAGACATTATATCTGACTGCATTATGGAAGGGACAAGAAGATTGCTATTAACACTGGTCTCCTCAACCGGAATGCCATGTTTACGAAGTTGATTTTCTAATTCCTGTATTCGCAACAGAAGCTGTCTGTTTTGTTGCTCCAGTGCTCGCCGTTTGTCTTCGGCAGTTTTGCTCACTTCCAGGTCAGATTTTAACTTCTGAATGTAATCGACTGAAGCCCTCAGAATCTGACCTTTGTTGTAACGTAAATCTCGTACAATCTCGTGATAGGGTTCGTTGGTTTTGGGAAGAAGTTGCGACAGATCTTTTATTCTATCGTTTATGTTAAACCTCCGTCTTCGCTCGATCATATTATGATTATCTTTCTTTTGTCGGTCCTTTATAAAAGCAACCACTTGGGGGTCGCTGTTCGATTGGGGTTCCGCCTTAACTTTGGGGGCTTCAGGTGACCCCGCCACAGAAGTATTGTTGCTCATGAATCCATTCAAGCCAAGCAAGTCGCAGATCTGATCTGGGACTACGTCTTCTTGCGCTTCCTGAATGTCTGGTTGAATATTGCATTTGTTATTGTCTCTCCCTTCTTCAATGCTTAAAATTTCTTCTATGACGTCATCAACCTTATCCGCTGAGTGTCGCCTTCGTACCTTGCGAGCTTCGGGAACAGAAATCGTAGACTCAATTAGCTGATGGGGGGAGGGAATCGAACACTCTTGATAGGCATTTTCAAAACTGTCACTACTGCTTGAGTCTAAATAATCCGAGTCTATGCTATAAAATGTCTTCTGCTCGAATGATATATTGTTATTATTATCTTGTTTATTCGCAAACAAAGTTCGCTTTTCGTACCCCGAACAGTTGGTATTCACTGGTAGTAAAGGACTGCTAATTTTACCATTCTGGTATTTAATACACTTGGTAGTAAAATTACAAGGAGACTTCGTTGTCTTCGGATTACTTAACACATAATTATTGTTCTTATTAAAGTTATTGTTAACATTACTGTTGTTGTTTGAGTAAAAACAATTGTTATTGTTTTTAGATAATTTTATTTTATAGAATGGTTTACTACTCA
>proasellus_rectus.62304
TTTTTTTTTTTTTTTTTTTGCAGTGCCGCTTACCTTGATTTTTATTTCTTATTTACTTTTGACTATTTTTAAATAAATTTAATTGTTGTTCATTAATTTTCAACACTTTGTTACCGGTAATTTCTAAAAATATTTATGAAAACTTCATATTCAGATTGAACGAAAGCGAAATGTTTTTAATTGAAAAATTCACACAACATTAATTTACATGAAATAATATCTTTTTACTTTTACGCCATAAAACATACAATAACATGCATTAGCGTGGACACAGAATTACGAACTTCATTTCAAACGTTAAACATACTTTTCTTGACCCTCTTTAGATAAAATAATTCTTTGCGGGGTCGAAAAACAAAGCTTAGGAGAGATTATAATAATAACGTGTTAGATGTACAGTATCTTACCAGAAGTAGTCAAATTTGTAATTTAAAAAATCGGCGCATTACGAGCGTCATATTTGAATGCTCGTAACTACTAATACAAATTACAAAGGCAGTAGTCTATTTCCAAGAGTAGATCTAAGAAGCTCTGACATAAAGGCTACGGTTATGACACCAAATTTGATTTGCCAGATTTTTCCTTGGAAAATTGGAATATCTTTGATCATAAAAACTATTATATTTATTTTTATTTTATTGAGACCAGTAAATTTGTATACATACCATAACAATAACAATATTCAAAAATTTCTAATCACGTTGAAAATTAAAATTTTATTTTACATTTCCTTTATCTTAAATTTCGAAATTTTAATAAACTTTGCGGACTTTAAATATGTCTAATCTAGTTTTGTCGTTTTTCAATCGATGACACTGCAACACTCAGAAATTAGAAATCTGGAAACTATTGATGTAGGAGACTGATTAATTATTTGAGGTTGACAAAATTAATATGTAGCCTATGTCATTTTATACATGATCAAGTTTCTTGACATCAGACCAACATATTTTAAAAATAAATTGTTTTATTTTATTAGTTGGTTAAAGTAATAAATATGTCTGGATTCTTTGGAACTATAACAGCTAACCCATCACATCACATTAAAAATATTTTTACATTAATTTTAAAATTACTGTAGTTCCCTCAATCGGCCAGGGCCCAGTCGTGCAACTTAGTGCTTTTAAGTGCATTTAAAGATCTAATTTGCTGTTGAGTCATAACTCAAAAGGACATTCCATTCAATAACCTTCCTGCCTTTTATTTTTAAGAATCAGAATCAGCATCCATAATAGTGTTGTCTAGTTGAGATCAGGATACTATCTCCATTGTTTCTGGAGTGAGGTCATCCTCGAAGGAGTGGTGAGATGAATTTGGAGAAGATGCTGGGGGGGATGAAAACATGGGGTCACCAGAGAATGCGAGGTCATCATCCATCAAATTTCCCATTTCGAATGTTCCAGGGGGAAAATCATCCATTAAAATATCGAGAAGGCATCCGGGAAAAGGTGTGGGATCCCTCACCTTCTTGGGGTCATTTGGCCCTACAAAACCGACTAATTCATCGAGAAGTGGATGCGGTATCTCGGTAGAAGGCATAGTCGTGGCGTTACCGCTGCAGAAGTTTAAATCCGGAAGGTCTGCTGCGCTGTTGCACATAGAAGTACTAAGGTTGTACTGGGGGGTGGGAGTGATGTGGAGAGATGGTGACGAAGGGGTCGGCGTGTGCGGCGATGCAATTGGTGAAGTAATCGAAGTTGAAGACATTATATCTGACTGCATTATGGAAGGGACAAGAAGATTGCTATTAACACTGGTCTCCTCAACCGGAATGCCATGTTTACGAAGTTGATTTTCTAATTCCTGTATTCGCAACAGAAGCTGTCTGTTTTGTTGCTCCAGTGCTCGCCGTTTGTCTTCGGCAGTTTTGCTCACTTCCAGGTCAGATTTTAACTTCTGAATGTAATCGACTGAAGCCCTCAGAATCTGACCTTTGTTGTAACGTAAATCTCGTACAATCTCGTGATAGGGTTCGTTGGTTTTGGGAAGAAGTTGCGACAGATCTTTTATTCTATCGTTTATGTTAAACCTCCGTCTTCGCTCGATCATATTATGATTATCTTTCTTTTGTCGGTCCTTTATAAAAGCAACCACTTGGGGGTCGCTGTTCGATTGGGGTTCCGCCTTAACTTTGGGGGCTTCAGGTGACCCCGCCACAGAAGTATTGTTGCTCATGAATCCATTCAAGCCAAGCAAGTCGCAGATCTGATCTGGGACTACGTCTTCTTGCGCTTCCTGAATGTCTGGTTGAATATTGCATTTGTTATTGTCTCTCCCTTCTTCAATGCTTAAAATTTCTTCTATGACGTCATCAACCTCAGATGCATCAGACGTTAGACTGTTGAATTTTGAAAAATTTTCGGAAGTGGGCGCAGAAGACAAAGCTACGGGCACCGATCTGAAGCTGTCGTTCCCAGACATTGTGAACTTAGCATCTTTGTTATTATAATGACGATGGGAGTCATTCACATAAGAACTTGAATATCTTGCTGCTTTAGCAGGATGTTCAATAAACGAAGGGTCAGCTGTTCTGGAAATGGGGATATTATGAACGGAATTGCCACAGTCATTTGTTCCATTCCTGGCAGAGTTAAGTGGTGGTCGTTTCACGTTGTACCCAACAAGTCCTTTTGATATAACAATTGAAGGATTTCCATTAGAAGGAGAGTTTTTTGAAACCCCTAAGCCTCTGTCCCCGGGATCTGAACTAGGAAACTGTCGTCCCGCAGACGAAGGAACACCTCTGTCCACCACAAGAGAAGAAGGAACAGCAACGATTTGAGCCGACTCTCCTGAGGAAGGAAGGTCCTCCTCCATTCTCTGATCAGAGTCATCATGGCGCTTCTGACGTAGCATTCGTTTCTGAGATTGAACAACATGGTAACGAGTCGGGTTCTGAAGTCGCGTTTCTACCGGTAATGGTTGTGAAGATACTGTAACCGTTGCCGAATTTGAGATGGAAATAGGCCTTTGGGGACAATAAACTTCCGGTAGGTTTTCAGGGAAAACTTGATGGCTTTGTTCCAAGACTTGATGCTGCTGTTGTGGGTAGTTAAAATGATTCTGTGGCTGCCCCTCAGCTCCAAATATGATCGAATTATTTTGATTTTGGAATTGTTGCTGAGCGTACTGCTCCTGAAGAAATTGTTGCTGAGCCTCGAGTTCTCTTTCCTTTGCCTCCTGTTCCTGAAGCTGCTGCCTCATCAACTGCTGGCGAAGTTGAGTTCGATAAGTTGTGTTGAGATTCTTGACATTTTGAGGTGGACTTCCATTTGGAGGCTTCCATTTTATGTCCTGAAGACGATATCCACTGTCCTTCAAATCGCTGTTCAAAAGTGCATCAAAATCTCCCCCCGTACTCTGCGTTG
>proasellus_rectus.62305
TTTTTTTTTTTTTTTTTTTGCAGTGCCGCTTACCTTGATTTTTATTTCTTATTTACTTTTGACTATTTTTAAATAAATTTAATTGTTGTTCATTAATTTTCAACACTTTGTTACCGGTAATTTCTAAAAATATTTATGAAAACTTCATATTCAGATTGAACGAAAGCGAAATGTTTTTAATTGAAAAATTCACACAACATTAATTTACATGAAATAATATCTTTTTACTTTTACGCCATAAAACATACAATAACATGCATTAGCGTGGACACAGAATTACGAACTTCATTTCAAACGTTAAACATACTTTTCTTGACCCTCTTTAGATAAAATAATTCTTTGCGGGGTCGAAAAACAAAGCTTAGGAGAGATTATAATAATAACGTGTTAGATGTACAGTATCTTACCAGAAGTAGTCAAATTTGTAATTTAAAAAATCGGCGCATTACGAGCGTCATATTTGAATGCTCGTAACTACTAATACAAATTACAAAGGCAGTAGTCTATTTCCAAGAGTAGATCTAAGAAGCTCTGACATAAAGGCTACGGTTATGACACCAAATTTGATTTGCCAGATTTTTCCTTGGAAAATTGGAATATCTTTGATCATAAAAACTATTATATTTATTTTTATTTTATTGAGACCAGTAAATTTGTATACATACCATAACAATAACAATATTCAAAAATTTCTAATCACGTTGAAAATTAAAATTTTATTTTACATTTCCTTTATCTTAAATTTCGAAATTTTAATAAACTTTGCGGACTTTAAATATGTCTAATCTAGTTTTGTCGTTTTTCAATCGATGACACTGCAACACTCAGAAATTAGAAATCTGGAAACTATTGATGTAGGAGACTGATTAATTATTTGAGGTTGACAAAATTAATATGTAGCCTATGTCATTTTATACATGATCAAGTTTCTTGACATCAGACCAACATATTTTAAAAATAAATTGTTTTATTTTATTAGTTGGTTAAAGTAATAAATATGTCTGGATTCTTTGGAACTATAACAGCTAACCCATCACATCACATTAAAAATATTTTTACATTAATTTTAAAATTACTGTAGTTCCCTCAATCGGCCAGGGCCCAGTCGTGCAACTTAGTGCTTTTAAGTGCATTTAAAGATCTAATTTGCTGTTGAGTCATAACTCAAAAGGACATTCCATTCAATAACCTTCCTGCCTTTTATTTTTAAGAATCAGAATCAGCATCCATAATAGTGTTGTCTAGTTGAGATCAGGATACTATCTCCATTGTTTCTGGAGTGAGGTCATCCTCGAAGGAGTGGTGAGATGAATTTGGAGAAGATGCTGGGGGGGATGAAAACATGGGGTCACCAGAGAATGCGAGGTCATCATCCATCAAATTTCCCATTTCGAATGTTCCAGGGGGAAAATCATCCATTAAAATCTTCTTGGGGTCATTTGGCCCTACAAAACCGACTAATTCATCGAGAAGTGGATGCGGTATCTCGGTAGAAGGCATAGTCGTGGCGTTACCGCTGCAGAAGTTTAAATCCGGAAGGTCTGCTGCGCTGTTGCACATAGAAGTACTAAGGTTGTACTGGGGGGTGGGAGTGATGTGGAGAGATGGTGACGAAGGGGTCGGCGTGTGCGGCGATGCAATTGGTGAAGTAATCGAAGTTGAAGACATTATATCTGACTGCATTATGGAAGGGACAAGAAGATTGCTATTAACACTGGTCTCCTCAACCGGAATGCCATGTTTACGAAGTTGATTTTCTAATTCCTGTATTCGCAACAGAAGCTGTCTGTTTTGTTGCTCCAGTGCTCGCCGTTTGTCTTCGGCAGTTTTGCTCACTTCCAGGTCAGATTTTAACTTCTGAATGTAATCGACTGAAGCCCTCAGAATCTGACCTTTGTTGTAACGTAAATCTCGTACAATCTCGTGATAGGGTTCGTTGGTTTTGGGAAGAAGTTGCGACAGATCTTTTATTCTATCGTTTATGTTAAACCTCCGTCTTCGCTCGATCATATTATGATTATCTTTCTTTTGTCGGTCCTTTATAAAAGCAACCACTTGGGGGTCGCTGTTCGATTGGGGTTCCGCCTTAACTTTGGGGGCTTCAGGTGACCCCGCCACAGAAGTATTGTTGCTCATGAATCCATTCAAGCCAAGCAAGTCGCAGATCTGATCTGGGACTACGTCTTCTTGCGCTTCCTGAATGTCTGGTTGAATATTGCATTTGTTATTGTCTCTCCCTTCTTCAATGCTTAAAATTTCTTCTATGACGTCATCAACCTCAGATGCATCAGACGTTAGACTGTTGAATTTTGAAAAATTTTCGGAAGTGGGCGCAGAAGACAAAGCTACGGGCACCGATCTGAAGCTGTCGTTCCCAGACATTGTGAACTTAGCATCTTTGTTATTATAATGACGATGGGAGTCATTCACATAAGAACTTGAATATCTTGCTGCTTTAGCAGGATGTTCAATAAACGAAGGGTCAGCTGTTCTGGAAATGGGGATATTATGAACGGAATTGCCACAGTCATTTGTTCCATTCCTGGCAGAGTTAAGTGGTGGTCGTTTCACGTTGTACCCAACAAGTCCTTTTGATATAACAATTGAAGGATTTCCATTAGAAGGAGAGTTTTTTGAAACCCCTAAGCCTCTGTCCCCGGGATCTGAACTAGGAAACTGTCGTCCCGCAGACGAAGGAACACCTCTGTCCACCACAAGAGAAGAAGGAACAGCAACGATTTGAGCCGACTCTCCTGAGGAAGGAAGGTCCTCCTCCATTCTCTGATCAGAGTCATCATGGCGCTTCTGACGTAGCATTCGTTTCTGAGATTGAACAACATGGTAACGAGTCGGGTTCTGAAGTCGCGTTTCTACCGGTAATGGTTGTGAAGATACTGTAACCGTTGCCGAATTTGAGATGGAAATAGGCCTTTGGGGACAATAAACTTCCGGTAGGTTTTCAGGGAAAACTTGATGGCTTTGTTCCAAGACTTGATGCTGCTGTTGTGGGTAGTTAAAATGATTCTGTGGCTGCCCCTCAGCTCCAAATATGATCGAATTATTTTGATTTTGGAATTGTTGCTGAGCGTACTGCTCCTGAAGAAATTGTTGCTGAGCCTCGAGTTCTCTTTCCTTTGCCTCCTGTTCCTGAAGCTGCTGCCTCATCAACTGCTGGCGAAGTTGAGTTCGATAAGTTGTGTTGAGATTCTTGACATTTTGAGGTGGACTTCCATTTGGAGGCTTCCATTTTATGTCCTGAAGACGATATCCACTGTCCTTCAAATCGCTGTTCAAAAGTGCATCAAAATCTCCCCCCGTACTCTGCGTTG
>proasellus_rectus.62306
ATTATTGAGCCTAAAGGAACAAGTTTTATAATCATTTCTATTTTTAATAAGTCTTATCAAATTCGTAATGGTACCCACCACCTGGTGTGAGGTGAGCATAATGATGGTACAATGAATGAAGATTCAAAGCAAAACAAGAAAAGAACTACGTACATCGAGAAGGCATCCGGGAAAAGGTGTGGGATCCCTCACCTTCTTGGGGTCATTTGGCCCTACAAAACCGACTAATTCATCGAGAAGTGGATGCGGTATCTCGGTAGAAGGCATAGTCGTGGCGTTACCGCTGCAGAAGTTTAAATCCGGAAGGTCTGCTGCGCTGTTGCACATAGAAGTACTAAGGTTGTACTGGGGGGTGGGAGTGATGTGGAGAGATGGTGACGAAGGGGTCGGCGTGTGCGGCGATGCAATTGGTGAAGTAATCGAAGTTGAAGACATTATATCTGACTGCATTATGGAAGGGACAAGAAGATTGCTATTAACACTGGTCTCCTCAACCGGAATGCCATGTTTACGAAGTTGATTTTCTAATTCCTGTATTCGCAACAGAAGCTGTCTGTTTTGTTGCTCCAGTGCTCGCCGTTTGTCTTCGGCAGTTTTGCTCACTTCCAGGTCAGATTTTAACTTCTGAATGTAATCGACTGAAGCCCTCAGAATCTGACCTTTGTTGTAACGTAAATCTCGTACAATCTCGTGATAGGGTTCGTTGGTTTTGGGAAGAAGTTGCGACAGATCTTTTATTCTATCGTTTATGTTAAACCTCCGTCTTCGCTCGATCATATTATGATTATCTTTCTTTTGTCGGTCCTTTATAAAAGCAACCACTTGGGGGTCGCTGTTCGATTGGGGTTCCGCCTTAACTTTGGGGGCTTCAGGTGACCCCGCCACAGAAGTATTGTTGCTCATGAATCCATTCAAGCCAAGCAAGTCGCAGATCTGATCTGGGACTACGTCTTCTTGCGCTTCCTGAATGTCTGGTTGAATATTGCATTTGTTATTGTCTCTCCCTTCTTCAATGCTTAAAATTTCTTCTATGACGTCATCAACCTCAGATGCATCAGACGTTAGACTGTTGAATTTTGAAAAATTTTCGGAAGTGGGCGCAGAAGACAAAGCTACGGGCACCGATCTGAAGCTGTCGTTCCCAGACATTGTGAACTTAGCATCTTTGTTATTATAATGACGATGGGAGTCATTCACATAAGAACTTGAATATCTTGCTGCTTTAGCAGGATGTTCAATAAACGAAGGGTCAGCTGTTCTGGAAATGGGGATATTATGAACGGAATTGCCACAGTCATTTGTTCCATTCCTGGCAGAGTTAAGTGGTGGTCGTTTCACGTTGTACCCAACAAGTCCTTTTGATATAACAATTGAAGGATTTCCATTAGAAGGAGAGTTTTTTGAAACCCCTAAGCCTCTGTCCCCGGGATCTGAACTAGGAAACTGTCGTCCCGCAGACGAAGGAACACCTCTGTCCACCACAAGAGAAGAAGGAACAGCAACGATTTGAGCCGACTCTCCTGAGGAAGGAAGGTCCTCCTCCATTCTCTGATCAGAGTCATCATGGCGCTTCTGACGTAGCATTCGTTTCTGAGATTGAACAACATGGTAACGAGTCGGGTTCTGAAGTCGCGTTTCTACCGGTAATGGTTGTGAAGATACTGTAACCGTTGCCGAATTTGAGATGGAAATAGGCCTTTGGGGACAATAAACTTCCGGTAGGTTTTCAGGGAAAACTTGATGGCTTTGTTCCAAGACTTGATGCTGCTGTTGTGGGTAGTTAAAATGATTCTGTGGCTGCCCCTCAGCTCCAAATATGATCGAATTATTTTGATTTTGGAATTGTTGCTGAGCGTACTGCTCCTGAAGAAATTGTTGCTGAGCCTCGAGTTCTCTTTCCTTTGCCTCCTGTTCCTGAAGCTGCTGCCTCATCAACTGCTGGCGAAGTTGAGTTCGATAAGTTGTGTTGAGATTCTTGACATTTTGAGGTGGAGCTACTGAAGGTAATCCAGAAAAATAGTGAGGTGGTGGCTCCCAAGGACCACTCACTTGAACCTTCACTTGCGGAGATGACCTCTGAGATGAGTGGTCTCCAGTCGACATTCGGCGACAAGGCATCTGTGAGTTGTCCAAACATGAAGGTGAAGTAACGGTCGGAGGATATGGAGTAGCCCTAGATGAAACCTGGTGGGAAGAAAGGCGTCCCACACCCCTGGTTTCATGGGGTAGAAGGCATCTTTCATTGGATGAATAGCGTCCATTGGAGAACTTTGGATCTAACGAAGTTTCATCAAAATGGTTTGGCAACACAACTTTCGTAATGTCGCCTCCGTGAACTTGTAAAGCGTCAACCAAAGGTGGACCATTCTGTGGGTTGGATGGACTGCGGGTCATGGAGGCCATTCGTGTAATAACCTCCTCGAATTCATCTAGCTGTTCTTGACTTCTCTTATCCAAAAGAGG
>proasellus_rectus.62307
TTTTTTTTTTTTTTTTTTTGCAGTGCCGCTTACCTTGATTTTTATTTCTTATTTACTTTTGACTATTTTTAAATAAATTTAATTGTTGTTCATTAATTTTCAACACTTTGTTACCGGTAATTTCTAAAAATATTTATGAAAACTTCATATTCAGATTGAACGAAAGCGAAATGTTTTTAATTGAAAAATTCACACAACATTAATTTACATGAAATAATATCTTTTTACTTTTACGCCATAAAACATACAATAACATGCATTAGCGTGGACACAGAATTACGAACTTCATTTCAAACGTTAAACATACTTTTCTTGACCCTCTTTAGATAAAATAATTCTTTGCGGGGTCGAAAAACAAAGCTTAGGAGAGATTATAATAATAACGTGTTAGATGTACAGTATCTTACCAGAAGTAGTCAAATTTGTAATTTAAAAAATCGGCGCATTACGAGCGTCATATTTGAATGCTCGTAACTACTAATACAAATTACAAAGGCAGTAGTCTATTTCCAAGAGTAGATCTAAGAAGCTCTGACATAAAGGCTACGGTTATGACACCAAATTTGATTTGCCAGATTTTTCCTTGGAAAATTGGAATATCTTTGATCATAAAAACTATTATATTTATTTTTATTTTATTGAGACCAGTAAATTTGTATACATACCATAACAATAACAATATTCAAAAATTTCTAATCACGTTGAAAATTAAAATTTTATTTTACATTTCCTTTATCTTAAATTTCGAAATTTTAATAAACTTTGCGGACTTTAAATATGTCTAATCTAGTTTTGTCGTTTTTCAATCGATGACACTGCAACACTCAGAAATTAGAAATCTGGAAACTATTGATGTAGGAGACTGATTAATTATTTGAGGTTGACAAAATTAATATGTAGCCTATGTCATTTTATACATGATCAAGTTTCTTGACATCAGACCAACATATTTTAAAAATAAATTGTTTTATTTTATTAGTTGGTTAAAGTAATAAATATGTCTGGATTCTTTGGAACTATAACAGCTAACCCATCACATCACATTAAAAATATTTTTACATTAATTTTAAAATTACTGTAGTTCCCTCAATCGGCCAGGGCCCAGTCGTGCAACTTAGTGCTTTTAAGTGCATTTAAAGATCTAATTTGCTGTTGAGTCATAACTCAAAAGGACATTCCATTCAATAACCTTCCTGCCTTTTATTTTTAAGAATCAGAATCAGCATCCATAATAGTGTTGTCTAGTTGAGATCAGGATACTATCTCCATTGTTTCTGGAGTGAGGTCATCCTCGAAGGAGTGGTGAGATGAATTTGGAGAAGATGCTGGGGGGGATGAAAACATGGGGTCACCAGAGAATGCGAGGTCATCATCCATCAAATTTCCCATTTCGAATGTTCCAGGGGGAAAATCATCCATTAAAATATCGAGAAGGCATCCGGGAAAAGGTGTGGGATCCCTCACCTTCTTGGGGTCATTTGGCCCTACAAAACCGACTAATTCATCGAGAAGTGGATGCGGTATCTCGGTAGAAGGCATAGTCGTGGCGTTACCGCTGCAGAAGTTTAAATCCGGAAGGTCTGCTGCGCTGTTGCACATAGAAGTACTAAGGTTGTACTGGGGGGTGGGAGTGATGTGGAGAGATGGTGACGAAGGGGTCGGCGTGTGCGGCGATGCAATTGGTGAAGTAATCGAAGTTGAAGACATTATATCTGACTGCATTATGGAAGGGACAAGAAGATTGCTATTAACACTGGTCTCCTCAACCGGAATGCCATGTTTACGAAGTTGATTTTCTAATTCCTGTATTCGCAACAGAAGCTGTCTGTTTTGTTGCTCCAGTGCTCGCCGTTTGTCTTCGGCAGTTTTGCTCACTTCCAGGTCAGATTTTAACTTCTGAATGTAATCGACTGAAGCCCTCAGAATCTGACCTTTGTTGTAACGTAAATCTCGTACAATCTCGTGATAGGGTTCGTTGGTTTTGGGAAGAAGTTGCGACAGATCTTTTATTCTATCGTTTATGTTAAACCTCCGTCTTCGCTCGATCATATTATGATTATCTTTCTTTTGTCGGTCCTTTATAAAAGCAACCACTTGGGGGTCGCTGTTCGATTGGGGTTCCGCCTTAACTTTGGGGGCTTCAGGTGACCCCGCCACAGAAGTATTGTTGCTCATGAATCCATTCAAGCCAAGCAAGTCGCAGATCTGATCTGGGACTACGTCTTCTTGCGCTTCCTGAATGTCTGGTTGAATATTGCATTTGTTATTGTCTCTCCCTTCTTCAATGCTTAAAATTTCTTCTATGACGTCATCAACCTTATCCGCTGAGTGTCGCCTTCGTACCTTGCGAGCTTCGGGAACAGAAATCGTAGACTCAATTAGCTGATGGGGGGAGGGAATCGAACACTCTTGATAGGCATTTTCAAAACTGTCACTACTGCTTGAGTCTAAATAATCCGAGTCTATGCTATAAAATGTCTTCTGCTCGAATGATATATTGTTATTATTATCTTGTTTATTCGCAAACAAAGTTCGCTTTTCGTACCCCGAACAGTTGGTATTCACTGGTAGTAAAGGACTGCTAATTTTACCATTCTGGTATTTAATACACTTGGTAGTAAAATTACAAGGAGACTTCGTTGTCTTCGGATTACTTAACACATAATTATTGTTCTTATTAAAGTTATTGTTAACATTACTGTTGTTGTTTGAGTAAAAACAATTGTTATTGTTTTTAGATAATTTTATTTTATAGAATGGTTTACTACTCA
>proasellus_rectus.62663
GATTACTAGACTATTGTTTTTGTTTGACCCAGCTCATTTATTAATAGGCCTAGAGTAGTTTTAGTCCTATAGCCCACCTAACGCATAGGATATTTCCCGACGTTCCCTGACATAGTCTTCTAAGGCATTACTTTGCTTGATTGCTCTGAACTCTGATTTAAAGGAAATATAGGTTAACAATGGATATAAAAGAAGATCTTGGCTTTCCTAATGTTTTCCAAGAGGATGAACTACTCAGCATGAACTGGAACGAAATGGATTTGCAAGATATGAAAGAATTAGATTTTAGTGATCTTGATGTCAATTTACTAGATGATTCTATTTCTTCCAATATTTGCAATAGAGAAAACTTTTCTCCTAACTTAGGACAGTTTTCATACATTGGCCGAGATGAAGCTAAAAATCTTATCAAGCATGAAAATGAAGCTAATATAGGCCTTTTTAATGAAAGTTATAATCCTTCAATTTCTGGAAGTTGCAACCTTATTATTGGAGGAGCAAATGCAATTAGTGATTGTACTGTGAATCAAGTTTTAGGGCATCAAAGAGTACATGAAATTTCACTTAAAAGCTCTAAGTCTTCTAATGGCACTTTACAAGTAACATCTCCATTACCTCAGTCTGCTATACATACAAAGCCTTCCCAGTATACTTTATCAAATCTTAATGGTCAAATCGCTAATTATCAAAATAATTTACTTCCAAATATACAACCTAATTCAAATAAAGTTATTAATCAGTCACAACCAATTAAACTAAATGGTACAACTCTTGTTCAAATAGCACCTCATCAAATTCATCATCAGGCAACAACAATACCAATTTCATCACTTCACCCGAGTTTTGTTCAAAGAGTTGTTACTTCAAGTTCTATCCCATCAACACCTGTATCTCAAGTTATTTCACAAGGAACTCCAGCTTTTATCCAGCATGTAGTATTAACTAAAAATGTGACAAATACAACTCCATCAGTTACTGTAATTCCTCAAACAGTATTGTACAAATCTCCTGGAGTAGCTACTATTACTTCTCCAATGCAAGGAATTGATACAGCGCTGGTGTCAGGCATCCCTGTACTTTTAGATAGTGATAATGTTCCTGTGGCCAGATTGGTTACTTCCACAAGTCCCAATTGCATGACATTTCCACCAGAGAAGAAATCATCTCATAATGAAATTGAGAAGCGTTACAGATGTTCCATTAATGACAAAATTTTAGAATTGAAAAATTTGGTAGCTGGTGAAGAAGCTAAGCTTCATAAATCGCAGATTTTAAAGAAGGCTATCGATTATATCAAGTTTCTTCACAATCAAAACTCCAGACTTCGATCAGAATTAAATGCATATAGACTCAAAGATAATAAGCAAAAAGTGGCTGATATACTGGGTGGTGGTTCACTTGGTTGCAATTCACCACCGTATTCAGATACATCTTCACCACAACATTCACCGTTGTCTGAAAATTCACTTCCACCTTCTCCTGAGTTAGGAATAAATAGAGACGAGATTATTCTTCAAAATGGTAATCCACCCAGCAATGTTGTACCTAATACTATGACGGAGAGATCTCGCTTGGTTCTTTGCATGATGATGTTTTCAATGTTGGCTCTTAATCCAGTTAGTTTATTCACAAAACAAAATTCTTCATCGTTTGATTCTAGTATTGAGGGATCATCTGGCCGAACCTTGAAGAATGTTGATGGTTTTGGTATGGATGGAAGTTTCTTTGACAAATTATTTTCTACATCTTCATTGGTTTGGATATCTAATTTGTTTATAATGCTTTTCTTTATGATAAAAGTATTTGTGTATGGTGAACCATGCATTCGTAGAAAATCCTTGCAGTTTGAAGCATTTCACAAATATAAGAGTCTTGGTGATAATGAATTGAGAAAGGGAAATCATAATCTGGCAAGTCAACAGTATGTGCAAGCATTATTATCTGTCGGTAGGCCACTTCCAGTTTCATTTTTTGAAAAAGTTTTGGCTCTTTCATGGCAGATATTAAGGCAAATTTTACAACGACTTTTTATTGGAAGGTGGCTAGCTCAAAAAGCTGGTGGCTTTTTTATGAAAAAAACTTTTCGTATTGAAGTTGCTGAGAGTGTGGCTGCATCCACCCTTGTATACCACAGACTGAATAAGTTAAGCATCATGGGTCACATGGATGATTCTTCTCATATTTTGGGGCTTTATTTATCTCTTGCCACACTTAACCTTTCGGAATGTGGAAATATTGGAGATGATGATATGGCTCACATATTGGTAACTTGTGCCCTTAGAGCTAGAGAATCCCTGTCTTCTAGATGGCATCTATTAGCTCGATTTCTTCTTTCTAGAACTCGACATGTTTGTGAAAATGCTGGTAAAGTCCCAGAAGCTTTACAGTGGCTTTATTCCCCGAGGGGGCAAAAATTTTTTGTTTCTCATAAATGGTCTTATGATGCCAGAAGACGATCACATTTTAGCACCTTTGCTGACAAAGCAGATCCTATGAACTACTTGCTTATGCTTTACAGAGAATACCTGTTGCATCGTGCGCTGAGTACTGTAGTTAATCCTGGACAAAAAGATGAAGATGCCAGTGAAGACTCAACAAGTATAACTAAGACATCTGATGCGTTAGATTACCTTCAGTTGGTCACTGATATATGTTCTCAAAAAGGAATGTATCAAGATGAGGTATGCCTTTGGTGGACTAGAATTTGTGGCATTTCTGTTCATTATATCCTTGGAGAATTTAAAGAAGCAGAGAAATTGTTTTATGAAGTTGAGAACATTCCTGAACCACTGAAAAATTCTTCATCATTTCAATTGCCACAAGGAATTTTATTTGTTCTCAGGGCCCGAAAAGAACTAGACTATCTCTCTGCAGTTGATATTCTAAGATTGTGCGATCAAGCTGGTGGGATAGTTGCTGACTCTGTAGGCATCTCATCTTGCACTGAAGACAATCCTATTTTACAGTACATACAAGTATTAATCTCAGACTGGATCTTAGAAGTTCGCACAATAGTATGGGAACGAGAAACTGCAATTGACTCTGAAACAGTTACCATTGCTCCATCTCACATGTTATCAGGATTCCAAACTGATTTTGCCACTCTAAAGAAACTTATTAACGAAGTTCCGGGTGTTCTACATAGAGTATTTTTACATGAAGCAACTTTGCGCATGATGGCTGGGGCATCTCCAGCTAGGACCCAACAACTTCTTGATAGATCTTTAAGGCACAGACACAATCAGTCTTCTGTTTTATGTGGCAAAGATAAAAGATTGAGTGCAGGTGGAGAAAGAGAACATGCCACTGCCTTATTGATGGCATGTCGACACTTACCGTCCCAATTACTTTCGTCCCCTGGTGAAAGAGCTGGAATGTTAACAGAAGCTGCGAAGACTCTAGAAAAAATTGGTGATACCAAAAAAATGCATGATTGTTATTCTTTGATGCGAAATATGAATAATAGTGTTTCTGCATATTAAACTATTTTTAAATTAAAATAAATTGACGGGTAAGCTCTTAAAGTGTAAACTTTCTGTTATGAAGTGAAAATAAATTGAGGACTTTATTAATTGGCAATGCGGTATATCAATAGATTATATGGATTAAAGCAGTAATATTGAATTCAAAGGGAATAAAATTTTATAAATAGAAATTATTAACCAAAATTATAAAAAATTAGTCTATTTTTTTTACTTTTATCAAGATAATAAAATAGATATAGGCCCAAAATAAACTATTATTATATTATTAATCTTACTTGTTGTTATTTTGTACTATTATAAAATCTATAGGCTAGTCAAAGTAACGAATAAATAAGTTTTTTTATTTGTTACCAAGTAGTGTCTGCAAATTATTTATGTATTTTTTAACTTTAACTTATCCTCTAATATGTAAATAATGTTGAAATTTTTACACGTTTTCTTCAGTCTAGAAAATTTTATGTATAATATTGTTTCCATAGCATACATTTATGTAAATTTGGCCTAGGCCTATGTAATTATTTCTGAAATTTATTTTTGTTGAAATTTTTTAATAAATATTTTATTGCAATGATTTATATTAAA
>proasellus_rectus.62664
GATTACTAGACTATTGTTTTTGTTTGACCCAGCTCATTTATTAATAGGCCTAGAGTAGTTTTAGTCCTATAGCCCACCTAACGCATAGGATATTTCCCGACGTTCCCTGACATAGTCTTCTAAGGCATTACTTTGCTTGATTGCTCTGAACTCTGATTTAAAGGAAATATAGGTTAACAATGGATATAAAAGAAGATCTTGGCTTTCCTAATGTTTTCCAAGAGGATGAACTACTCAGCATGAACTGGAACGAAATGGATTTGCAAGATATGAAAGAATTAGATTTTAGTGATCTTGATGTCAATTTACTAGATGATTCTATTTCTTCCAATATTTGCAATAGAGAAAACTTTTCTCCTAACTTAGGACAGTTTTCATACATTGGCCGAGATGAAGCTAAAAATCTTATCAAGCATGAAAATGAAGCTAATATAGGCCTTTTTAATGAAAGTTATAATCCTTCAATTTCTGGAAGTTGCAACCTTATTATTGGAGGAGCAAATGCAATTAGTGATTGTACTGTGAATCAAGTTTTAGGGCATCAAAGAGTACATGAAATTTCACTTAAAAGCTCTAAGTCTTCTAATGGCACTTTACAAGTAACATCTCCATTACCTCAGTCTGCTATACATACAAAGCCTTCCCAGTATACTTTATCAAATCTTAATGGTCAAATCGCTAATTATCAAAATAATTTACTTCCAAATATACAACCTAATTCAAATAAAGTTATTAATCAGTCACAACCAATTAAACTAAATGGTACAACTCTTGTTCAAATAGCACCTCATCAAATTCATCATCAGGCAACAACAATACCAATTTCATCACTTCACCCGAGTTTTGTTCAAAGAGTTGTTACTTCAAGTTCTATCCCATCAACACCTGTATCTCAAGTTATTTCACAAGGAACTCCAGCTTTTATCCAGCATGTAGTATTAACTAAAAATGTGACAAATACAACTCCATCAGTTACTGTAATTCCTCAAACAGTATTGTACAAATCTCCTGGAGTAGCTACTATTACTTCTCCAATGCAAGGAATTGATACAGCGCTGGTGTCAGGCATCCCTGTACTTTTAGATAGTGATAATGTTCCTGTGGCCAGATTGGTTACTTCCACAAGTCCCAATTGCATGACATTTCCACCAGAGAAGAAATCATCTCATAATGAAATTGAGAAGCGTTACAGATGTTCCATTAATGACAAAATTTTAGAATTGAAAAATTTGGTAGCTGGTGAAGAAGCTAAGCTTCATAAATCGCAGATTTTAAAGAAGGCTATCGATTATATCAAGTTTCTTCACAATCAAAACTCCAGACTTCGATCAGAATTAAATGCATATAGACTCAAAGATAATAAGCAAAAAGTGGCTGATATACTGGGTGGTGGTTCACTTGGTTGCAATTCACCACCGTATTCAGATACATCTTCACCACAACATTCACCGTTGTCTGAAAATTCACTTCCACCTTCTCCTGAGTTAGGAATAAATAGAGACGAGATTATTCTTCAAAATGGTAATCCACCCAGCAATGTTGTACCTAATACTATGACGGAGAGATCTCGCTTGGTTCTTTGCATGATGATGTTTTCAATGTTGGCTCTTAATCCAGTTAGTTTATTCACAAAACAAAATTCTTCATCGTTTGATTCTAGTATTGAGGGATCATCTGGCCGAACCTTGAAGAATGTTGATGGTTTTGGTATGGATGGAAGTTTCTTTGACAAATTATTTTCTACATCTTCATTGGTTTGGATATCTAATTTGTTTATAATGCTTTTCTTTATGATAAAAGTATTTGTGTATGGTGAACCATGCATTCGTAGAAAATCCTTGCAGTTTGAAGCATTTCACAAATATAAGAGTCTTGGTGATAATGAATTGAGAAAGGGAAATCATAATCTGGCAAGTCAACAGTATGTGCAAGCATTATTATCTGTCGGTAGGCCACTTCCAGTTTCATTTTTTGAAAAAGTTTTGGCTCTTTCATGGCAGATATTAAGGCAAATTTTACAACGACTTTTTATTGGAAGGTGGCTAGCTCAAAAAGCTGGTGGCTTTTTTATGAAAAAAACTTTTCGTATTGAAGTTGCTGAGAGTGTGGCTGCATCCACCCTTGTATACCACAGACTGAATAAGTTAAGCATCATGGGTCACATGGATGATTCTTCTCATATTTTGGGGCTTTATTTATCTCTTGCCACACTTAACCTTTCGGAATGTGGAAATATTGGAGATGATGATATGGCTCACATATTGGTAACTTGTGCCCTTAGAGCTAGAGAATCCCTGTCTTCTAGATGGCATCTATTAGCTCGATTTCTTCTTTCTAGAACTCGACATGTTTGTGAAAATGCTGGTAAAGTCCCAGAAGCTTTACAGTGGCTTTATTCCCCGAGGGGGCAAAAATTTTTTGTTTCTCATAAATGGTCTTATGATGCCAGAAGACGATCACATTTTAGCACCTTTGCTGACAAAGCAGATCCTATGAACTACTTGCTTATGCTTTACAGAGAATACCTGTTGCATCGTGCGCTGAGTACTGTAGTTAATCCTGGACAAAAAGATGAAGATGCCAGTGAAGACTCAACAAGTATAACTAAGACATCTGATGCGTTAGATTACCTTCAGTTGGTCACTGATATATGTTCTCAAAAAGGAATGTATCAAGATGAGGTATGCCTTTGGTGGACTAGAATTTGTGGCATTTCTGTTCATTATATCCTTGGAGAATTTAAAGAAGCAGAGAAATTGTTTTATGAAGTTGAGAACATTCCTGAACCACTGAAAAATTCTTCATCATTTCAATTGCCACAAGGAATTTTATTTGTTCTCAGGGCCCGAAAAGAACTAGACTATCTCTCTGCAGTTGATATTCTAAGATTGTGCGATCAAGCTGGTGGGATAGTTGCTGACTCTGTAGGCATCTCATCTTGCACTGAAGACAATCCTATTTTACAGTACATACAAGTATTAATCTCAGACTGGATCTTAGAAGTTCGCACAATAGTATGGGAACGAGAAACTGCAATTGACTCTGAAACAGTTACCATTGCTCCATCTCACATGTTATCAGGATTCCAAACTGATTTTGCCACTCTAAAGAAACTTATTAACGAAGTTCCGGTAAGTTGTTTTCTTTTACTAAAACTAATTACATTAATTCTTTTAGCTTCTTTAATAGTCAAAGTAAGTGATTTCCAGATTTGGGTCGAGAGGTATTTTTTGTTGGGTGAAAAAAAAA
>proasellus_rectus.73418
ATTTTTTTGGAACCGGTTTCGAACCCTATTGTACATAGACACAAAAATCAATTGAAAATCATATTAAAACTAAAATTTTATCATTTAACATCTATAACTCATTAAACTTAAATAGAAACACAACTGAAGTATAAGTTAAAGAGCATATTTAGCTATTGAAAACAAAAAAATTAATAAAAATAATAAGCCTGCAAAGAAATGTATAGTATTATTGTCCTTACAAACAAATAAACACCATGAATCATTGAGATAAAAATTGCAATGAACAGAAATTGAGAATACACACGATTAGGTTTTCATGTAGATAACAATTATAACAAAATATATTCCATTTACCCCAAAAAAGTAAAGAAAGCGGTTTCTTAAATAAACACATTATAAATATAAAATTTTTCTTATGGTAAAGATACAGTCAACAAAGATTAATAAAAAAAATTACGAGTCTACTAATATGTACTATTGGTTATTTTTGCTTAGATAAAATAATTTGCAGATTAAAAGAAATGTAGTCAACGCATTACAATATATTCAATATATTATGATAACAATTTTTTTTCATTAATAACTAATTTTAACTGAAGCACTGGCAGAATACTGTCTTCCCTAAACTTGGAAATTGTCTTTCTGATAAACAGAAAAAATGTAAAACAAATGTATTAAAATGGATGCAAAAGTATATTGATTTAAAAATAATTTTGCTTTAGATATTTAATGCAAAGTTTATATAAATGTTCATCGCACTAGTTGCGTTATTAAAAATTGGACTGCATTTCATTCCCAATGGTAATGGTTTAGATTAGAAGATCAAATTTAAAATGAATATTAAGCCGAAATACCAATGCAGTGTAAAAATTCCATAATCCATATTGGCCTATATATATAAAATATGAGTTAAAAATTAAAACACAAAAAATATTTTTTTCCAGTTTTTATGAGACAAACGTCAATTGGTTAAGAGCACTTCAATTCCAAATTATTAATGTAATAAAACAAAAAAGCTTTCTTGACGAATAAATAAATTCACTTTCTAGCTACTAATTGTATAAAATTTTACCTTCTTTTCATTCATAACTGGTCTCATCAATTGAAAAAACTACACTTTTATAGAATGAATTAACAAGGAATCTATTAATAGAAATCATTGAATTTCCATACTAGGATTTCAAGATAATATAATTTAAACTTACATTATTAATAACTATTACAAATTTAGTATAATACATAAGCTTTTACAAACAGTAATAGCTGCATCATTCCTTAAACATATATGAGTAATAATGAGTATAAACCAATATAATTAATTATAACTTAATTTTCTGAGTCACATAATACATTATTGACTAGACATGTAAGATCCTGAAGAAACATCAGATTGCAGCGAATTAGAACTTAAACTGTTCTGTTGTGAAATGTGTGGCACACTGCCAGCAGCAGATTGCCCTCTAGATGATGTAGCATACTCGTGTTGCTGAAGCTGCTGTAGAACGCCACACATGATCTCTCGCAAAATCTGTGGTTTACAATGTTCTTCAACCCACTGGATGACTGAACCAGATAATTCAGCGAATGAGTTTGTTGTTACGCATGGTTCAAAAGTTTGAAAGAGAGAATCCATTGCAGCTCGAAACACTTCAAACTTCACTTCATCAGAAACCTGACGAGAAAGATTTCCAGGCTGATTTTGATGTGCAGATACAATATGCTCATAATTTAGTTTCATAATTGTCATAGCAATGACCTCTTTTCTAAGGGCAGCAGCATCCTCCTCTTGCTTTTTTTTAGCATTCTGCATATAATTGATATAATCAATACTTTTTTGCAATACAGTAGCTTTCGATAGTTTATAGGGTTGAGATTGGTCATTATTTTGACACATAGGCACTAAATCTTGCAGCGCATCATATCCCTTTTTGATGGCATCTCTTCTCTTCTGTTCAGCTTGAGTATGAGCTTCTCTTCTTCTGTCCTTTAATGACAATTGATTTCCCAGATCACTATCTTCATCGTCTGTATTATTGGCAGATGATGTCATTGCATGCAATGAGCCTGTAGAACTACATCTGGAAAATGGGTACTGTTGATGCTCACTCTCATCTAAATTATAAAAAACATTTTACCAATGCACACAAAATAATATTTTTTAACAGAATATGTTAAAGCTTGTGTTATCAATAAGATAA
>proasellus_rectus.73419
TTTTTTTTTTTTTTTTTGGTTAAACTCAAGTTTTTACAAATTTTCACCAGTAACAATATCAGCCTGACATTTTGAAAGACCTCCTCGGATTGAGGTATATTAAAATGCCGCAGCCTTTCGTGTAGATATATATCACCTACTAACACTCCGAATAATAGGCAATTAAGGCAGTATTATTAAGTGTATGATAATATAGGGATTAATAATCCATTCTGGGATAGCCTGAATATCTTTTATAGCCAAATACTACAACTATTAAAATTCTTTCCTTCATTTGCAGTAGTACAGAGACCATATGTAAAACGAGTTTAGTCTCACTGTGTCGGTTTAATTATATATAATAAAGCAAGTTTTTACTTTACCAAGCGAAAATTAAGTAAAGCTAGTAGCAATTAACACTTTAAGGGGTCATTTAATAAAGCTCCTCAGCTATTGAGCAATTCTTGAACGCATAAAAAAGGGTTACAGAGTAAAGGTTAAATAACATTTTAATGTCCTGGTGAGGTTATTTTTTATACTTCAAAGTATACAATGTAGATTTATGATACACTATAAAGAAACGCTTATAATGAATTAGAATCTCAATCAATTTGTATAGTAAATAGAACAGTTAGGCCGATTTGTAGTTAAATAAAAAGCAGTGGATAGTCTGTACTAGGGTTCGCAAAAACCGATAAATTTCAAAACCGAGTTTAACCGATGCGCATTAATCAAAACCGATTAAAACCGGTTTTACAATTTATGTATGCTTATTTGGGAAATATATTTAAAATACAGTAGTTATATCATTTATTTAATGCACATTTTTAAAAATTAAGTATTAGTATCAAAATTTCTTTTAAAAAAATACAAATCCATGATTTATAAAAATTAGATCTGCTTTTATTAAAAAGATTGTAAGGAACAACAAAAAAATTTTACATATCAAAGAAAAGTAGGCGTCCAAGATTAGAAACTTATTACGATTGATTATTTTTGAAATAATCTTTTAAAAAACACAGTCCATTGAGTGTTTTACCAGATAGACGTGTTCTAATTTTAGTGTTAAATAGTCCTGTAATCGAGAATGCTCTTTCAGACTGAACAAAATTTCAGACGGACTAAGCTAAAAAGCATTATTAAACTGATATTATTATTGAAACTTTATACTAAAAGTATTGCATAAAATTGTAATTGATATGTGATTCGAAAAATTATAGTCATACAATAGTAATAATGTACACAATCACAATCTCAAATATCAAAATTTTATAAAGTTTTTTTTTGCTCGAAAGTAATCGATAACGTTTTGGAACGATAAAAAGTTTTTTAAAAACCTAATTTTCAGGGGAAACTAAAATCGGTTTTAAGAGCTCGATTTCGGTTTTAATGATTAAATTTGAAAACCGATTAAAACCGATTTTTTGGAACCGGTTTCGAACCCTATTGTACATAGACACAAAAATCAATTGAAAATCATATTAAAACTAAAATTTTATCATTTAACATCTATAACTCATTAAACTTAAATAGAAACACAACTGAAGTATAAGTTAAAGAGCATATTTAGCTATTGAAAACAAAAAAATTAATAAAAATAATAAGCCTGCAAAGAAATGTATAGTATTATTGTCCTTACAAACAAATAAACACCATGAATCATTGAGATAAAAATTGCAATGAACAGAAATTGAGAATACACACGATTAGGTTTTCATGTAGATAACAATTATAACAAAATATATTCCATTTACCCCAAAAAAGTAAAGAAAGCGGTTTCTTAAATAAACACATTATAAATATAAAATTTTTCTTATGGTAAAGATACAGTCAACAAAGATTAATAAAAAAAATTACGAGTCTACTAATATGTACTATTGGTTATTTTTGCTTAGATAAAATAATTTGCAGATTAAAAGAAATGTAGTCAACGCATTACAATATATTCAATATATTATGATAACAATTTTTTTTCATTAATAACTAATTTTAACTGAAGCACTGGCAGAATACTGTCTTCCCTAAACTTGGAAATTGTCTTTCTGATAAACAGAAAAAATGTAAAACAAATGTATTAAAATGGATGCAAAAGTATATTGATTTAAAAATAATTTTGCTTTAGATATTTAATGCAAAGTTTATATAAATGTTCATCGCACTAGTTGCGTTATTAAAAATTGGACTGCATTTCATTCCCAATGGTAATGGTTTAGATTAGAAGATCAAATTTAAAATGAATATTAAGCCGAAATACCAATGCAGTGTAAAAATTCCATAATCCATATTGGCCTATATATATAAAATATGAGTTAAAAATTAAAACACAAAAAATATTTTTTTCCAGTTTTTATGAGACAAACGTCAATTGGTTAAGAGCACTTCAATTCCAAATTATTAATGTAATAAAACAAAAAAGCTTTCTTGACGAATAAATAAATTCACTTTCTAGCTACTAATTGTATAAAATTTTACCTTCTTTTCATTCATAACTGGTCTCATCAATTGAAAAAACTACACTTTTATAGAATGAATTAACAAGGAATCTATTAATAGAAATCATTGAATTTCCATACTAGGATTTCAAGATAATATAATTTAAACTTACATTATTAATAACTATTACAAATTTAGTATAATACATAAGCTTTTACAAACAGTAATAGCTGCATCATTCCTTAAACATATATGAGTAATAATGAGTATAAACCAATATAATTAATTATAACTTAATTTTCTGAGTCACATAATACATTATTGACTAGACATGTAAGATCCTGAAGAAACATCAGATTGCAGCGAATTAGAACTTAAACTGTTCTGTTGTGAAATGTGTGGCACACTGCCAGCAGCAGATTGCCCTCTAGATGATGTAGCATACTCGTGTTGCTGAAGCTGCTGTAGAACGCCACACATGATCTCTCGCAAAATCTGTGGTTTACAATGTTCTTCAACCCACTGGATGACTGAACCAGATAATTCAGCGAATGAGTTTGTTGTTACGCATGGTTCAAAAGTTTGAAAGAGAGAATCCATTGCAGCTCGAAACACTTCAAACTTCACTTCATCAGAAACCTGACGAGAAAGATTTCCAGGCTGATTTTGATGTGCAGATACAATATGCTCATAATTTAGTTTCATAATTGTCATAGCAATGACCTCTTTTCTAAGGGCAGCAGCATCCTCCTCTTGCTTTTTTTTAGCATTCTGCATATAATTGATATAATCAATACTTTTTTGCAATACAGTAGCTTTCGATAGTTTATAGGGTTGAGATTGGTCATTATTTTGACACATAGGCACTAAATCTTGCAGCGCATCATATCCCTTTTTGATGGCATCTCTTCTCTTCTGTTCAGCTTGAGTATGAGCTTCTCTTCTTCTGTCCTTTAATGACAATTGATTTCCCAGATCACTATCTTCATCGTCTGTATTATTGGCAGATGATGTCATTGCATGCAATGAGCCTGTAGAACTACATCTGGAAAATGGGTACTGTTGATGCTCACTCTCATCTAAATTATAAAAAACATTTTACCAATGCACACAAAATAATATTTTTTAACAGAATATGTTAAAGCTTGTGTTATCAATAAGATAA
>proasellus_rectus.73421
CAACAATTGTATGGTGTTTGGCATACACTCAATTCTGACACTTGGCATCACATTATGGTTCGCAAAAACCGATAAATTTCAAAACCGAGTTTAACCGATGCGCATTAATCAAAACCGATTAAAACCGGTTTTACAATTTATGTATGCTTATTTGGGAAATATATTTAAAATACAGTAGTTATATCATTTATTTAATGCACATTTTTAAAAATTAAGTATTAGTATCAAAATTTCTTTTAAAAAAATACAAATCCATGATTTATAAAAATTAGATCTGCTTTTATTAAAAAGATTGTAAGGAACAACAAAAAAATTTTACATATCAAAGAAAAGTAGGCGTCCAAGATTAGAAACTTATTACGATTGATTATTTTTGAAATAATCTTTTAAAAAACACAGTCCATTGAGTGTTTTACCAGATAGACGTGTTCTAATTTTAGTGTTAAATAGTCCTGTAATCGAGAATGCTCTTTCAGACTGAACAAAATTTCAGACGGACTAAGCTAAAAAGCATTATTAAACTGATATTATTATTGAAACTTTATACTAAAAGTATTGCATAAAATTGTAATTGATATGTGATTCGAAAAATTATAGTCATACAATAGTAATAATGTACACAATCACAATCTCAAATATCAAAATTTTATAAAGTTTTTTTTTGCTCGAAAGTAATCGATAACGTTTTGGAACGATAAAAAGTTTTTTAAAAACCTAATTTTCAGGGGAAACTAAAATCGGTTTTAAGAGCTCGATTTCGGTTTTAATGATTAAATTTGAAAACCGATTAAAACCGATTTTTTGGAACCGGTTTCGAACCCTATTGTACATAGACACAAAAATCAATTGAAAATCATATTAAAACTAAAATTTTATCATTTAACATCTATAACTCATTAAACTTAAATAGAAACACAACTGAAGTATAAGTTAAAGAGCATATTTAGCTATTGAAAACAAAAAAATTAATAAAAATAATAAGCCTGCAAAGAAATGTATAGTATTATTGTCCTTACAAACAAATAAACACCATGAATCATTGAGATAAAAATTGCAATGAACAGAAATTGAGAATACACACGATTAGGTTTTCATGTAGATAACAATTATAACAAAATATATTCCATTTACCCCAAAAAAGTAAAGAAAGCGGTTTCTTAAATAAACACATTATAAATATAAAATTTTTCTTATGGTAAAGATACAGTCAACAAAGATTAATAAAAAAAATTACGAGTCTACTAATATGTACTATTGGTTATTTTTGCTTAGATAAAATAATTTGCAGATTAAAAGAAATGTAGTCAACGCATTACAATATATTCAATATATTATGATAACAATTTTTTTTCATTAATAACTAATTTTAACTGAAGCACTGGCAGAATACTGTCTTCCCTAAACTTGGAAATTGTCTTTCTGATAAACAGAAAAAATGTAAAACAAATGTATTAAAATGGATGCAAAAGTATATTGATTTAAAAATAATTTTGCTTTAGATATTTAATGCAAAGTTTATATAAATGTTCATCGCACTAGTTGCGTTATTAAAAATTGGACTGCATTTCATTCCCAATGGTAATGGTTTAGATTAGAAGATCAAATTTAAAATGAATATTAAGCCGAAATACCAATGCAGTGTAAAAATTCCATAATCCATATTGGCCTATATATATAAAATATGAGTTAAAAATTAAAACACAAAAAATATTTTTTTCCAGTTTTTATGAGACAAACGTCAATTGGTTAAGAGCACTTCAATTCCAAATTATTAATGTAATAAAACAAAAAAGCTTTCTTGACGAATAAATAAATTCACTTTCTAGCTACTAATTGTATAAAATTTTACCTTCTTTTCATTCATAACTGGTCTCATCAATTGAAAAAACTACACTTTTATAGAATGAATTAACAAGGAATCTATTAATAGAAATCATTGAATTTCCATACTAGGATTTCAAGATAATATAATTTAAACTTACATTATTAATAACTATTACAAATTTAGTATAATACATAAGCTTTTACAAACAGTAATAGCTGCATCATTCCTTAAACATATATGAGTAATAATGAGTATAAACCAATATAATTAATTATAACTTAATTTTCTGAGTCACATAATACATTATTGACTAGACATGTAAGATCCTGAAGAAACATCAGATTGCAGCGAATTAGAACTTAAACTGTTCTGTTGTGAAATGTGTGGCACACTGCCAGCAGCAGATTGCCCTCTAGATGATGTAGCATACTCGTGTTGCTGAAGCTGCTGTAGAACGCCACACATGATCTCTCGCAAAATCTGTGGTTTACAATGTTCTTCAACCCACTGGATGACTGAACCAGATAATTCAGCGAATGAGTTTGTTGTTACGCATGGTTCAAAAGTTTGAAAGAGAGAATCCATTGCAGCTCGAAACACTTCAAACTTCACTTCATCAGAAACCTGACGAGAAAGATTTCCAGGCTGATTTTGATGTGCAGATACAATATGCTCATAATTTAGTTTCATAATTGTCATAGCAATGACCTCTTTTCTAAGGGCAGCAGCATCCTCCTCTTGCTTTTTTTTAGCATTCTGCATATAATTGATATAATCAATACTTTTTTGCAATACAGTAGCTTTCGATAGTTTATAGGGTTGAGATTGGTCATTATTTTGACACATAGGCACTAAATCTTGCAGCGCATCATATCCCTTTTTGATGGCATCTCTTCTCTTCTGTTCAGCTTGAGTATGAGCTTCTCTTCTTCTGTCCTTTAATGACAATTGATTTCCCAGATCACTATCTTCATCGTCTGTATTATTGGCAGATGATGTCATTGCATGCAATGAGCCTGTAGAACTACATCTGGAAAATGGGTACTGTTGATGCTCACTCTCATCTTCCATACTAACTGAAATATTTTTACTTTCAGCCATTTTATATTTCAATATATTTGATCTTGGCATAAACACAATTATCTCTTTACAAATCTGTTATTCAGTGCCCATGAAAACAAATAATTGTTAACTTATTTCAATTAAAATATTATAGCACTACTTATGTTTCTTAAAATGGCTTCCATCATAGATTTTAATTTTAAAGAAAACTAACATTGTGTTATCAAATAAATAA
>proasellus_rectus.73425
CAACAATTGTATGGTGTTTGGCATACACTCAATTCTGACACTTGGCATCACATTATGGTTCGCAAAAACCGATAAATTTCAAAACCGAGTTTAACCGATGCGCATTAATCAAAACCGATTAAAACCGGTTTTACAATTTATGTATGCTTATTTGGGAAATATATTTAAAATACAGTAGTTATATCATTTATTTAATGCACATTTTTAAAAATTAAGTATTAGTATCAAAATTTCTTTTAAAAAAATACAAATCCATGATTTATAAAAATTAGATCTGCTTTTATTAAAAAGATTGTAAGGAACAACAAAAAAATTTTACATATCAAAGAAAAGTAGGCGTCCAAGATTAGAAACTTATTACGATTGATTATTTTTGAAATAATCTTTTAAAAAACACAGTCCATTGAGTGTTTTACCAGATAGACGTGTTCTAATTTTAGTGTTAAATAGTCCTGTAATCGAGAATGCTCTTTCAGACTGAACAAAATTTCAGACGGACTAAGCTAAAAAGCATTATTAAACTGATATTATTATTGAAACTTTATACTAAAAGTATTGCATAAAATTGTAATTGATATGTGATTCGAAAAATTATAGTCATACAATAGTAATAATGTACACAATCACAATCTCAAATATCAAAATTTTATAAAGTTTTTTTTTGCTCGAAAGTAATCGATAACGTTTTGGAACGATAAAAAGTTTTTTAAAAACCTAATTTTCAGGGGAAACTAAAATCGGTTTTAAGAGCTCGATTTCGGTTTTAATGATTAAATTTGAAAACCGATTAAAACCGATTTTTTGGAACCGGTTTCGAACCCTATTGTACATAGACACAAAAATCAATTGAAAATCATATTAAAACTAAAATTTTATCATTTAACATCTATAACTCATTAAACTTAAATAGAAACACAACTGAAGTATAAGTTAAAGAGCATATTTAGCTATTGAAAACAAAAAAATTAATAAAAATAATAAGCCTGCAAAGAAATGTATAGTATTATTGTCCTTACAAACAAATAAACACCATGAATCATTGAGATAAAAATTGCAATGAACAGAAATTGAGAATACACACGATTAGGTTTTCATGTAGATAACAATTATAACAAAATATATTCCATTTACCCCAAAAAAGTAAAGAAAGCGGTTTCTTAAATAAACACATTATAAATATAAAATTTTTCTTATGGTAAAGATACAGTCAACAAAGATTAATAAAAAAAATTACGAGTCTACTAATATGTACTATTGGTTATTTTTGCTTAGATAAAATAATTTGCAGATTAAAAGAAATGTAGTCAACGCATTACAATATATTCAATATATTATGATAACAATTTTTTTTCATTAATAACTAATTTTAACTGAAGCACTGGCAGAATACTGTCTTCCCTAAACTTGGAAATTGTCTTTCTGATAAACAGAAAAAATGTAAAACAAATGTATTAAAATGGATGCAAAAGTATATTGATTTAAAAATAATTTTGCTTTAGATATTTAATGCAAAGTTTATATAAATGTTCATCGCACTAGTTGCGTTATTAAAAATTGGACTGCATTTCATTCCCAATGGTAATGGTTTAGATTAGAAGATCAAATTTAAAATGAATATTAAGCCGAAATACCAATGCAGTGTAAAAATTCCATAATCCATATTGGCCTATATATATAAAATATGAGTTAAAAATTAAAACACAAAAAATATTTTTTTCCAGTTTTTATGAGACAAACGTCAATTGGTTAAGAGCACTTCAATTCCAAATTATTAATGTAATAAAACAAAAAAGCTTTCTTGACGAATAAATAAATTCACTTTCTAGCTACTAATTGTATAAAATTTTACCTTCTTTTCATTCATAACTGGTCTCATCAATTGAAAAAACTACACTTTTATAGAATGAATTAACAAGGAATCTATTAATAGAAATCATTGAATTTCCATACTAGGATTTCAAGATAATATAATTTAAACTTACATTATTAATAACTATTACAAATTTAGTATAATACATAAGCTTTTACAAACAGTAATAGCTGCATCATTCCTTAAACATATATGAGTAATAATGAGTATAAACCAATATAATTAATTATAACTTAATTTTCTGAGTCACATAATACATTATTGACTAGACATGTAAGATCCTGAAGAAACATCAGATTGCAGCGAATTAGAACTTAAACTGTTCTGTTGTGAAATGTGTGGCACACTGCCAGCAGCAGATTGCCCTCTAGATGATGTAGCATACTCGTGTTGCTGAAGCTGCTGTAGAACGCCACACATGATCTCTCGCAAAATCTGTGGTTTACAATGTTCTTCAACCCACTGGATGACTGAACCAGATAATTCAGCGAATGAGTTTGTTGTTACGCATGGTTCAAAAGTTTGAAAGAGAGAATCCATTGCAGCTCGAAACACTTCAAACTTCACTTCATCAGAAACCTGACGAGAAAGATTTCCAGGCTGATTTTGATGTGCAGATACAATATGCTCATAATTTAGTTTCATAATTGTCATAGCAATGACCTCTTTTCTAAGGGCAGCAGCATCCTCCTCTTGCTTTTTTTTAGCATTCTGCATATAATTGATATAATCAATACTTTTTTGCAATACAGTAGCTTTCGATAGTTTATAGGGTTGAGATTGGTCATTATTTTGACACATAGGCACTAAATCTTGCAGCGCATCATATCCCTTTTTGATGGCATCTCTTCTCTTCTGTTCAGCTTGAGTATGAGCTTCTCTTCTTCTGTCCTTTAATGACAATTGATTTCCCAGATCACTATCTTCATCGTCTGTATTATTGGCAGATGATGTCATTGCATGCAATGAGCCTGTAGAACTACATCTGGAAAATGGGTACTGTTGATGCTCACTCTCATCTAAATTATAAAAAACATTTTACCAATGCACACAAAATAATATTTTTTAACAGAATATGTTAAAGCTTGTGTTATCAATAAGATAA
>proasellus_rectus.73430
ATTGAGTGTTTTACCAGATAAACGTGTCCTAATTTTAGTGTTAAATAGTCTTGTAATCGAGAATGCTCGTTCAGACTGAACAAAATTTCACACGGACTAAGTAAGCTAAAAAGCATTATTGAAACTTTATACTAAAAGTATTGCATAAAATTGTAATTGATATGTGATTCGAAAAATTATAGTCATACAATAGTAATAATGTACACAATCACAATCTCAAATATCAAAATTTTATAAAGTTTTTTTTTGCTCGAAAGTAATCGATAACGTTTTGGAACGATAAAAAGTTTTTTAAAAACCTAATTTTCAGGGGAAACTAAAATCGGTTTTAAGAGCTCGATTTCGGTTTTAATGATTAAATTTGAAAACCGATTAAAACCGATTTTTTGGAACCGGTTTCGAACCCTATTGTACATAGACACAAAAATCAATTGAAAATCATATTAAAACTAAAATTTTATCATTTAACATCTATAACTCATTAAACTTAAATAGAAACACAACTGAAGTATAAGTTAAAGAGCATATTTAGCTATTGAAAACAAAAAAATTAATAAAAATAATAAGCCTGCAAAGAAATGTATAGTATTATTGTCCTTACAAACAAATAAACACCATGAATCATTGAGATAAAAATTGCAATGAACAGAAATTGAGAATACACACGATTAGGTTTTCATGTAGATAACAATTATAACAAAATATATTCCATTTACCCCAAAAAAGTAAAGAAAGCGGTTTCTTAAATAAACACATTATAAATATAAAATTTTTCTTATGGTAAAGATACAGTCAACAAAGATTAATAAAAAAAATTACGAGTCTACTAATATGTACTATTGGTTATTTTTGCTTAGATAAAATAATTTGCAGATTAAAAGAAATGTAGTCAACGCATTACAATATATTCAATATATTATGATAACAATTTTTTTTCATTAATAACTAATTTTAACTGAAGCACTGGCAGAATACTGTCTTCCCTAAACTTGGAAATTGTCTTTCTGATAAACAGAAAAAATGTAAAACAAATGTATTAAAATGGATGCAAAAGTATATTGATTTAAAAATAATTTTGCTTTAGATATTTAATGCAAAGTTTATATAAATGTTCATCGCACTAGTTGCGTTATTAAAAATTGGACTGCATTTCATTCCCAATGGTAATGGTTTAGATTAGAAGATCAAATTTAAAATGAATATTAAGCCGAAATACCAATGCAGTGTAAAAATTCCATAATCCATATTGGCCTATATATATAAAATATGAGTTAAAAATTAAAACACAAAAAATATTTTTTTCCAGTTTTTATGAGACAAACGTCAATTGGTTAAGAGCACTTCAATTCCAAATTATTAATGTAATAAAACAAAAAAGCTTTCTTGACGAATAAATAAATTCACTTTCTAGCTACTAATTGTATAAAATTTTACCTTCTTTTCATTCATAACTGGTCTCATCAATTGAAAAAACTACACTTTTATAGAATGAATTAACAAGGAATCTATTAATAGAAATCATTGAATTTCCATACTAGGATTTCAAGATAATATAATTTAAACTTACATTATTAATAACTATTACAAATTTAGTATAATACATAAGCTTTTACAAACAGTAATAGCTGCATCATTCCTTAAACATATATGAGTAATAATGAGTATAAACCAATATAATTAATTATAACTTAATTTTCTGAGTCACATAATACATTATTGACTAGACATGTAAGATCCTGAAGAAACATCAGATTGCAGCGAATTAGAACTTAAACTGTTCTGTTGTGAAATGTGTGGCACACTGCCAGCAGCAGATTGCCCTCTAGATGATGTAGCATACTCGTGTTGCTGAAGCTGCTGTAGAACGCCACACATGATCTCTCGCAAAATCTGTGGTTTACAATGTTCTTCAACCCACTGGATGACTGAACCAGATAATTCAGCGAATGAGTTTGTTGTTACGCATGGTTCAAAAGTTTGAAAGAGAGAATCCATTGCAGCTCGAAACACTTCAAACTTCACTTCATCAGAAACCTGACGAGAAAGATTTCCAGGCTGATTTTGATGTGCAGATACAATATGCTCATAATTTAGTTTCATAATTGTCATAGCAATGACCTCTTTTCTAAGGGCAGCAGCATCCTCCTCTTGCTTTTTTTTAGCATTCTGCATATAATTGATATAATCAATACTTTTTTGCAATACAGTAGCTTTCGATAGTTTATAGGGTTGAGATTGGTCATTATTTTGACACATAGGCACTAAATCTTGCAGCGCATCATATCCCTTTTTGATGGCATCTCTTCTCTTCTGTTCAGCTTGAGTATGAGCTTCTCTTCTTCTGTCCTTTAATGACAATTGATTTCCCAGATCACTATCTTCATCGTCTGTATTATTGGCAGATGATGTCATTGCATGCAATGAGCCTGTAGAACTACATCTGGAAAATGGGTACTGTTGATGCTCACTCTCATCTTCCATACTAACTGAAATATTTTTACTTTCAGCCATTTTATATTTCAATATATTTGATCTTGGCATAAACACAATTATCTCTTTACAAATCTGTTATTCAGTGCCCATGAAAACAAATAATTGTTAACTTATTTCAATTAAAATATTATAGCACTACTTATGTTTCTTAAAATGGCTTCCATCATAGATTTTAATTTTAAAGAAAACTAACATTGTGTTATCAAATAAATAA
>proasellus_rectus.73433
TTTTTTTTTTTTTTTTTGGTTAAACTCAAGTTTTTACAAATTTTCACCAGTAACAATATCAGCCTGACATTTTGAAAGACCTCCTCGGATTGAGGTATATTAAAATGCCGCAGCCTTTCGTGTAGATATATATCACCTACTAACACTCCGAATAATAGGCAATTAAGGCAGTATTATTAAGTGTATGATAATATAGGGATTAATAATCCATTCTGGGATAGCCTGAATATCTTTTATAGCCAAATACTACAACTATTAAAATTCTTTCCTTCATTTGCAGTAGTACAGAGACCATATGTAAAACGAGTTTAGTCTCACTGTGTCGGTTTAATTATATATAATAAAGCAAGTTTTTACTTTACCAAGCGAAAATTAAGTAAAGCTAGTAGCAATTAACACTTTAAGGGGTCATTTAATAAAGCTCCTCAGCTATTGAGCAATTCTTGAACGCATAAAAAAGGGTTACAGAGTAAAGGTTAAATAACATTTTAATGTCCTGGTGAGGTTATTTTTTATACTTCAAAGTATACAATGTAGATTTATGATACACTATAAAGAAACGCTTATAATGAATTAGAATCTCAATCAATTTGTATAGTAAATAGAACAGTTAGGCCGATTTGTAGTTAAATAAAAAGCAGTGGATAGTCTGTACTAGGGTTCGCAAAAACCGATAAATTTCAAAACCGAGTTTAACCGATGCGCATTAATCAAAACCGATTAAAACCGGTTTTACAATTTATGTATGCTTATTTGGGAAATATATTTAAAATACAGTAGTTATATCATTTATTTAATGCACATTTTTAAAAATTAAGTATTAGTATCAAAATTTCTTTTAAAAAAATACAAATCCATGATTTATAAAAATTAGATCTGCTTTTATTAAAAAGATTGTAAGGAACAACAAAAAAATTTTACATATCAAAGAAAAGTAGGCGTCCAAGATTAGAAACTTATTACGATTGATTATTTTTGAAATAATCTTTTAAAAAACACAGTCCATTGAGTGTTTTACCAGATAGACGTGTTCTAATTTTAGTGTTAAATAGTCCTGTAATCGAGAATGCTCTTTCAGACTGAACAAAATTTCAGACGGACTAAGCTAAAAAGCATTATTAAACTGATATTATTATTGAAACTTTATACTAAAAGTATTGCATAAAATTGTAATTGATATGTGATTCGAAAAATTATAGTCATACAATAGTAATAATGTACACAATCACAATCTCAAATATCAAAATTTTATAAAGTTTTTTTTTGCTCGAAAGTAATCGATAACGTTTTGGAACGATAAAAAGTTTTTTAAAAACCTAATTTTCAGGGGAAACTAAAATCGGTTTTAAGAGCTCGATTTCGGTTTTAATGATTAAATTTGAAAACCGATTAAAACCGATTTTTTGGAACCGGTTTCGAACCCTATTGTACATAGACACAAAAATCAATTGAAAATCATATTAAAACTAAAATTTTATCATTTAACATCTATAACTCATTAAACTTAAATAGAAACACAACTGAAGTATAAGTTAAAGAGCATATTTAGCTATTGAAAACAAAAAAATTAATAAAAATAATAAGCCTGCAAAGAAATGTATAGTATTATTGTCCTTACAAACAAATAAACACCATGAATCATTGAGATAAAAATTGCAATGAACAGAAATTGAGAATACACACGATTAGGTTTTCATGTAGATAACAATTATAACAAAATATATTCCATTTACCCCAAAAAAGTAAAGAAAGCGGTTTCTTAAATAAACACATTATAAATATAAAATTTTTCTTATGGTAAAGATACAGTCAACAAAGATTAATAAAAAAAATTACGAGTCTACTAATATGTACTATTGGTTATTTTTGCTTAGATAAAATAATTTGCAGATTAAAAGAAATGTAGTCAACGCATTACAATATATTCAATATATTATGATAACAATTTTTTTTCATTAATAACTAATTTTAACTGAAGCACTGGCAGAATACTGTCTTCCCTAAACTTGGAAATTGTCTTTCTGATAAACAGAAAAAATGTAAAACAAATGTATTAAAATGGATGCAAAAGTATATTGATTTAAAAATAATTTTGCTTTAGATATTTAATGCAAAGTTTATATAAATGTTCATCGCACTAGTTGCGTTATTAAAAATTGGACTGCATTTCATTCCCAATGGTAATGGTTTAGATTAGAAGATCAAATTTAAAATGAATATTAAGCCGAAATACCAATGCAGTGTAAAAATTCCATAATCCATATTGGCCTATATATATAAAATATGAGTTAAAAATTAAAACACAAAAAATATTTTTTTCCAGTTTTTATGAGACAAACGTCAATTGGTTAAGAGCACTTCAATTCCAAATTATTAATGTAATAAAACAAAAAAGCTTTCTTGACGAATAAATAAATTCACTTTCTAGCTACTAATTGTATAAAATTTTACCTTCTTTTCATTCATAACTGGTCTCATCAATTGAAAAAACTACACTTTTATAGAATGAATTAACAAGGAATCTATTAATAGAAATCATTGAATTTCCATACTAGGATTTCAAGATAATATAATTTAAACTTACATTATTAATAACTATTACAAATTTAGTATAATACATAAGCTTTTACAAACAGTAATAGCTGCATCATTCCTTAAACATATATGAGTAATAATGAGTATAAACCAATATAATTAATTATAACTTAATTTTCTGAGTCACATAATACATTATTGACTAGACATGTAAGATCCTGAAGAAACATCAGATTGCAGCGAATTAGAACTTAAACTGTTCTGTTGTGAAATGTGTGGCACACTGCCAGCAGCAGATTGCCCTCTAGATGATGTAGCATACTCGTGTTGCTGAAGCTGCTGTAGAACGCCACACATGATCTCTCGCAAAATCTGTGGTTTACAATGTTCTTCAACCCACTGGATGACTGAACCAGATAATTCAGCGAATGAGTTTGTTGTTACGCATGGTTCAAAAGTTTGAAAGAGAGAATCCATTGCAGCTCGAAACACTTCAAACTTCACTTCATCAGAAACCTGACGAGAAAGATTTCCAGGCTGATTTTGATGTGCAGATACAATATGCTCATAATTTAGTTTCATAATTGTCATAGCAATGACCTCTTTTCTAAGGGCAGCAGCATCCTCCTCTTGCTTTTTTTTAGCATTCTGCATATAATTGATATAATCAATACTTTTTTGCAATACAGTAGCTTTCGATAGTTTATAGGGTTGAGATTGGTCATTATTTTGACACATAGGCACTAAATCTTGCAGCGCATCATATCCCTTTTTGATGGCATCTCTTCTCTTCTGTTCAGCTTGAGTATGAGCTTCTCTTCTTCTGTCCTTTAATGACAATTGATTTCCCAGATCACTATCTTCATCGTCTGTATTATTGGCAGATGATGTCATTGCATGCAATGAGCCTGTAGAACTACATCTGGAAAATGGGTACTGTTGATGCTCACTCTCATCTTCCATACTAACTGAAATATTTTTACTTTCAGCCATTTTATATTTCAATATATTTGATCTTGGCATAAACACAATTATCTCTTTACAAATCTGTTATTCAGTGCCCATGAAAACAAATAATTGTTAACTTATTTCAATTAAAATATTATAGCACTACTTATGTTTCTTAAAATGGCTTCCATCATAGATTTTAATTTTAAAGAAAACTAACATTGTGTTATCAAATAAATAA
>proasellus_rectus.73434
ATTGAGTGTTTTACCAGATAAACGTGTCCTAATTTTAGTGTTAAATAGTCTTGTAATCGAGAATGCTCGTTCAGACTGAACAAAATTTCACACGGACTAAGTAAGCTAAAAAGCATTATTGAAACTTTATACTAAAAGTATTGCATAAAATTGTAATTGATATGTGATTCGAAAAATTATAGTCATACAATAGTAATAATGTACACAATCACAATCTCAAATATCAAAATTTTATAAAGTTTTTTTTTGCTCGAAAGTAATCGATAACGTTTTGGAACGATAAAAAGTTTTTTAAAAACCTAATTTTCAGGGGAAACTAAAATCGGTTTTAAGAGCTCGATTTCGGTTTTAATGATTAAATTTGAAAACCGATTAAAACCGATTTTTTGGAACCGGTTTCGAACCCTATTGTACATAGACACAAAAATCAATTGAAAATCATATTAAAACTAAAATTTTATCATTTAACATCTATAACTCATTAAACTTAAATAGAAACACAACTGAAGTATAAGTTAAAGAGCATATTTAGCTATTGAAAACAAAAAAATTAATAAAAATAATAAGCCTGCAAAGAAATGTATAGTATTATTGTCCTTACAAACAAATAAACACCATGAATCATTGAGATAAAAATTGCAATGAACAGAAATTGAGAATACACACGATTAGGTTTTCATGTAGATAACAATTATAACAAAATATATTCCATTTACCCCAAAAAAGTAAAGAAAGCGGTTTCTTAAATAAACACATTATAAATATAAAATTTTTCTTATGGTAAAGATACAGTCAACAAAGATTAATAAAAAAAATTACGAGTCTACTAATATGTACTATTGGTTATTTTTGCTTAGATAAAATAATTTGCAGATTAAAAGAAATGTAGTCAACGCATTACAATATATTCAATATATTATGATAACAATTTTTTTTCATTAATAACTAATTTTAACTGAAGCACTGGCAGAATACTGTCTTCCCTAAACTTGGAAATTGTCTTTCTGATAAACAGAAAAAATGTAAAACAAATGTATTAAAATGGATGCAAAAGTATATTGATTTAAAAATAATTTTGCTTTAGATATTTAATGCAAAGTTTATATAAATGTTCATCGCACTAGTTGCGTTATTAAAAATTGGACTGCATTTCATTCCCAATGGTAATGGTTTAGATTAGAAGATCAAATTTAAAATGAATATTAAGCCGAAATACCAATGCAGTGTAAAAATTCCATAATCCATATTGGCCTATATATATAAAATATGAGTTAAAAATTAAAACACAAAAAATATTTTTTTCCAGTTTTTATGAGACAAACGTCAATTGGTTAAGAGCACTTCAATTCCAAATTATTAATGTAATAAAACAAAAAAGCTTTCTTGACGAATAAATAAATTCACTTTCTAGCTACTAATTGTATAAAATTTTACCTTCTTTTCATTCATAACTGGTCTCATCAATTGAAAAAACTACACTTTTATAGAATGAATTAACAAGGAATCTATTAATAGAAATCATTGAATTTCCATACTAGGATTTCAAGATAATATAATTTAAACTTACATTATTAATAACTATTACAAATTTAGTATAATACATAAGCTTTTACAAACAGTAATAGCTGCATCATTCCTTAAACATATATGAGTAATAATGAGTATAAACCAATATAATTAATTATAACTTAATTTTCTGAGTCACATAATACATTATTGACTAGACATGTAAGATCCTGAAGAAACATCAGATTGCAGCGAATTAGAACTTAAACTGTTCTGTTGTGAAATGTGTGGCACACTGCCAGCAGCAGATTGCCCTCTAGATGATGTAGCATACTCGTGTTGCTGAAGCTGCTGTAGAACGCCACACATGATCTCTCGCAAAATCTGTGGTTTACAATGTTCTTCAACCCACTGGATGACTGAACCAGATAATTCAGCGAATGAGTTTGTTGTTACGCATGGTTCAAAAGTTTGAAAGAGAGAATCCATTGCAGCTCGAAACACTTCAAACTTCACTTCATCAGAAACCTGACGAGAAAGATTTCCAGGCTGATTTTGATGTGCAGATACAATATGCTCATAATTTAGTTTCATAATTGTCATAGCAATGACCTCTTTTCTAAGGGCAGCAGCATCCTCCTCTTGCTTTTTTTTAGCATTCTGCATATAATTGATATAATCAATACTTTTTTGCAATACAGTAGCTTTCGATAGTTTATAGGGTTGAGATTGGTCATTATTTTGACACATAGGCACTAAATCTTGCAGCGCATCATATCCCTTTTTGATGGCATCTCTTCTCTTCTGTTCAGCTTGAGTATGAGCTTCTCTTCTTCTGTCCTTTAATGACAATTGATTTCCCAGATCACTATCTTCATCGTCTGTATTATTGGCAGATGATGTCATTGCATGCAATGAGCCTGTAGAACTACATCTGGAAAATGGGTACTGTTGATGCTCACTCTCATCTAAATTATAAAAAACATTTTACCAATGCACACAAAATAATATTTTTTAACAGAATATGTTAAAGCTTGTGTTATCAATAAGATAA
>proasellus_rectus.73435
ATTTTTTTGGAACCGGTTTCGAACCCTATTGTACATAGACACAAAAATCAATTGAAAATCATATTAAAACTAAAATTTTATCATTTAACATCTATAACTCATTAAACTTAAATAGAAACACAACTGAAGTATAAGTTAAAGAGCATATTTAGCTATTGAAAACAAAAAAATTAATAAAAATAATAAGCCTGCAAAGAAATGTATAGTATTATTGTCCTTACAAACAAATAAACACCATGAATCATTGAGATAAAAATTGCAATGAACAGAAATTGAGAATACACACGATTAGGTTTTCATGTAGATAACAATTATAACAAAATATATTCCATTTACCCCAAAAAAGTAAAGAAAGCGGTTTCTTAAATAAACACATTATAAATATAAAATTTTTCTTATGGTAAAGATACAGTCAACAAAGATTAATAAAAAAAATTACGAGTCTACTAATATGTACTATTGGTTATTTTTGCTTAGATAAAATAATTTGCAGATTAAAAGAAATGTAGTCAACGCATTACAATATATTCAATATATTATGATAACAATTTTTTTTCATTAATAACTAATTTTAACTGAAGCACTGGCAGAATACTGTCTTCCCTAAACTTGGAAATTGTCTTTCTGATAAACAGAAAAAATGTAAAACAAATGTATTAAAATGGATGCAAAAGTATATTGATTTAAAAATAATTTTGCTTTAGATATTTAATGCAAAGTTTATATAAATGTTCATCGCACTAGTTGCGTTATTAAAAATTGGACTGCATTTCATTCCCAATGGTAATGGTTTAGATTAGAAGATCAAATTTAAAATGAATATTAAGCCGAAATACCAATGCAGTGTAAAAATTCCATAATCCATATTGGCCTATATATATAAAATATGAGTTAAAAATTAAAACACAAAAAATATTTTTTTCCAGTTTTTATGAGACAAACGTCAATTGGTTAAGAGCACTTCAATTCCAAATTATTAATGTAATAAAACAAAAAAGCTTTCTTGACGAATAAATAAATTCACTTTCTAGCTACTAATTGTATAAAATTTTACCTTCTTTTCATTCATAACTGGTCTCATCAATTGAAAAAACTACACTTTTATAGAATGAATTAACAAGGAATCTATTAATAGAAATCATTGAATTTCCATACTAGGATTTCAAGATAATATAATTTAAACTTACATTATTAATAACTATTACAAATTTAGTATAATACATAAGCTTTTACAAACAGTAATAGCTGCATCATTCCTTAAACATATATGAGTAATAATGAGTATAAACCAATATAATTAATTATAACTTAATTTTCTGAGTCACATAATACATTATTGACTAGACATGTAAGATCCTGAAGAAACATCAGATTGCAGCGAATTAGAACTTAAACTGTTCTGTTGTGAAATGTGTGGCACACTGCCAGCAGCAGATTGCCCTCTAGATGATGTAGCATACTCGTGTTGCTGAAGCTGCTGTAGAACGCCACACATGATCTCTCGCAAAATCTGTGGTTTACAATGTTCTTCAACCCACTGGATGACTGAACCAGATAATTCAGCGAATGAGTTTGTTGTTACGCATGGTTCAAAAGTTTGAAAGAGAGAATCCATTGCAGCTCGAAACACTTCAAACTTCACTTCATCAGAAACCTGACGAGAAAGATTTCCAGGCTGATTTTGATGTGCAGATACAATATGCTCATAATTTAGTTTCATAATTGTCATAGCAATGACCTCTTTTCTAAGGGCAGCAGCATCCTCCTCTTGCTTTTTTTTAGCATTCTGCATATAATTGATATAATCAATACTTTTTTGCAATACAGTAGCTTTCGATAGTTTATAGGGTTGAGATTGGTCATTATTTTGACACATAGGCACTAAATCTTGCAGCGCATCATATCCCTTTTTGATGGCATCTCTTCTCTTCTGTTCAGCTTGAGTATGAGCTTCTCTTCTTCTGTCCTTTAATGACAATTGATTTCCCAGATCACTATCTTCATCGTCTGTATTATTGGCAGATGATGTCATTGCATGCAATGAGCCTGTAGAACTACATCTGGAAAATGGGTACTGTTGATGCTCACTCTCATCTTCCATACTAACTGAAATATTTTTACTTTCAGCCATTTTATATTTCAATATATTTGATCTTGGCATAAACACAATTATCTCTTTACAAATCTGTTATTCAGTGCCCATGAAAACAAATAATTGTTAACTTATTTCAATTAAAATATTATAGCACTACTTATGTTTCTTAAAATGGCTTCCATCATAGATTTTAATTTTAAAGAAAACTAACATTGTGTTATCAAATAAATAA
>proasellus_rectus.75124
ACGCAGAGTACGGGGGGCATTTCATACCGCTAACAGCATCACGATAAAGTTGAGCTCCGTAGCTTACATTTGTGCCTTATTAGGAGCAGTGATTTGTTCCGAAACATTATATTCGTTATGGCCACCTACGAAGTGAACGTTGAGGAAGTGGAGCCTATGTCTCGCACTTACCAATACAGAAAGGTTATGAAGCCTATGTTGGAGCGAAAAAGACGTGCCCGAATTAACAAGTGCTTGGACGAACTTAAGGATTTAATGGTCGGTGCCCTCCAAAGCGAAGGAGAAAGCATCACCAAACTGGAAAAAGCTGACGTCTTAGAGCTTACCGTCAGACATCTCACAAAATTAAAGCAGCATCACGCACTCGCTCTGCCATCACAAAATCACGCACACGAGAAGTTCAAAGCAGGATTCGGTCATTGTGCTACGGAAGTCCGACGATTTGTTCAAGCAGTGCCAGGAGTTGATATGCACATCTCAGCACGTCTACTTAGTCATTTGGGACAATGGATGTCACAACTTGATAAGATGAGTCCACCATCAATCACAAGCTCCAGTCCTACATCTTTAACTTCGCCAATATCAGTTTCACCACCAGCACCAATAAATCTTCCAAGAATATACACACCACCAGCCAGTCCAGAATCGAAGCCTTCTTCTATTCTTCCAATTAGTGCAGTGACATCGCAGCCTTTGGCTCTTACCATCAAATCTCAGCCAACATCACCAGTTTCATCGTACCAAATTAATAACCTCAATAACCCACCTGTGTTGCAGCAGAATCATTCACAAACAATTCCTTCCGCATCAAGAATTTGCAACACTCAACCAATACCACTCGTCATGAAAGCCCCTTCACCTATAAATTACGTCATGAAGCCCCACTCACCTGCCCATCAAGAATATTCTTCAGGATTTGCACCTCAGAAGGAACCAATAAACTACAGCCCGAACCCCACCGGAATTAAGGTAGAAATCCCGCTAGGCAGCCCTGTGTGGAGACCGTGGTAGAACACCAAATTCGAATGTTTTGAATTATTTACAAATTCCAGAAGATAAACGACGAAAAGTGTTTGAACAATTATAATAGTCTACTCCATTTGTTAAGATATTTATTGATACTATTAACTGGATTAATTAACAAACCAAATTGTGACTGACATTATTTATAAAATGTATTTTTTTAATTTATTATCTATTATTGTAGTCACTCGTGATGTTCAGCTGTGATATTCTGCATTCATATTTATGTATGTCAATAGGATAGTTATCCAATCTATTTTTGTAAAAGGATATATTATATGATACGTATACCATTATTTATTTTTGCTACTCAGTAAAAAAAAAAAATGTTAAAAAAAAAAAAAAAA
>proasellus_rectus.75519
GAGACTCATTCTAACCTTTCCGAGAAGCATATCAGCTCTTCGCAATTACGTAGCTGTTAACTATACGAATTTTGTGCTCTCGTGTTTTTTACGCAATATAAAACTTTTCAATTTATTATCAAAATGGCTTGTGAAATCGAACCTATGTCCCGCACTTACCAATACCGTAAGGTAATGAAGCCAATGTTGGAAAGAAAAAGACGTGCCCGTATGAACAAGTGCTTGGACGAACTTAAGAATTTAATGGTCGGTGCCCTGCAGAACGAAGGAGAAAGCATCACAAAACTTGAAAAGGCTGATGTTCTTGAATTGACTGTGAAACATTTGAAAAAATTGCAAGCAAGAGGTCAACTCTCTGTACGACCACATGTGACGCACGAAGACAAGTTTCGAGAAGGATTTAGTCGTTGCGCATCCGAAGTGTCACGGTGCCTCGCAAGCATCCCCGGTGTCAATGTCAATCTTGGAACACAATTGATGACTCGTTTGGGCTGTACCCTCAAGCACTTGGAAAAGAGAACTCCGCTCACAATTTTGGTGCCTTCTCCAAACCCTTCTCCAGCCCCTTCGTCTGCATCCAGTGGCTACTCTTCTGCTTCAGAGCTATCTCCTGCTTCTTCCACTTCATCACGAACTCCTAGTCCCGTGAACTCATCTTCGTTTGTTTTATCTTCGAGACAACAACTTCATCCCCAAGGATTGCTAGCACTTGCAAGACCTCAAAAACTAGCACTCCCTCAGAAACCTATCTGGAGACCTTTCTAATCAATTACTAAACCTTTATAAAATGCTCAAGACTGTACAATACTTTCCATATTCTGTGATACTTCAATTTTCTGTGATAGCCCTCTTGCGGAGTCATACAATTTATTGTGATCTTTATATTTTATATATTTATAAAT
>proasellus_rectus.76387
AAAGAATTAAAGAAAGTTATTTTCGATAACATTTCTTTACAAAAAAAATTTTGTTGAGTATTTTGAAATTGGTGAACATTAAAAAAAAAATGATTGAAGTTAGTGAAAAGGACATTTCTATTGGCAAAATTGACTCTAATAATAATAGCAATAATAATAATAATAGTAAGACCGCCAGACATAGTTCCAGGATAGCCGAAAAATACAGTTTGCGTCCTCGAACAATCATCAAACGCATTCAGTTGGAGAGTCGCCGTCAGGAAAACTCTGAAAAAGAGGCCAGGAAACCGAAGCCGCAGCCCTTGTCGAAATACCGGAGAAAGACGGCAAATGCTCGCGAACGTCATCGAATGAAAGAAATCAACGACGCTTTCACGACTCTTCGAGGAATTTTACCTTCGTTTAACGTTAGAAGACACGCCTCTTCAGGAATGACCAAAATAACCACTCTGAAACTCGCCACTTCGTACATTCAGGCCCTTTCAGACGTGTTACACGAAGTGGGACCCCCTTCAGAAATTCACAGCATCCATTCGTCTCATTCGATGGTTTCTCAAATCCAAGAAAACAAATTAAATGAATCTCAACAGCAACTGTGTACGATTCAAGCCGATTTCTTCTCTTGCCATCACAGCAGTCGTTCTTCCCTCAGCAGTAACAGCGAAATTGGAGATCTGTTATCCGACGACTCGTGTGTCTTTGATAATAACTTAGATGCCTTCGATGATATCCCCTCCTTCCAAGAGCCAGATCCATTTGCGTTATTATTAGCTAGTGATAACGTAGACCTTTCAATTGTATCATAGAATTCGATGTAGTTTCGTGATTTTTTTAAAACTTTATTTGAGATAAATTTGCGTAACTTCTTTGTGGGAAAGTCGTTAGTTTATAGAACACACTATTCTTTTGATTAGGGAAACAGTTTCTTTGGATAGAGTGAAATTTTAAGCAGCATTTTGTGAGTCTGTTCACACTGATGAATGGAATTTTATCATTGTTCGTTATTTTATGGAAATGTTTTTTATTCCTCATTCAACAGAGTGAATGAAACGCATAATTTTTTTTTTTTTGCAAACTTTAAATTATGCATGGGAGTCCCCTTTTTCAAACAAATCAATAAAATAAAGAAACTAATGCATGTCACTTATATGGCAACTTCATTTATATTAAGTTTATAATGCAAAAAATATAT
>proasellus_rectus.77346
ACTACTAATATTTGAGCCGTCCATGTTTAAAAATAATTGGCAACTTTTCATTCTGTGATCACATGATTGGGGTAATGGTCTCGTGACCAAACAAAAGGTTCAGCGGCAGGCACAAAAATTATTTGTGGCACTTATTTTACATTTAGTTTGTAATGGATGTTATTGGAACTTCTCTTGATACTGGAAATGAAATTACACTTGATGTTGATGAGCATGAGATAATTGACCGGAAGCCTATTATCATTGAAGCAAGTCTTAGAGGAGACAACCGAAATAACAAAACGATGCATAGTCCTGTGCTTACTACATCTAAATTATCTTCACTACGAATGCCTATTGAAAATAATTTTCAAAATACTGTACCTGGAACTCTCTACAGAGTTTTACCTCTTAAAGTGGATTCTTCTATGGAAAGTATTACTGAAACTGAAGTTCCAGTAACCCCTATTCTTGCATCTCATTTGAACAGTAATGAAAGTTCTGAGCATAGACTTGCTCTTATTGCATCATCGGATAGCACAACTGATAATTCTACTGTGGTTGTTTCTGGAGGTCAAGTATATGTTATATCCGATTCTTCGAATGTTACATCGAGTGGACGTCCATTTGTGCCACGGACTACAGACACTGTAATTAATCAAAGATATGGTAGTAGCCGTGAGGAAAAACGCAGAGTTACTCATAATGAAGTTGAGAGACGTAGAAGAGATAAAATCAACAGTTGGATATGTAAATTAGCAAAAATTTTACCGGATACTGCTGAAATTCAATCAAAGTCTAGCCAAGTGAGTAAGGGTGGAATTCTTGCTAAAGCTTGTGAATACATAGAACAGCTCCGTAGAGAAAAACAAGTA
>proasellus_rectus.85394
TCAACGCAGAGTACTTCTTCTTTTATTTCTATTTTGACAGTATCCACTGACGGTCTCCTTTCCACCGACGCATAATCATGTTTAGCCTGGTGAGTTATTTCATTGATCTTTTCTGGATAAATTTCTGCTTCAAGGCCCCGTATGTGTTCTTCAAGTTTTATTCTGTGCTTCCTTTCCCTATCCAGATGTACTCGGGTGTCAATCACTTCTCGACGAAGGTCTTCAGATATGGGTGACCCGAGACTCTCCGTATTGGTAGCTGAAAGTTGAGTTGTCATAGTTGAAGATGGGGGTGGTGGTGTTCCTTCGGTTACACTACGATCATCGCAAGGACTATCACCACCTGTGGGACTCCCTTCGCCGTCACTTTGATGCTGATTCAATAAACGCTTCAGTTGACAATTCTGAGATAAAAGTCTTGTTTTCTCTTGTTCCAATTGATAAATATATTCTGCGGTTTGTTGCAAAATGGCAGCCTTGCTAAGTTTTTCGCCTTCTTGATGAGGCAGTAGTGTCTTCAGGG
>proasellus_rectus.86152
TGAATACATAAAATTGCTGCCTTTTTTAATATAAAGGCAGAGAAAATTTTAAAATTTTAAAATCTGATTCTTAGATCGATGACGAATGGCAGTTGACAACCTAACCTAACCTAACTGAAAATTTAAACGTAACATTCATACATCCAAAACATGATTTAAGTAAGCAATGTAGCAACCCGCCAATCTCAAAATTTCAATTTTGGAGAGTTTTTTATCCGGGGGGAGGGTTGGGAGCAATTTCCGGAGTTGGGCGAATGCGACGTTGAACGCTTCCACTCGTAGGCGTTCTCTGGTGGCGTGAGCCGTGCGGTACTTCTGTGTGGCTCTTCGGCGCCTTCGTCTTTCTTCCTTCGTTAAGACTAAAGAATGGTCTCTATCTCGCACGCTCGTCCTCCTGACGGGGATTCCTTGGTCAGGTATTCCGTAAGTTGGATCATTTTCAGAGTCCGAAGGGCCTTTTTCTTTTTTATTTGACCTGTCGGAGGATCTTGTTGTCGTCGTGATTTCTCTAGAATGGATCACATCTTGTTTTGCAAGATCAGTTTGGTGATCTCGATACGATAAAGGTGAGTCAGTTCGATATTCTGAACGTCTCAGCGGTTCTTGTCTGTGCATGTCGGGCCTAATTGTCATTTCTGGTCTTGGGTATAAATCTGGATGCCCGTATTCAGTTGTTCTGGTTGGATGTAGCGATCTTGGATCAGTTATGGCAGGTGTCA
>proasellus_rectus.92898
AGTGGTATCAACGCAGAGTTGTCGTGTAGCACCCAGTGGATTTAGACGTCTTTCTTCGATCTTGCTTTCAGTGCTGTTGTGATAATAGATAACGAGCACCCGGTACAATTTGATCAGTGTTTTTTGCAATAAGAGTTGTTCGGGCCAGAACTTAGAAGATAGTAAGTAATAAGGGAACGTCGTCTCCAAACAAATGTTTCATGAAAGGAATCTGAGATTGTGCAAATAAGTTTAATTGACATAACTTGCGTGTATTTTTATTACTGTTACAAGTTTCAATTCGGTTTTTAAAAGTGACTAATTGAGTTTTTTGATTATTTCAAATAAATTAAATCAGCCAAATTAACTGAAAATACACAATGTCAACTACTGCAGTAACAAAAGTTAACGAAAAATATGGACTTCGTCCGAGAACTCTCATTAAAAGACTCCAACAAGAAAAAAATCGAGTGGAAGTGTCGAAAAAATGTGTCAAAAATAAACCCCGTCCCGCCCCTCTTTCGAAATACCGACGTAAGACGGCTAATGCTCGAGAACGCCATCGAATGCGTGAAATCAACACAGCCTTTGAGTCCCTTCGGAAGGCCCTACCGGATGCCTATGAGGCCCCTGTGTCCACAAACTGTATGACCAAAATTACGACACTTAGGTTGGCTGTCGATTACATTCAGGCTCTGAGTCAGGTCTTGAACGACGAAGCTTCAGACAACAATTTCTATTCTTTTTCATCACAACAAATGATTCAAGATTCTAAGATGATGATAATGAGTGAGAATGATCATAGTCAACATCATAATCATCAACATCTTCAACATCGAGGAGACGGAAGTTCTTCTGCAACTTTGTCCATCACATCTTCGGAATGTTACCTCCATTCATCTTTACTTTCAAACTCATTCTCGTCCTCCAGTCGAGGTTCTATGAGCAGCGTAAGTGATTTGGAGGACCTACTCTCCGATGACTCAACACTTTTGGAGGATAATCTTGATGTCTTCCACGATATTCCAGTATTGCCGGGTCCTGACCCGTTTGAACTTTTGTTAGTAGACTAGAAAGGAGAACTTAGTGCATCTCAAGCGAACATGAAGTTTCGTAATGTCAAGTATACATCAGTGAAGACAAATAGTATTGAATATCTGGCGAGTCATTAAAACAGAATGACTGCGATGAAGAAATAATACTAAATGTTAGCAACTTTAGTTCTAAGTATAGTTAGACGATGAGCGCGCAGATCGTTTTGCAAACTTCTCATTTTAATGTGTTTGCAAATGTGTAAATTTTTTTCA
>eulimnogammarus_verrucosus.359
GTGGAGGATATGTCGACAGTGGGGAGGTGTCCCTCGTGGGGCCCGGGGGAGTGTGCAAGAGAGGCAAGAGGAGACGGTCCGGGGTGTCTGCGAGGGAGAGGAACCTCAGGAGATTGGAGAGTAACGAGAGGGAAAGGCAGAGGATGCACTCCCTCAACACCGCCTTCCAGGAGCTGAAGGGCGTCATCCCTAACACTCGAACCGAGAGGCGGCTCAGCAAGATAGAGACCCTCACTCTGGCCAAGCACTACATCATGGCCCTCACCAACACCGTCTGCGAGATGAGGGGCGAGACCAAGCCCTACATATTCCTGGAGGCATTCACGGGGGCGGAGCAGAAGGATGGTGCGGGGGAGGCTGACCGCGGGGGAGGGAGTGGGAAAGTGACGAGACATGAACCCCTTGATGGTGATGAGGAGGAAGAGGATCGGGAGACGCTCGACGAAGAAGATGAAGAGACCGAAACTGAAGAGGACAACAGAAACGAAACCAGGGAGGAGGAGACCAGTGAAACTGATGCAAATGATACCACAGCGAGGCTCTGACCCGCTAGCGTACCTGACTGCGCTGACAAAGCTGATAAGTTGGTGTTTGTATGACAGCTGAGTCGTTTCGCTTAATGTTTTCTTAATTCACCGTGAATGTACTGCTGCTCACCACTAACTCTTATTTGTTCACCTCGTAAACAATAATGCAAAAACAGTGCGAAAACAATTTCCAGCCCACGGCTGAACGGACTAGTCGAAACGTGAACTTACGTGGCCGATTTCTGCGCTATAATTCACTCTCAGATGCCTATCCTTTATTGAATGCCACGTCTATAAGTACATTTTGGCACGAAAATGTCTTTTAAAATCATTCAAACGCGATTAAAAAATTT
>eulimnogammarus_verrucosus.4301
GGTGACCAAGTGCTGTACACTGTCTGGTGTTGCTGGGGCTGAGGTGTGCACCTCACAACCAGCTTTGCGGTTGCCCCGGCACCATAAGATCCCCGAATGGTGATGCAATTGTCACTGTCATCCTCAGAGAGACGCTTGCTAGCGGCCTCACTCGACTCGTGGATATGACCGCTGGCTGCGGTCACCCTCAAGTGCTGTAGGAGTCTGTCCTTGGCATCAGGAGGTAAAGGGGACTCCGTCGTGGATAGGAGTCTCTGAAGGTCCTCAACGCAGGCGCGGTAGCCGTTGCTGTAGTGTGGAGTGTTTGAGTGTCCGCCGCTCGCTGTTAACCGTTGCTGATGTTTCTTGCTGGTCAGAAAACGGACGGTCATCTCGAGTATGTCTGCTTTCTCCACTTTGGTGTAGCGGGCCGGGTCTTTGCCCTCTGCAACCAGCACGTAATTTTTGAGCTGCTCCAAACAGCCGTTAATGCGCTCACGACGGC
>eulimnogammarus_verrucosus.25313
GCTGGGGAGCTATGAAGGACGTTCTCCAAGGACTCTATATACTCGATGGCGTTCTTCAGGATCTCCACCTTAGGCATCCTTTGAGTGGGGTTGCTGCAGGTCCTCCTCTTAAGGATCTCAAACGCTTCGTTCACCCGCCGTGGGCTGTCTTCCTGCTCGGCGCCGCCATCCAGGATCCTCGTGTAGCTGCTGCCCGGCTGCTTGGTGGATGACTTGCCGTCACCGAAGCCGTGTGCGTTGGTAGGAGAATCGGTGCTAGGTGTGCTGGACCCTCTTGTCTCAGATGGACTGTCGGAGTCCTG
>eulimnogammarus_verrucosus.43503
GGGTGACGTTGGGGACGCTGTTTGGAGGTGGTGCGTCTTCAAGCAATCACAGAGCCGTCCCATGCAGCCTCCCCAACCTCACCCTCTCGCCCGTCACGCCCTCCTCGCTCAAATCTATCCATCAGGCTCAGTTGCTGTTCACGGGCGCCCCTTCCAGCACCGCGAACCTGCCGTCCTACAGCAGCGGGGCTGTCATCAAATCCTCGCCTCCCCACTCCGGGCCTCCCTCACCCCTTCCCTCTCCTCCCAATAAGGCCTTCAGGCCCAAGAACGACCATGAGCGAGTCCAGTACCGAGAGCATCGTCGAGTGTGCCACATCAACGCGGAGAAGAAGCGACGTTGTAGCATTAAGAGCAACTTTGAGACTCTTCACTCCCTCATCCCTTCCGTCAACAACAGCCCAAACTCTAAGATCAGCAAGGCTGCGCTGCTCCACAAAGGCGCCGACTACATCCAGCAACTGAAGAGCGAGCGGCAGCAGCTCGCTGATGAGATCAAGCGGGTCAGACACGAGCTCGAACAGCTCTCTGGACAGATCAGCCACGCCCAATCCCAACTGCCCGCCACCGGCGCTCCCATGACTCACTCCCGCCACAACAAGCTGGAACAGATGTATCACGAGTACGTGCGAGAGCGGACCCTCAGTAGTTGGAAGTTCTACATATTCTCCATGCTGGGGGAAACGCTGCTCGAGACCTACAACGCTAATGTGTCCACTGCGTCAGTCGAGGACCTTAGCAGGTCTGCTCTTGCGTGGCTGGACCAGCACTGCTCTCTAAACCTTCTACGACCAGTGGTGTCCAAGAGCATGCTGCAGCTGAGCACCACAACAGGCGTGCTGGCCCAGCCGCACAAGTTGCCAGAGGACATTTACAACCTCATTGCCAAGCAAGAAGATATGCAGACTAACAGCAGCAGTAGCAACAACAACAACAGCAG
>eulimnogammarus_verrucosus.43504
TGACGGCCTGCAGCACCGTTGCTCACCATCATCAGCAACAGCCGCAGCTTGTTTTCGGCACCACCAACTCCCAGTCTCCCCTGAAGCTCTCCTTCGTGATCCCCAACCTGTGCCCCCCTGCCCTGATCCCCCTCACAAACGGCAGCACCCTCAGCAACCCCACGTCCATCTCCCTAGCCCCCCTCACCGTCACTACCGCCCACCTACAGCCCAAACTCCTCAGTGGCCTCTCCAGTGGCGATGTCCTCGCCACGGCCAGCGGCCAACACCTCGTGTCCAGCAGAACTGGACTGTTCGCCTCCCCCGCCTCGTTCTCCTCGGCAGGGGGGACGCTGTTTGGAGGTGGTGCGTCTTCAAGCAATCACAGAGCCGTCCCATGCAGCCTCCCCAACCTCACCCTCTCGCCCGTCACGCCCTCCTCGCTCAAATCTATCCATCAGGCTCAGTTGCTGTTCACGGGCGCCCCTTCCAGCACCGCGAACCTGCCGTCCTACAGCAGCGGGGCTGTCATCAAATCCTCGCCTCCCCACTCCGGGCCTCCCTCACCCCTTCCCTCTCCTCCCAATAAGGCCTTCAGGCCCAAGAACGACCATGAGCGAGTCCAGTACCGAGAGCATCGTCGAGTGTGCCACATCAACGCGGAGAAGAAGCGACGTTGTAGCATTAAGAGCAACTTTGAGACTCTTCACTCCCTCATCCCTTCCGTCAACAACAGCCCAAACTCTAAGATCAGCAAGGCTGCGCTGCTCCACAAAGGCGCCGACTACATCCAGCAACTGAAGAGCGAGCGGCAGCAGCTCGCTGATGAGATCAAGCGGGTCAGACACGAGCTCGAACAGCTCTCTGGACAGATCAGCCACGCCCAATCCCAACTGCCCGCCACCGGCGCTCCCATGACTCACTCCCGCCACAACAAGCTGGAACAGATGTATCACGAGTACGTGCGAGAGCGGACCCTCAGTAGTTGGAAGTTCTACATATTCTCCATGCTGGGGGAAACGCTGCTCGAGACCTACAACGCTAATGTGTCCACTGCGTCAGTCGAGGACCTTAGCAGGTCTGCTCTTGCGTGGCTGGACCAGCACTGCTCTCTAAACCTTCTACGACCAGTGGTGTCCAAGAGCATGCTGCAGCTGAGCACCACAACAGGCGTGCTGGCCCAGCCGCACAAGTTGCCAGAGGACATTTACAACCTCATTGCCAAGCAAGAAGATATGCAGACTAACAGCAGCAGTAGCAACAACAACAACAGCAG
>eulimnogammarus_verrucosus.44761
TAGCCACCCGAAAGGAGAAAATTAAGACCCGGTGTGCAATGAGTATTGATTGGGGTAGTGGTCAGGAGGGAGAGAGATAAGGTAAAGGAAATGTGACCTAAACATAAGATGAAAACGAGGTAAATACAAGTTAAGTATTTCAGTCGTGTACAAACATTACCATGTTCAGAACGTTTAAAATATTTTAAATTAAACTGTTAGATTATTAACAGTTTCAATTTGAAAGAAAGACGAGGTAACAAGCGCACCAAATCGCGTTTCCGCAGTGCCTCAGGTCATAATGGCAAGCAACGCAATCCATCGCCCTTTACAGGCCCCGGCGACGGCAGTCGGCACTCAGGAGATTGGGCCTCGTATCCCCGGCAGGCAGCGGGAGTGAACTAGACTAATTCTGCTCGGGAGCGTATGTACCCCCCTCCTCCCCGGGACGGTTCGGGAACAAAGAAGAAAAAATAAATGGAAGTGATTGCAGTCGCCAACGTCCGTCTCACACCAAAGAAATTGCCAACTGTAGCTCTCCACATAAAGAACTGAATACGTCTTTTCGTAGCTATTGCAGGTTAAATATAATTTTAAAAGAAAACAAATAAATAAGTAACTATGAAACCAGGCCCTACTCGTATTTTACAAAAACACTGGTACATGATCTCTTGCGTCGTGACAAGATAGCAAAATATATAACTACTAATTAGTGTGACGGGTTCCAAACTAAAGTCCAGAAGCTACAAAGCAACTAGAAAAGAGTTGAAATGCACAAAAACTCTATACAATTATTTACACGAAGACCATGGGCGCAATTGAAGAACCGATACACACGGCTACAGATTTTGTCCCAAGTTTTGGTTTATCAATACCTTAGCATTTGACACACCGCCTCAAAGGCCGCTCAACTCAGCGCGGTGTTAGTTGAGCGGCTGCTGCCGCAACAGCGCGTTCTCGTTCTTTAATTCATTGTTCAGTTCTCTAAGCAGCAGCAGTTCTTGCTGCTGCCGCTGCTGCTTCCTGACAGTGTCGCTCAGAGACTCGTTCTCGCGCTGCAGCTCCTGGATGTAGTCAAACGCCTTCGACAGGATGCCCGCCTTGCTCGTCATTAAATTAGCATTTTTAACTTGAGTCTCTGGGCAGTTGGGTAAAATTTTAGCAAGCCGACATATCCAGTTATTTATCTTATCCCTTCGTTTTCTCTCCACTTCGTTGTGTACGACCCGCCTCTTGTCCTCCCTGCCGCGACCGAAGCGAGGGCTGAGAGGCTCGGCGGTGATGAGGGAGGGCGGGGCTTTGGTGATGGGACGGGGCAACACGAGGCTACTGCCGGTGCTCAGGATAGCGCCGCCACCCGACTGCCCGCTTAGAGAACTGGTGCTGCTGTTACTACTACAGCTAGTGCTACCATTGCTGATGATTAGGCTGTGATTACTCGTGGAATTTGATGTGGTGGTGTGGTTCAATGTATCTCCGACAAGATAAAGCTGACCCCCTGAGAGGAATATTGTCCCGGGAGAGCTGGCCGAGTCATCGGCAGAAATTATGAGCTTGGCATCATTAGAGTCTGTTGTAGTTAGCAGTGCAGGCATCACACCACCACCTGTGTTCTGCTGAGGGGAGAGGGTTGTAGACGACTCGAGCAGCGGCTCTGGCGGGAGTTGAAGGACCCTGTACACTACACTTCCTCCCGTCTCCTGCTTGAGTGTGAAGGTAGTTGCTGCTGTG
>eulimnogammarus_verrucosus.48583
GCCGGTGCTGGGTACAAGACGTGTGCCTTCAAGCCCATAAGAGCTAACGATCTTTTGACCTTTCGTCTCGTGAGGCCTTGCGGGTGCCAAATCTGCGTCGCTACAATGGTGTCTTCCCTCCACGTAGAACCTGTTTCGCGCAGTGACCAGTACAAGAAAGTAATGAAACCATTATTAGAAAGAAAACGCAGAGCCCGCATCAACCGCTGTTTAGACGAACTACGTGATCTACTTGTGTCAGTGTTGCAATCAGAAGGTGAAGCTGTGACTCGGTTGGAGAAGGCAGATATTTTAGAGCTCACAGTTCGACACGTGCGTCGTCTCAGTCAAAGACGGAGACTAGCCCTACCGCTGCCCGGGGCCAAGCAACAACAAGACAGAGAAGATGTGGCCAAGTTCCAACAAGGTTTCGTAGCGGCCGCGCAACAGGTGCAATCCTTCCTGATGGCGACCAACTCTCTAGAACCCGCTGTGTCAACACGTCTTCTTTCGCACCTCTCAAGCTATGCTACATCCATCACGCCTCCTGCTAATACTTCACTGGTTTCGCCACAAAACCCATCCACATCACCTGCACACCCACCTCCACCACATCATCCTCAGAATCAACCACAAGCAGCTGCACCTGTACCAATTCG
>eulimnogammarus_verrucosus.54015
ACCTCATGCAGCTACTCCTCACCAGTGAATGATCGGAGACAAGATTGGACCTTTGGGACATTTCTTCGTGTTTACGTCACCAATTTCACACTCCCTTTCTTGGAGTCTGATTCTTTGAAAAAAATATTTTGATATTCACATGTACGCTGGTAGTTTGACAATATTTTTGTATAAACATAATTATTACATACCTTCCAAATTTATTTAGCTGAATAAGTATTCGATAAGTATATATTGAACTTTTCGATGAATCATTGTTGTATCTCTCGTGTATTAGCCCTAGCCGTAGCACCAACTGAATCTGAGGGTGTTTTGAAACAATGGAATTGAGTGAAGGTAGTAATTCTGCAAAGTACACTCTGCGAACAAAGTCCATTCTGAAGCGCATCGAGTCTGAGAGGAGCAGGCACTCCAGCTGCAAGAAGAGAGAAAACAAAGAGAAGGAGAAACCTCCTCCACTAAGCAAATACCGGCGCAAGACGGCGAACGCAAGAGAAAGAAACAGGATGAAGGAAATAAACGAGGCGTTTGTCAGCCTACAAAGCACCTTGCCAGATATTCCTGGCACGGACACTGATAAGCTGACCAAGATCACGGTGCTCAAACTGGCTGTCAACTACATCAACGCTCTTGCCGGAGTGCTGGATGACACATCCGTTCCAATGGATGTGGAGGATGTGAGGCAGATGTGGTGCCATGACAATGCTCACATGACAAAGACAGATCACTGCGTCAAGACTGTGACTAAGAGTTCTGCGATCAAGAAGGAAGACCCACCACAGAAACCAGCCGTCAAACCTGTCCCGGTTAGCAGAAACCTAAGTTCAACACCAAGGAAACGACCTCCTCCCAATCTTACAACCAAGGTTGATGATCTCAAAGATAAATACCTTCACACCATCAAGCCTGCGACGAAAAAATCAGGCAAATCTAGGAGTCGTGGCAAGATTTGCAGGACGAACAGCGTAGCGACGAACAACGGGGCCTACATAACCCTTAAGAACTGCGCCATGCAGACGACACACAACCCTAAGGGTACAAGAGTTATCAATAACCAACCTCTAATGATGTCGATGACCGTCAAGAGAACCAGAATGGAGCCGGTTGTCGGTCATCGGTCTATAAAAATGCGGAAATACGAGCCGTTGCTTTCTTATTCAACACCTGATCCCTCTCAGTACAATTCGACTGTTGCACATCGCTTACAAATTCCTTCTAATTTCCAAACACCTCCACATCAAACCCTCTCCACTCCCATAATAAATCCCCTGCCATCAGAATATAGATTATTCGAAACTAAATCCCTTAATCCCATCCAGCCGCAATACCAATTTCTTCCATTGCAAACTATTACCTCAGATAAATCCTTTACATATAACCGAATTTCTACTCCGAACCAATCAATCGTGGAGCCCAAGCACTGTTTTTCCCCCGCCCCGTCTTGCTTCCCCACGATCCAGTCCCCCGCGGGTTCCCCCCTTGAAAAATCCCAGTACCACCAACCAGTTGTCGATACCATGCACTATCTATCAGTACAGACGGGCACAGATTGCTTCCCAATGGGTGGCCTACCGTTTGTGGACCACGATAGTCCTCCTATTAGAAATGATGTGCTGCTTGAGTTTCCTCGGGATACCAAGCTGTCCACCTCATCGGATTCGGCCTTTTCCTCTGGAGAGTCCGCCCCTTCAAGTCCAAGCCTTTCGTTGCACTCTTACACGCCTCCTCTCGGCGACCTGTCCCCATTCAGCTCTTTAACAAATCTCAGTGGAGGGTCCTCTTCAGGCTGTAGCATCAGCAGCACGGACTGCGAAAGCGTCTTCAACGACTTCCTCGTCTGCGAGCCCTTCCAGAGCGATTTGGAGCATTTCACTTCAACGTTCACCGAAGAGAACAACTCCTTTAATTTATTCATCGATCAACCGACTTCAGCCTTCGTCAACTGTGACGTTGATGGATAAGTTTCTGGAGGTACGGTAGCGGTTGGTTCGACTTCTGTAACTCGAGGCACAATGCTTGTATTGTTATAAGGAAACTGGTTCAGTGCCTATACATTGTCTAGCACGTGAAAGAAAGGTGAACGATGTGTAACAATAGAGACTTAAATTGGAGCTTTAATGTGATACGTATAAAGAGAAAAAATGTACATAACCGTTCGCAGTGAACAACATGGCATGATCTGTTAAATTTTCTAAATGTAGGTTAGAGAAGTGAGGAGGATAACCTGGGTGGACATTCACGAGGGCTCTCAGCGAGCGGACATTGAGAGCCCTTGAGGTGG
>eulimnogammarus_verrucosus.62110
AACTTGCCGCCGCTGACTATGTTGGTGGCGGGACTGGAGGGGCTGCCCTGCTGCTGCAGGTCCTGGATGTTGGACAGCAGGTCGGTCACGTGACCCTCGCCGTCAGACGAGCTTCCATCTGTACTCTCTTGCTGCTGCAGGATCTTCTTGAGGTGCTCATTTTGGCTGATGAGATCCTTCCTGTCCTGCTCCAGCTGCGAGATGTAGTCGGCTGTCTGCTGCAAGATAGCCGCCTTGCTAAGCTTCTCGCCGTCAGTGTGGGGCAGCAGCTGCTTGAGGCAGTTGAAGCCAGCGTTGATGCTCTGCATGCGGCGGCGTTCGTTGCTGTTGGCGATCTCCCGCCTCAGCCGCTTCTCGTTCTCCATGGCGCCCACGTCGCCGGGCTGACCGCCGCTCATCCTGCACAAAGCTCCGATGGCCTCTTCGTCATCCACGTCTATGTCGTCGAAACGACGCTTCTCACCAGATCTTGGATACATCTTCATTGGAAAACGTCTTTATACGTCACACAGACGTATTTTCACCACGAATACTTTCAAATTCACTGCCACAAATTGCCAAATCCGCTGAGAGACACGACGCAGTCCGTCACTGAACGCGCTACACTCCCGTTCGCGTCGCTGGAGCAATCGCTGT
>eulimnogammarus_verrucosus.71003
[truncated: 6,913,817 more chars]
